# Supplementary material for: Comprehensive Analysis of Sinonasal Inverted Papilloma Expression Profiles Identifies Long Non-Coding RNA AKTIP as a Potential Biomarker
Source: Front Genet. 2022 Feb 2;13:831759. doi: 10.3389/fgene.2022.831759 (PMC8847611; doi:10.3389/fgene.2022.831759)
Supplement: Supplementary file 1 [file Table2.XLSX]

## Sheet: g3_VS_g2_p005fc2（lncRNA)
ProbeName	pvalues	foldchange	SNIP-1	SNIP-2	SNIP-3	SNIP-4	SNIP-1	SNIP-2	SNIP-3	SNIP-4	Control-1	Control-2	Control-3	Control-4	Control-1	Control-2	Control-3	Control-4	ProbeName.1	ControlType	Type	ProbeSeq	Target	Source	chr	strand	start	end	GeneSymbol	EntrezGeneID	GO_Avadis_	gene_description	Relation	Associated_gene	Associated_gene_description	Associated_gene_strand
CUST_54793_PI430048170	0.000516375	269.559	10.7848	12.6144	13.4736	11.9194	P	P	P	P	2.73357	6.0969	1.75926	2.98056	A	P	A	A	CUST_54793_PI430048170	0	lncRNA	TTAGGAACCATTTGTTCCCATAACCAAGGAGCCATGCTACCCAAAACTTGGAACCTGGAA	lnc-SPRR1B-1:1	lncipedia	chr1	+	153023961	153024260	-	NA	NA	-	exonic_sense	SPRR3	small proline-rich protein 3	+
CUST_54794_PI430048170	0.000165548	162.505	12.3212	10.5284	11.0471	9.23345	P	P	P	P	4.23016	4.7734	2.34719	2.60866	P	P	A	A	CUST_54794_PI430048170	0	lncRNA	TTCTACTATCTGTGCAATTGTCACTTTTCTTTCACTCCCTGAATAAAGTAGCTATGCCTA	NR_003062	RefSeq	chr1	-	153140117	153141493	SPRR2C	6702	NA	small proline-rich protein 2C (pseudogene)	exonic_sense	Sprr2d	small proline-rich protein 2D	-
CUST_30485_PI430048170	0.0011334	110.068	10.915	11.247	10.9412	10.9774	P	P	P	P	3.86453	5.14688	4.38073	2.31482	A	P	P	A	CUST_30485_PI430048170	0	lncRNA	TTAAGGCCTACGGACATCAGAAGTGCGGCGACCAGAGGCATTAGAGGTGGTGGTAACAGA	ENST00000411759	ENSEMBL_GENCODE	chr17	+	41500983	41502409	AC019349.5	NA	NA	-	exonic_antisense	zgc:109868	-	-
CUST_74434_PI430048170	0.00529965	68.4714	11.1593	11.1533	11.5225	10.9572	P	P	P	P	3.51133	5.38041	6.3502	2.00875	A	P	P	A	CUST_74434_PI430048170	0	lncRNA	AATGCTGAATAACTCTGGAAACCTGGAAATAAACCCTTCAACTGAGATAACATGTAAGTA	lnc-GNRHR-5:2	lncipedia	chr4	-	67838033	67883998	-	NA	NA	-	exonic_sense	Tmprss11d	transmembrane protease, serine 11D	-
CUST_110523_PI430048170	0.00520649	59.6878	11.2136	8.08424	8.13209	11.2092	P	P	P	P	4.31511	4.61972	3.29184	5.10503	P	P	A	P	CUST_110523_PI430048170	0	lncRNA	GTTGGTATTAGAGGTGAGTGGTCATGACTTCACGATTTCTCATCTTTCTGAATGCATAGT	NR_126404	RefSeq	chr2	+	34677556	34722563	LINC01320	104355288	NA	long intergenic non-protein coding RNA 1320	exonic_antisense	Mir466i	-	-
CUST_115516_PI430048170	0.00105559	56.055	10.4223	12.2107	13.0545	11.5299	P	P	P	P	6.02592	6.80194	6.02354	6.16514	P	P	P	P	CUST_115516_PI430048170	0	lncRNA	ATCAGAATTAGCCACATGTCCCTGAGCCAACTACAATGGAGCCTGGAATATGCAATCTTC	lnc-PROM2-1:2	lncipedia	chr2	+	95232017	95259636	-	NA	NA	-	intergenic	.	-	.
CUST_5960_PI430048170	0.000892769	48.7133	12.9204	11.3732	13.4341	11.1245	P	P	P	P	6.84353	6.17771	7.17322	7.27665	P	P	P	P	CUST_5960_PI430048170	0	lncRNA	ATGCTGTGAGATGGAGCAGCAGAGCCGGGAGTACCAGATCTTGCTGGACATGAAGACACG	NR_073414	RefSeq	chr17	+	18439907	18442894	KRT16P1	729252	NA	keratin 16 pseudogene 1	exonic_sense	KRT19	keratin 19	+
CUST_5081_PI430048170	0.00127804	38.9171	9.83905	10.259	10.0643	9.98232	P	P	P	P	3.41181	4.64767	5.79616	4.10846	A	P	P	A	CUST_5081_PI430048170	0	lncRNA	TTTGGTACCTTGTTGGAGTAGTGAGCTGGGGAAGGAATGAATGTGGTGCAATCAATAGTC	NR_104048	RefSeq	chr4	-	68184128	68218080	TMPRSS11BNL	NA	NA	TMPRSS11B N-terminal like%2C pseudogene	exonic_sense	Tmprss11b	transmembrane protease, serine 11B	-
CUST_83628_PI430048170	0.00108405	37.6475	15.7461	14.4755	16.3754	14.4243	P	P	P	P	10.0647	10.3925	10.5507	9.95436	P	P	P	P	CUST_83628_PI430048170	0	lncRNA	TGTCTCCCTGCTCCTCTACTGGTGATGGGCTAATAAAGCTGACTTTCTGGTTGATGCAAA	NR_073414	RefSeq	chr17	+	18439907	18442894	KRT16P1	729252	NA	keratin 16 pseudogene 1	exonic_sense	KRT19	keratin 19	+
CUST_5347_PI430048170	2.04828e-06	32.8664	9.8714	10.2435	9.58601	9.4565	P	P	P	P	4.6227	4.97023	5.15469	4.21256	P	P	P	A	CUST_5347_PI430048170	0	lncRNA	CCAGGGAGGTTCTTGCTTCTTTGTTGCCAAAACAATAAATCCTTTGTGACCTTTGTCAAA	NR_027054	RefSeq	chr9	-	21454267	21559698	MIR31HG	554202	NA	MIR31 host gene	exonic_antisense	IFNW1	interferon, omega 1	+
CUST_115001_PI430048170	0.00242859	32.4711	8.59007	8.3782	8.69955	9.02997	P	P	P	P	2.80893	4.2293	4.44043	1.82414	A	P	P	A	CUST_115001_PI430048170	0	lncRNA	TTCCACTTGAACTTTCTGAGAACGGTTTAAAGGTGAAATAATCTGATACACTTCTCTGTC	lnc-IL20RB-2:1	lncipedia	chr3	+	137015870	137017009	-	NA	NA	-	intergenic	.	-	.
CUST_51709_PI430048170	0.000239568	30.8273	9.8046	11.2003	10.9908	11.9361	P	P	P	P	5.49061	5.65741	7.34939	5.32022	P	P	P	P	CUST_51709_PI430048170	0	lncRNA	AGCCCTAAACCAAAGCAGACCAGTAATAGGTCTCATGATAAAAGCAGCCAAATAATAATA	NR_120497	RefSeq	chr10	-	5514243	5526246	CALML3-AS1	NA	NA	CALML3 antisense RNA 1%2C transcript variant 2	exonic_antisense	Os03g0319300	-	+
CUST_100211_PI430048170	0.0121203	30.2578	10.3134	10.405	10.3663	10.9648	P	P	P	P	4.51828	6.01321	6.72052	1.84008	P	P	P	A	CUST_100211_PI430048170	0	lncRNA	TACAGAGTGGGTTGGCATTTCATGGCACATAATTATTATTCCTCATTTCTGCGTTACTAA	lnc-SERPINB3-4:1	lncipedia	chr18	-	63642896	63644255	-	NA	NA	-	exonic_sense	LOC511106	-	-
CUST_68314_PI430048170	0.000642285	29.6313	10.0596	9.97819	11.1965	10.7734	P	P	P	P	4.13093	6.76859	5.12182	5.55322	P	P	P	P	CUST_68314_PI430048170	0	lncRNA	ACACAGGTATGGAAAGTTGTAGGAGCAAAACACCCACTGTATGAAAAAGATATGACACAA	lnc-APLP2-5:2	lncipedia	chr11	+	129815870	129852961	-	NA	NA	-	exonic_sense	TMEM45B	transmembrane protein 45B	+
CUST_34649_PI430048170	0.000494457	29.0832	7.95541	10.3587	8.64152	9.44346	P	P	P	P	4.50891	4.70114	5.02509	3.32385	P	P	P	A	CUST_34649_PI430048170	0	lncRNA	ATTGAAAAAGGGCTTTCTAAACCGTCTGTGGGGCACATAATAAAGTTCTTTGTGTGGAGC	ENST00000420269	ENSEMBL_GENCODE	chr22	+	43212674	43213661	Z82214.3	NA	NA	-	intronic_antisense	Scube1	signal peptide, CUB domain, EGF-like 1	-
CUST_32962_PI430048170	0.000487047	28.6274	10.666	11.3497	11.6847	10.9891	P	P	P	P	5.90252	7.14233	6.66165	4.981	P	P	P	P	CUST_32962_PI430048170	0	lncRNA	GGCACGGCCTTTGATTCTGTTTTCTGTAAATCGACGACAATAAATTCTCTTTTTCCTTCA	ENST00000596379	ENSEMBL_GENCODE	chr19	+	58400221	58400679	CTD-2619J13.13	NA	NA	-	intronic_sense	zn271	-	+
CUST_80568_PI430048170	3.70303e-05	28.1395	9.88978	10.1544	9.59316	9.38556	P	P	P	P	4.68396	5.48213	5.2096	4.17184	P	P	P	A	CUST_80568_PI430048170	0	lncRNA	CCTTTTCCAGGGAGGTTCTTGCTTCTTTGTTGCCAAAACAATAAATCCTTTGTGACCTTT	NR_027054	RefSeq	chr9	-	21454267	21559698	MIR31HG	554202	NA	MIR31 host gene	exonic_antisense	IFNW1	interferon, omega 1	+
CUST_7991_PI430048170	0.00103026	26.8957	9.42443	9.65747	10.9004	10.6962	P	P	P	P	4.787	6.78821	3.80698	5.17798	P	P	A	P	CUST_7991_PI430048170	0	lncRNA	GGCAGATCACCAAAGAACTCAAGATGTACTGATATTTTGCCAGTTTCCTTCATCAACAAC	NR_125989	RefSeq	chr1	-	221827665	221840666	LOC101929771	NA	NA	uncharacterized LOC101929771	intergenic	.	-	.
CUST_93660_PI430048170	0.00174157	25.8497	8.4859	10.066	10.8496	9.18261	P	P	P	P	4.96983	5.52354	4.82549	5.44325	P	P	P	P	CUST_93660_PI430048170	0	lncRNA	TTACCACTGCACCTGAGAGTACCAAGAGATTCCTGAGCCAGAGATTACGATTTCCAACTT	ENST00000504297	ENSEMBL_GENCODE	chr5	-	147180204	147234859	CTC-255N20.1	NA	NA	-	bidirectional	STK32A	serine/threonine kinase 32A	+
CUST_29226_PI430048170	3.86883e-05	24.0543	10.2588	10.5162	11.0993	11.263	P	P	P	P	5.8577	7.01003	5.53915	6.16622	P	P	P	P	CUST_29226_PI430048170	0	lncRNA	AAAGACCCAAGCCATCTGGCAAACCTGACATAAAGACAAAATAAAGTGATTGAAACAGTC	ENST00000566876	ENSEMBL_GENCODE	chr16	-	50390916	50395133	RP11-21B23.2	NA	NA	-	intergenic	.	-	.
CUST_29045_PI430048170	0.000239331	23.5493	9.25683	11.0681	9.564	10.1112	P	P	P	P	5.3468	5.79215	6.08024	5.02173	P	P	P	P	CUST_29045_PI430048170	0	lncRNA	TAAAATAGCCTTCTCATTGGCTGCGGCTTTGGAGGTGGCAGAAATCATACGTTTAATCAC	ENST00000566070	ENSEMBL_GENCODE	chr16	-	29217170	29220031	RP11-426C22.4	NA	NA	-	intronic_antisense	banp	BTG3 associated nuclear protein	+
CUST_95546_PI430048170	0.00192919	23.1298	11.1704	12.7854	11.6503	10.6616	P	P	P	P	7.20205	7.38207	7.40347	7.02803	P	P	P	P	CUST_95546_PI430048170	0	lncRNA	TGAGAAGTGGCTCCGGCTCTGATAACGGCGGTCCCAGATGGTAAGATGAGTTCCTTGCAC	lnc-NDUFA10-1:1	lncipedia	chr2	-	239876232	239904708	-	NA	NA	-	intergenic	.	-	.
CUST_39690_PI430048170	0.00971166	22.8987	8.14849	8.92975	9.85568	10.6437	P	P	P	P	2.94731	5.95948	6.13398	1.94301	A	P	P	A	CUST_39690_PI430048170	0	lncRNA	ACGCAGGCAAGTTGTCATACCGTGTGCCTAAATATAGAAAAATGATCCACTGGACTAATA	ENST00000551539	ENSEMBL_GENCODE	chr12	+	49929398	49930320	RP11-70F11.8	NA	NA	-	intergenic	.	-	.
CUST_58971_PI430048170	0.00446713	20.4714	7.98532	8.85182	9.79543	10.6134	P	P	P	P	3.50415	5.95066	6.19358	3.08704	A	P	P	A	CUST_58971_PI430048170	0	lncRNA	GAGAAATGACCCAATCCATAGTACTAAGCACACCTTAACTTTCGTAGGACGCAGGCAAGT	ENST00000551539	ENSEMBL_GENCODE	chr12	+	49929398	49930320	RP11-70F11.8	NA	NA	-	intergenic	.	-	.
CUST_25099_PI430048170	0.00715493	20.044	7.99515	8.70476	9.84551	10.6155	P	P	P	P	3.70427	5.96306	6.26289	2.46194	A	P	P	A	CUST_25099_PI430048170	0	lncRNA	AGGCAAGTTGTCATACCGTGTGCCTAAATATAGAAAAATGATCCACTGGACTAATAAAGT	ENST00000551539	ENSEMBL_GENCODE	chr12	+	49929398	49930320	RP11-70F11.8	NA	NA	-	intergenic	.	-	.
CUST_102488_PI430048170	0.00517815	19.3966	8.12288	7.69518	7.33282	9.7224	P	P	P	P	2.39133	5.3924	4.67289	2.05754	A	P	P	A	CUST_102488_PI430048170	0	lncRNA	GTCTGAAAAGAACAAAACCATGCTGCCATTAACAGCAACGCTGATTAAATGTAGTATAAA	lnc-GSTA3-1:1	lncipedia	chr6	-	52939725	52945465	-	NA	NA	-	exonic_sense	Gsta4	glutathione S-transferase alpha 4	-
CUST_30815_PI430048170	0.00057726	19.3823	14.5047	13.9221	14.3364	13.4013	P	P	P	P	9.80123	10.7937	9.1044	8.672	P	P	P	P	CUST_30815_PI430048170	0	lncRNA	GGATATGGGAGGCAGGGAAGAGGGGTTGTTTCTTTTAATAAATCATCATTGTTAAAAGCA	NR_030732	RefSeq	chr17	-	60083565	60088467	WFDC21P	645638	NA	WAP four-disulfide core domain 21%2C pseudogene	intergenic	.	-	.
CUST_45948_PI430048170	0.00129379	18.9978	9.53791	10.1905	11.0721	9.40417	P	P	P	P	5.98593	6.1091	5.74557	5.99024	P	P	P	P	CUST_45948_PI430048170	0	lncRNA	GCTGTACATGGTCCCCTGAGCATTCGCATGTAATTCTCTCATCTTTCCAGCCATTCTTTT	lnc-SREK1-1:3	lncipedia	chr5	+	66298402	66323526	-	NA	NA	-	intergenic	.	-	.
CUST_19238_PI430048170	0.00115627	18.8808	10.6412	9.93813	11.51	9.31233	P	P	P	P	6.22828	6.92005	5.93601	6.07452	P	P	P	P	CUST_19238_PI430048170	0	lncRNA	TGTGCCCCAGCAGACCTAGCTGCCAGCAGTGACAACATGCGTTACCTTCATGTCCACTGA	ENST00000472053	ENSEMBL_GENCODE	chr6	+	149852462	149853192	RP11-350J20.12	NA	NA	-	exonic_antisense	lrp11	low density lipoprotein receptor-related protein 11	-
CUST_45533_PI430048170	0.000726405	17.6958	14.5608	14.0198	14.3301	13.5069	P	P	P	P	10.0335	10.9386	9.39766	8.78448	P	P	P	P	CUST_45533_PI430048170	0	lncRNA	ATATGGGAGGCAGGGAAGAGGGGTTGTTTCTTTTAATAAATCATCATTGTTAAAAGCACT	lnc-HEATR6-1:9	lncipedia	chr17	-	60083563	60088240	-	NA	NA	-	intergenic	.	-	.
CUST_45845_PI430048170	0.000623173	17.6255	14.6808	14.0987	14.4508	13.6186	P	P	P	P	10.1076	11.059	9.52748	8.95083	P	P	P	P	CUST_45845_PI430048170	0	lncRNA	AGGGGATATGGGAGGCAGGGAAGAGGGGTTGTTTCTTTTAATAAATCATCATTGTTAAAA	NR_030732	RefSeq	chr17	-	60083565	60088467	WFDC21P	645638	NA	WAP four-disulfide core domain 21%2C pseudogene	intergenic	.	-	.
CUST_30818_PI430048170	0.000687423	17.3688	14.6775	14.1562	14.4541	13.6286	P	P	P	P	10.1714	11.0973	9.50084	9.0019	P	P	P	P	CUST_30818_PI430048170	0	lncRNA	TACAGGGGATATGGGAGGCAGGGAAGAGGGGTTGTTTCTTTTAATAAATCATCATTGTTA	NR_030732	RefSeq	chr17	-	60083565	60088467	WFDC21P	645638	NA	WAP four-disulfide core domain 21%2C pseudogene	intergenic	.	-	.
CUST_30816_PI430048170	0.000644569	17.2847	14.6361	14.0875	14.4889	13.6342	P	P	P	P	10.0966	11.0935	9.56203	8.99517	P	P	P	P	CUST_30816_PI430048170	0	lncRNA	GGGATATGGGAGGCAGGGAAGAGGGGTTGTTTCTTTTAATAAATCATCATTGTTAAAAGC	NR_030732	RefSeq	chr17	-	60083565	60088467	WFDC21P	645638	NA	WAP four-disulfide core domain 21%2C pseudogene	intergenic	.	-	.
CUST_59800_PI430048170	0.00814706	17.135	12.5812	13.263	12.0458	13.2564	P	P	P	P	8.15349	9.88933	8.83186	5.91492	P	P	P	P	CUST_59800_PI430048170	0	lncRNA	CTTGTACTCTTTGCCAAATCAAGAGAGATATCAACAGAAGGAGAGTCATGCGTACTTTCT	lnc-DDX51-9:1	lncipedia	chr12	-	132126460	132126764	-	NA	NA	-	exonic_sense	PLAC8L1	PLAC8-like 1	-
CUST_48654_PI430048170	0.00101057	16.8541	15.2594	14.699	15.137	14.3016	P	P	P	P	10.8398	11.7877	10.1123	9.5815	P	P	P	P	CUST_48654_PI430048170	0	lncRNA	TTCCAAGATGTGACTGTCTGGAGTTCCTTGACTAGGAAGATGGATGAAAACAGCAAGCCT	NR_030732	RefSeq	chr17	-	60083565	60088467	WFDC21P	645638	NA	WAP four-disulfide core domain 21%2C pseudogene	intergenic	.	-	.
CUST_35306_PI430048170	0.00137894	16.6935	7.31578	8.94637	9.82418	8.15519	P	P	P	P	5.7227	4.67519	3.91487	4.09039	P	P	A	A	CUST_35306_PI430048170	0	lncRNA	GAAGAATAACACTGTCCCTGGGCCAGGAGGGTATTCAAATGTGAAGTCTTTCATATTTTT	ENST00000516032	ENSEMBL_GENCODE	chrY	+	2784749	2784853	RNU6-1334P	NA	NA	-	intergenic	.	-	.
CUST_116479_PI430048170	0.000244322	16.1956	8.32437	8.66024	8.79386	8.15975	P	P	P	P	4.14822	5.03413	4.76757	3.59669	P	P	P	A	CUST_116479_PI430048170	0	lncRNA	TCACTTACTGAGGACAACCACAATGATGATACTCGCCAGGCTCAGTAGTGCTATGATGAT	lnc-SCN4B-3:2	lncipedia	chr11	-	118095158	118099198	-	NA	NA	-	exonic_antisense	Tmprss4	transmembrane protease, serine 4	+
CUST_13418_PI430048170	0.00556016	16.08	6.97682	7.38074	7.42619	7.17927	P	P	P	P	1.75885	1.82793	4.53566	2.95953	A	A	P	A	CUST_13418_PI430048170	0	lncRNA	GGTCTAGTCAGATATCTTGGACATTTTCTATTTCTAGATTAGAGAATATAGCATACGCTG	ENST00000371162	ENSEMBL_GENCODE	chr2	-	111237004	111239047	MIR4435-1HG	541471	NA	-	intergenic	.	-	.
CUST_119975_PI430048170	0.00124361	15.9325	13.3039	13.3784	15.3009	13.4163	P	P	P	P	9.92301	10.4519	10.5584	9.32995	P	P	P	P	CUST_119975_PI430048170	0	lncRNA	ATTGAAAGATGGGAAATTAGTGGTGGAGTGTGTCATGAACCATGACATAGTAATCCAACA	lnc-DIS3-4:1	lncipedia	chr13	-	73093625	73100948	-	NA	NA	-	exonic_sense	pmp2	peripheral myelin protein 2	-
CUST_4004_PI430048170	0.00458653	15.8873	15.655	14.5047	16.3506	14.2777	P	P	P	P	11.4188	11.5019	11.4487	11.4449	P	P	P	P	CUST_4004_PI430048170	0	lncRNA	CAGCTGTCTCCCTGCTCCTCTACTGGTGATGGGCTAATAAAGCTGACTTTCTGGTTGATG	NR_073414	RefSeq	chr17	+	18439907	18442894	KRT16P1	729252	NA	keratin 16 pseudogene 1	exonic_sense	KRT19	keratin 19	+
CUST_31740_PI430048170	0.000364118	15.7176	11.0146	11.4119	11.4025	11.2412	P	P	P	P	7.75496	6.78197	7.68596	6.63277	P	P	P	P	CUST_31740_PI430048170	0	lncRNA	ATTACATGTTGTGGTGTTGCAAGGCAGAAAAGATGCTGGACTATTGGTTGGAACAATAAA	ENST00000602456	ENSEMBL_GENCODE	chr18	+	63485601	63486018	RP11-635N19.3	NA	NA	-	intronic_sense	Serpinb5	serpin peptidase inhibitor, clade B (ovalbumin), member 5	+
CUST_42328_PI430048170	0.00011861	15.6101	10.6768	11.9256	12.1594	11.5191	P	P	P	P	7.18624	7.38724	8.51774	7.28133	P	P	P	P	CUST_42328_PI430048170	0	lncRNA	GGCTTTTTCTTCCCAGGAGAGAAACCCCAATTCCCTTCGTAACGTCCAATAAAGACATTC	NR_105050	RefSeq	chr5	-	135038830	135040047	C5orf66-AS1	NA	NA	C5orf66 antisense RNA 1%2C transcript variant 2	intergenic	.	-	.
CUST_89389_PI430048170	0.000931555	15.3796	7.59649	8.3214	8.59492	7.99333	P	P	P	P	4.66056	3.61411	2.95124	4.89837	P	A	A	P	CUST_89389_PI430048170	0	lncRNA	AAAGAGATGCTAAGCAAAAGGCCTGATTATGAGGAATGAGCCAAAGTCATGCAAGGCGTG	NR_026543	RefSeq	chr21	-	39605605	39612822	B3GALT5-AS1	114041	NA	B3GALT5 antisense RNA 1%2C transcript variant 2	intergenic	.	-	.
CUST_72687_PI430048170	2.16833e-06	15.3255	14.5	14.6165	15.2243	14.6305	P	P	P	P	10.5265	11.1523	10.9092	10.6704	P	P	P	P	CUST_72687_PI430048170	0	lncRNA	ATACTTCCAAGTATTTAACAAGTCTCCCTCATGAAAACAAGCCCTTGACCTCATCTGACT	lnc-VGLL4-3:1	lncipedia	chr3	-	11529487	11529755	-	NA	NA	-	intronic_antisense	ATG7	autophagy related 7	+
CUST_34017_PI430048170	0.00301781	15.2646	7.20529	7.35706	7.45692	7.13652	P	P	P	P	3.04841	4.14958	3.52816	1.83897	A	P	A	A	CUST_34017_PI430048170	0	lncRNA	AAACTTATTCTAATAACAGTATTCAGAAGGCACCCTATGGGACACAGGTGTCCGTTGCGG	ENST00000423276	ENSEMBL_GENCODE	chr21	+	41739373	41741308	AP001615.9	NA	NA	-	exonic_antisense	Ripk4	receptor-interacting serine-threonine kinase 4	-
CUST_50259_PI430048170	0.0163235	15.0131	9.92965	9.45942	7.94344	9.73091	P	P	P	P	4.18515	6.60102	6.04255	1.87543	P	P	P	A	CUST_50259_PI430048170	0	lncRNA	CCCCATCAACCTTAGCTTGAGATTTGGATGAATAAAATAAATAACTGGAGAAGGTTAAAG	lnc-XDH-1:1	lncipedia	chr2	-	31522479	31581067	-	NA	NA	-	exonic_sense	SRD5A2	steroid-5-alpha-reductase, alpha polypeptide 2 (3-oxo-5 alpha-steroid delta 4-dehydrogenase alpha 2)	-
CUST_23352_PI430048170	0.00020234	15.0049	10.3492	11.2493	10.6261	11.403	P	P	P	P	6.82443	7.20491	7.18203	7.01003	P	P	P	P	CUST_23352_PI430048170	0	lncRNA	CTTCTGCTGCTTTAAAAGGCCCAGTGGCTTTCCAACCAAATCCTTAGACTCAATCTATTG	ENST00000602332	ENSEMBL_GENCODE	chr10	-	124445239	124445775	RP13-238F13.5	NA	NA	-	intergenic	.	-	.
CUST_117437_PI430048170	0.000335252	14.5872	8.43995	7.71141	6.63362	7.53836	P	P	P	P	2.76205	4.32907	4.30944	3.46143	A	P	P	A	CUST_117437_PI430048170	0	lncRNA	ATTTGCCAAAATACGAACAAGTTCACATCCTCCCAGTAGGTGAGTGTGAGTTTGCTGGAG	lnc-FAM49B-3:1	lncipedia	chr8	-	129751707	129752757	-	NA	NA	-	intronic_sense	Gsdmc	gasdermin C	-
CUST_43531_PI430048170	0.0149126	14.5234	6.15605	7.03225	9.50197	6.3014	P	P	P	P	4.72777	4.52615	4.00888	1.86393	P	P	A	A	CUST_43531_PI430048170	0	lncRNA	AATAAACCTCAAAAAGGACCTTATACGAAGCCGATGCAGTGAGAGGCAAAGTGAGACACC	lnc-HSPB8-7:1	lncipedia	chr12	+	119335210	119447912	-	NA	NA	-	exonic_sense	Ccdc60	coiled-coil domain containing 60	+
CUST_287_PI430048170	0.00087011	14.4766	10.3045	10.8613	9.34885	9.71791	P	P	P	P	6.35299	6.14356	6.19473	6.54509	P	P	P	P	CUST_287_PI430048170	0	lncRNA	AACCTGAGGAAATAAAGCCCCTACCATTCATCCAAGGCCTCGTGTGAAAACACGAGTTAT	NR_036575	RefSeq	chr19	-	18249949	18255419	LOC729966	NA	NA	uncharacterized LOC729966	exonic_sense	CIST1	-	-
CUST_23969_PI430048170	0.000108585	14.4643	10.7482	11.0928	11.4291	10.1079	P	P	P	P	6.64732	6.87615	7.87166	6.40797	P	P	P	P	CUST_23969_PI430048170	0	lncRNA	TCTGCTGGTGCTACCAGGCTTGAACAGTCTTCAAATCCACTGCTATTAGGCAAATTACCT	ENST00000544553	ENSEMBL_GENCODE	chr11	+	64245964	64248217	RP11-783K16.5	NA	NA	-	exonic_antisense	MGC154438	-	-
CUST_50365_PI430048170	0.000280076	14.415	9.49033	9.14821	9.85057	8.94151	P	P	P	P	5.92784	6.13919	4.81095	4.80641	P	P	P	P	CUST_50365_PI430048170	0	lncRNA	CAGCGAAATCTACCAACCAAAGAGGATGTCCATACCTGTCTTTTTCTTTCTTCCTTCATT	ENST00000412427	ENSEMBL_GENCODE	chr1	+	17189783	17197617	RP11-380J14.1	NA	NA	-	intergenic	.	-	.
CUST_16232_PI430048170	0.000853173	14.0225	7.80991	7.78516	8.01145	6.52459	P	P	P	P	4.64006	2.50494	4.12567	3.11001	P	A	A	A	CUST_16232_PI430048170	0	lncRNA	GAGAAGCCAATAGGCAAAGTAAGAATGAACCTACTTTTATCAGACACTATGATTCGAGCC	ENST00000514050	ENSEMBL_GENCODE	chr4	-	81602797	82044244	RP11-689K5.3	NA	NA	-	exonic_sense	COX5B	cytochrome c oxidase subunit Vb	-
CUST_45217_PI430048170	4.13134e-05	13.7984	8.94408	9.04762	9.39644	9.28899	P	P	P	P	5.16391	5.74857	5.63741	4.84951	P	P	P	P	CUST_45217_PI430048170	0	lncRNA	TCAAACAGTGGTAACATCACCCTTTCCTTATTCTTCTAGATTGGTGCTTGCTGCTCAGTG	lnc-AC027763.2.1-2:2	lncipedia	chr17	-	6953659	6956616	-	NA	NA	-	intergenic	.	-	.
CUST_6794_PI430048170	0.00152047	13.7468	13.6419	13.8237	15.6529	13.8433	P	P	P	P	10.5444	11.0534	11.0901	9.97008	P	P	P	P	CUST_6794_PI430048170	0	lncRNA	GAGCGTGTCATGAACCATGTCGCCTGTACTCGGATCTATGAAAAAGCACAATAAAGATTC	NR_002935	RefSeq	chr7	+	152436894	152443015	FABP5P3	NA	NA	fatty acid binding protein 5 pseudogene 3	exonic_sense	FABP5	fatty acid binding protein 5 (psoriasis-associated)	+
CUST_125032_PI430048170	0.00175249	13.6616	8.91021	8.52417	9.17091	9.59244	P	P	P	P	4.37179	5.86042	6.03212	4.05497	P	P	P	A	CUST_125032_PI430048170	0	lncRNA	TTTATCAAAGAGAAGTTACATATTAGGCCATATATATTTCTAGACATGTCTAGCCACTGA	NR_110501	RefSeq	chr7	+	80646091	80674418	CD36	948	GO:0032755|GO:0002474|GO:0035634|GO:0050830|GO:0019915|GO:0050731|GO:0030301|GO:0042992|GO:0005615|GO:0060100|GO:0005041|GO:0015911|GO:0042953|GO:0002755|GO:0043123|GO:0044130|GO:0044255|GO:0038124|GO:0005794|GO:0038123|GO:0032760|GO:0009986|GO:0010744|GO:0034134|GO:0030169|GO:0043277|GO:0030168|GO:0000122|GO:0002224|GO:0006898|GO:0055096|GO:0005887|GO:0045087|GO:0045121|GO:0009897|GO:0001954|GO:…	CD36 molecule (thrombospondin receptor)%2C transcript variant 9	exonic_sense	CD36	CD36 molecule (thrombospondin receptor)	+
CUST_78356_PI430048170	0.0286598	13.6425	7.00497	6.31905	9.38697	9.71905	P	P	P	P	4.76817	5.5799	4.48397	4.84103	P	P	P	P	CUST_78356_PI430048170	0	lncRNA	GGCCTCAAAAAGACCAAACAAGTCCTTTATGATTGCTTATGTGTATTGTATGCATTGATA	lnc-BMPER-8:1	lncipedia	chr7	+	34858259	34860457	-	NA	NA	-	intergenic	.	-	.
CUST_99337_PI430048170	0.00743514	13.3986	8.21659	9.67118	10.9253	9.59864	P	P	P	P	6.33015	5.9061	6.19525	6.17696	P	P	P	P	CUST_99337_PI430048170	0	lncRNA	TGGTTGTAGAGCTGACATTTGACTCTGGCTGCCTTGAGGGCAGGGACCGTGGCTTAACCA	lnc-NUP62-1:9	lncipedia	chr19	-	49911318	49929482	-	NA	NA	-	exonic_antisense	ATF5	activating transcription factor 5	+
CUST_92499_PI430048170	0.000179908	13.2749	8.68417	8.00602	7.65313	8.19965	P	P	P	P	3.75734	4.14125	5.29068	4.11681	A	P	P	A	CUST_92499_PI430048170	0	lncRNA	TGTTGAGTTTTATCATTTTCGTTAAGTGACCGTGCGCAGCGCTGTAACTGACTTACTGGA	lnc-GEN1-1:1	lncipedia	chr2	+	17540706	17567707	-	NA	NA	-	exonic_sense	Vsnl1	visinin-like 1	+
CUST_42565_PI430048170	0.0184828	13.2169	8.38717	9.39757	8.65295	9.04262	P	P	P	P	4.69873	6.30983	5.25237	1.72143	P	P	P	A	CUST_42565_PI430048170	0	lncRNA	GGGGTCATTGGTACCTGGATTTTTCACCTTGAACAACTAAGTGATATCATTGGACTTGTT	lnc-COPS4-1:2	lncipedia	chr4	+	83088946	83089241	-	NA	NA	-	intergenic	.	-	.
CUST_69768_PI430048170	9.58333e-07	13.1539	9.81774	10.3928	10.3349	10.0528	P	P	P	P	6.17683	6.76558	6.32899	6.463	P	P	P	P	CUST_69768_PI430048170	0	lncRNA	AAAGTTCTCTTTTTAGGAGAACTTGAGGCTCTCAGGGGTTGTGACATCAAGGCTCAACCT	lnc-TNNT2-3:2	lncipedia	chr1	-	201382283	201383208	-	NA	NA	-	exonic_sense	LAD1	ladinin 1	-
CUST_50659_PI430048170	0.00181462	13.0899	10.3798	9.54069	10.765	10.1257	P	P	P	P	6.11299	7.73174	5.2964	5.80472	P	P	P	P	CUST_50659_PI430048170	0	lncRNA	AACATTATTCCTTCCTTGGCCTAAAAACTCATCGCCACCTACATTAAAGCTAATATGCCT	NR_015379	RefSeq	chr19	+	15828946	15836321	UCA1	652995	NA	urothelial cancer associated 1 (non-protein coding)	intronic_antisense	CYP4F2	cytochrome P450, family 4, subfamily F, polypeptide 2	-
CUST_90737_PI430048170	0.0214443	13.0716	12.4332	10.4863	12.954	9.50439	P	P	P	P	8.30806	7.20015	8.19189	8.77824	P	P	P	P	CUST_90737_PI430048170	0	lncRNA	AGATCAAAGACTATAGTCCCTACTTCAAGACCATCGAGGACCTGAGGCACAAGATCATTG	NR_073414	RefSeq	chr17	+	18439907	18442894	KRT16P1	729252	NA	keratin 16 pseudogene 1	exonic_sense	KRT19	keratin 19	+
CUST_101377_PI430048170	0.00568929	13.056	6.92414	7.40738	6.29952	7.44919	P	P	P	P	1.75653	3.89364	4.33328	1.73244	A	P	P	A	CUST_101377_PI430048170	0	lncRNA	CTGGACTCGGATGTCAACTTTGGGATTCCAGAAGACAGAGGTTTGAGTGTAAAACACAAA	lnc-ZSCAN12-2:1	lncipedia	chr6	-	28336899	28354204	-	NA	NA	-	intronic_sense	zgc:113220	-	-
CUST_33996_PI430048170	2.70997e-05	12.8564	10.2235	11.0356	11.1127	10.6537	P	P	P	P	7.34489	6.7169	6.58262	7.57142	P	P	P	P	CUST_33996_PI430048170	0	lncRNA	TAACTGATCATAGGATTAGACCAAGGTGCAGAAGCAAACAGAACCTCCATAAAATGTAAT	NR_026543	RefSeq	chr21	-	39605605	39612822	B3GALT5-AS1	114041	NA	B3GALT5 antisense RNA 1%2C transcript variant 2	intergenic	.	-	.
CUST_2341_PI430048170	0.00217482	12.706	9.48007	9.0989	9.78112	10.2632	P	P	P	P	4.78247	6.78468	6.5963	4.94469	P	P	P	P	CUST_2341_PI430048170	0	lncRNA	ACTTGTGACCATTGTAACAATAGCACAAATAAAGCACTTGTGCCAAAGTTGTCCAAAAAA	NR_110501	RefSeq	chr7	+	80646091	80674418	CD36	948	GO:0032755|GO:0002474|GO:0035634|GO:0050830|GO:0019915|GO:0050731|GO:0030301|GO:0042992|GO:0005615|GO:0060100|GO:0005041|GO:0015911|GO:0042953|GO:0002755|GO:0043123|GO:0044130|GO:0044255|GO:0038124|GO:0005794|GO:0038123|GO:0032760|GO:0009986|GO:0010744|GO:0034134|GO:0030169|GO:0043277|GO:0030168|GO:0000122|GO:0002224|GO:0006898|GO:0055096|GO:0005887|GO:0045087|GO:0045121|GO:0009897|GO:0001954|GO:…	CD36 molecule (thrombospondin receptor)%2C transcript variant 9	exonic_sense	CD36	CD36 molecule (thrombospondin receptor)	+
CUST_80016_PI430048170	9.96939e-05	12.6769	8.60992	9.69919	9.65838	9.15026	P	P	P	P	5.12508	5.43153	6.46245	5.27512	P	P	P	P	CUST_80016_PI430048170	0	lncRNA	TTGTTTCTGGGTACTCTCTGGGATGTGACTGACCATGACATTGACTACTACACAGAAGCT	lnc-C8orf59-4:1	lncipedia	chr8	-	84864667	84864907	-	NA	NA	-	intronic_antisense	Ralyl	RALY RNA binding protein-like	+
CUST_21547_PI430048170	0.00807515	12.6457	9.72973	8.24885	9.99513	10.4706	P	P	P	P	3.9293	7.48335	6.12811	4.32101	A	P	P	P	CUST_21547_PI430048170	0	lncRNA	AGAAGCGAGAGCTGGCCGGGCAGACCACAGAATGCTTGCAGTTGCTGGAGCTGGTGCACA	ENST00000510610	ENSEMBL_GENCODE	chr8	+	142785374	142812120	RP11-706C16.8	NA	NA	-	intergenic	.	-	.
CUST_89390_PI430048170	1.54561e-05	12.6157	10.281	11.0518	11.1612	10.6489	P	P	P	P	7.2902	6.95863	6.88216	7.46618	P	P	P	P	CUST_89390_PI430048170	0	lncRNA	TGATAACTGATCATAGGATTAGACCAAGGTGCAGAAGCAAACAGAACCTCCATAAAATGT	NR_026543	RefSeq	chr21	-	39605605	39612822	B3GALT5-AS1	114041	NA	B3GALT5 antisense RNA 1%2C transcript variant 2	intergenic	.	-	.
CUST_84266_PI430048170	3.36109e-06	12.5671	9.77761	10.4065	9.68126	9.94196	P	P	P	P	5.95727	6.24098	6.70584	6.30909	P	P	P	P	CUST_84266_PI430048170	0	lncRNA	CAGCTTGGAACTAGATACAGAAATGCTGTTTTGAGAGTGTACTGAATAAAAGATTACATG	NR_027064	RefSeq	chr19	-	5558166	5568034	TINCR	257000	NA	tissue differentiation-inducing non-protein coding RNA	intergenic	.	-	.
CUST_23968_PI430048170	0.000163838	12.4695	10.5387	10.902	11.1783	9.85749	P	P	P	P	6.52773	6.9685	7.85119	6.40226	P	P	P	P	CUST_23968_PI430048170	0	lncRNA	CTGCATTTCCTCAGAAGGCTGTAACAAAGATTAAATAGGAAAATTCGTGGAAAGTTCAAT	ENST00000544553	ENSEMBL_GENCODE	chr11	+	64245964	64248217	RP11-783K16.5	NA	NA	-	exonic_antisense	MGC154438	-	-
CUST_16233_PI430048170	0.000828805	12.4027	8.02077	8.09606	8.29278	7.02453	P	P	P	P	5.07677	3.36868	4.63812	3.29349	P	A	P	A	CUST_16233_PI430048170	0	lncRNA	GACACTTGGAACAGCAATGGAAACCTTCCATGTACAGCAGCATAACTCCAGTTTGCTTTC	ENST00000512343	ENSEMBL_GENCODE	chr4	-	81602871	82044244	RP11-689K5.3	NA	NA	-	exonic_sense	COX5B	cytochrome c oxidase subunit Vb	-
CUST_16931_PI430048170	0.0466642	12.2289	9.7274	9.18379	9.60136	5.49191	P	P	P	P	5.35008	4.70717	5.02748	6.40172	P	P	P	P	CUST_16931_PI430048170	0	lncRNA	GACAGTTTAGCGTCGGTAGCCGCGAGAAATATATAAAGAACACGAGTCAAATGACATTAA	ENST00000506335	ENSEMBL_GENCODE	chr5	+	1883966	1884649	CTD-2194D22.3	NA	NA	-	intronic_antisense	Irx4	iroquois homeobox 4	-
CUST_5035_PI430048170	0.00283117	12.2269	10.7205	10.5925	10.5994	10.6099	P	P	P	P	6.65587	7.09581	7.81831	5.79848	P	P	P	P	CUST_5035_PI430048170	0	lncRNA	AAAGGCTTTGGGAACTGTCAACAGAGCTACAGAAAAGTCAGTAAAGACCAATGGACCCCT	NR_002734	RefSeq	chr8	-	66767396	66768005	PTTG3P	26255	GO:0005737|GO:0017124|GO:0051276|GO:0005634	pituitary tumor-transforming 3%2C pseudogene	exonic_sense	PTTG1	pituitary tumor-transforming 1	-
CUST_119328_PI430048170	0.0016441	12.1755	11.6937	11.9999	11.8403	11.5117	P	P	P	P	7.64951	8.40086	8.89	7.08999	P	P	P	P	CUST_119328_PI430048170	0	lncRNA	TGACCAAAGCAATTGTAAAATGTGGGGGAGGAAATTAAAAGCCTGCCACCTTAGTCCAAA	NONHSAT022817	NONCODE	chr11	+	73240092	73242335	-	NA	NA	-	intergenic	.	-	.
CUST_11974_PI430048170	0.00317159	12.0848	10.8651	10.7373	9.32046	10.7841	P	P	P	P	5.53887	6.8348	8.15949	5.5808	P	P	P	P	CUST_11974_PI430048170	0	lncRNA	CAGAGCAAGCAGAACTTGCAGAATGGGGTAAAAACACTCTATTAAAGATTTTTTAAACCT	ENST00000458250	ENSEMBL_GENCODE	chr1	+	209429304	209432838	MIR205HG	NA	NA	-	exonic_sense	MIR205	microRNA 205	+
CUST_124919_PI430048170	0.0339203	11.9318	6.234	5.50945	8.62946	8.80299	P	P	P	P	4.14978	4.84789	4.03388	4.15558	A	P	P	A	CUST_124919_PI430048170	0	lncRNA	CTCTAGAGCAGCCATTCTTAAATATTTTGGCCTCAAAAAGACCAAACAAGTCCTTTATGA	lnc-BMPER-8:1	lncipedia	chr7	+	34858259	34860457	-	NA	NA	-	intergenic	.	-	.
CUST_118504_PI430048170	0.000774435	11.9075	10.5644	9.5722	8.69436	10.347	P	P	P	P	6.85058	5.57567	6.87896	5.7675	P	P	P	P	CUST_118504_PI430048170	0	lncRNA	GATGGAAGCTTGGCCTGGGATTTGAGCATCAGGAAAACTGTTGAAGGGTTATGTATACAT	NR_103779	RefSeq	chr1	+	152337067	152366692	FLG-AS1	NA	NA	FLG antisense RNA 1%2C transcript variant 2	exonic_antisense	Flg2	filaggrin family member 2	-
CUST_96098_PI430048170	0.0014462	11.841	10.2448	9.52873	10.7134	10.0037	P	P	P	P	6.01459	7.7563	5.58853	6.00829	P	P	P	P	CUST_96098_PI430048170	0	lncRNA	AAACATTATTCCTTCCTTGGCCTAAAAACTCATCGCCACCTACATTAAAGCTAATATGCC	NR_015379	RefSeq	chr19	+	15828946	15836321	UCA1	652995	NA	urothelial cancer associated 1 (non-protein coding)	intronic_antisense	CYP4F2	cytochrome P450, family 4, subfamily F, polypeptide 2	-
CUST_107195_PI430048170	0.00333998	11.834	6.93329	8.93097	6.99606	6.53414	P	P	P	P	4.29274	3.53953	4.80884	3.45067	P	A	P	A	CUST_107195_PI430048170	0	lncRNA	GAATTACACACAGCTCAGGTATAAGAGATATTCGGTAAGTCTGATCAAATCAATAAAGCA	NR_003948	RefSeq	chr6_GL000256v2_alt	+	2356909	2363328	HCG22	285834	GO:0005576	HLA complex group 22	intergenic	.	-	.
CUST_124716_PI430048170	0.00486165	11.8218	6.93102	8.97856	7.14519	6.27271	P	P	P	P	4.51892	4.29401	4.38663	3.0084	P	P	P	A	CUST_124716_PI430048170	0	lncRNA	ACAATCACCTTTACCTATCTACCAGGTTTTGAGGAATTACACACAGCTCAGGTATAAGAG	NONHSAT147509	NONCODE	chr6_GL000255v2_alt	+	2312539	2317839	-	NA	NA	-	intergenic	.	-	.
CUST_51014_PI430048170	0.00905311	11.7707	9.66562	10.1718	7.835	8.95353	P	P	P	P	3.81569	5.8409	7.16213	3.79631	A	P	P	A	CUST_51014_PI430048170	0	lncRNA	AAAGGAAGAGAAACCCATCAACATCCTGTTAACTAAACGGAGAGAAATGCTGTTTAGGGG	ENST00000559672	ENSEMBL_GENCODE	chr15	+	51315841	51321996	RP11-108K3.2	NA	NA	-	intergenic	.	-	.
CUST_51283_PI430048170	0.000222492	11.6745	8.06405	8.26518	9.3141	8.11269	P	P	P	P	4.51582	5.20237	4.96091	5.19651	P	P	P	P	CUST_51283_PI430048170	0	lncRNA	CCACATACCCACAACTGCACAGGTTAAAACAGAAATCTTGTCATTTTATAATTGTAATCC	lnc-CDK5-2:11	lncipedia	chr7	-	151014870	151015996	-	NA	NA	-	exonic_sense	Atg9b	autophagy related 9B	-
CUST_108065_PI430048170	1.76874e-05	11.6543	10.1823	10.8428	10.0227	10.2528	P	P	P	P	6.3176	6.68114	7.34621	6.72989	P	P	P	P	CUST_108065_PI430048170	0	lncRNA	ACCCAGCTTGGAACTAGATACAGAAATGCTGTTTTGAGAGTGTACTGAATAAAAGATTAC	NR_027064	RefSeq	chr19	-	5558166	5568034	TINCR	257000	NA	tissue differentiation-inducing non-protein coding RNA	intergenic	.	-	.
CUST_93079_PI430048170	0.00172146	11.6326	12.1268	12.6214	12.4358	12.3517	P	P	P	P	8.19465	8.58074	9.82113	8.08389	P	P	P	P	CUST_93079_PI430048170	0	lncRNA	TCAATTTTTCCCCTTTCAGACTCAGTGGAGAAGGAGTTGGACCAGTCAACATCTCTGTTG	lnc-KRT6A-1:1	lncipedia	chr12	-	52514995	52516196	-	NA	NA	-	exonic_sense	krt5.2	-	-
CUST_124862_PI430048170	0.00259964	11.6233	9.89948	10.4469	8.9252	9.52529	P	P	P	P	5.09483	6.64779	7.1652	4.88295	P	P	P	P	CUST_124862_PI430048170	0	lncRNA	GGAATTGACAATGTCTGTCATCGAATTAGAGTTTAAATATCAGATGCTGTCTCAGAACTC	NONHSAT119334	NONCODE	chr7	-	17433078	17434684	-	NA	NA	-	intergenic	.	-	.
CUST_56456_PI430048170	0.00802182	11.4997	12.9984	13.7452	13.7437	13.89	P	P	P	P	8.69991	11.4341	9.8579	8.26556	P	P	P	P	CUST_56456_PI430048170	0	lncRNA	CCCTAGGCCTTCCGCAAAGTGTTCTCTCCTTGTATTATTCTAATTACGGTATTTTTAATT	NR_038453	RefSeq	chr10	-	71217223	71218228	UNC5B-AS1	728978	NA	UNC5B antisense RNA 1	intronic_antisense	Unc5b	unc-5 homolog B (C. elegans)	+
CUST_114762_PI430048170	0.00249234	11.4765	10.6133	10.6291	12.6204	10.662	P	P	P	P	7.82236	8.20221	8.29823	7.0077	P	P	P	P	CUST_114762_PI430048170	0	lncRNA	ATTCATGGTAGACTGTGTCATGAACAATGTCACCTGTTCTCAGATCTATAAAAAAGTAGA	lnc-RAPGEF2-3:1	lncipedia	chr4	+	159026138	159026527	-	NA	NA	-	intergenic	.	-	.
CUST_1809_PI430048170	0.000431868	11.3963	9.1778	9.07664	10.5419	9.33956	P	P	P	P	5.23682	6.58564	6.71171	5.56366	P	P	P	P	CUST_1809_PI430048170	0	lncRNA	GCCTACTTTGGATCATCTGTCTCTAAGAGAGGGAAATAAACATTTCTTTTGTGTGAAAAA	NR_111988	RefSeq	chr17_KI270857v1_alt	-	728	30239	MMP28	79148	GO:0010760|GO:0005737|GO:0005509|GO:0005578|GO:0006508|GO:0008270|GO:0004222	matrix metallopeptidase 28%2C transcript variant 4	exonic_sense	Mmp28	matrix metallopeptidase 28	-
CUST_8885_PI430048170	0.00325661	11.2703	13.161	13.0234	12.5284	13.2598	P	P	P	P	8.73815	9.06551	10.6944	8.34866	P	P	P	P	CUST_8885_PI430048170	0	lncRNA	GTCTGTCTCATACCCAACCAGATTTCAGTGGAGTGAAGTTCAGGAGGCATGGAGCTGACA	NR_029622	RefSeq	chr1	+	209432132	209432242	MIR205	NA	NA	microRNA 205	exonic_sense	MIR205	microRNA 205	+
CUST_49273_PI430048170	0.000165014	11.1873	8.64109	7.62289	8.12624	8.40916	P	P	P	P	4.90384	5.42506	4.25726	4.05696	P	P	P	A	CUST_49273_PI430048170	0	lncRNA	TACGGACTAGCAATATCCATACCCGCTACTTATTTTGTAAATCTCCTTTCTAAAGTTAAC	lnc-ARRDC3-1:16	lncipedia	chr5	-	91301320	91314529	-	NA	NA	-	exonic_sense	5430425K12Rik	-	-
CUST_44739_PI430048170	0.00216504	11.1367	9.57589	9.76863	9.74238	9.77228	P	P	P	P	5.53348	7.04777	6.32976	5.43375	P	P	P	P	CUST_44739_PI430048170	0	lncRNA	CCTCAAAATCTTTACAGGTCAGCCATCTATCATGTGTAGAATAAGCAAACTGAATTAACA	lnc-XCL1-2:1	lncipedia	chr1	+	168804053	168869327	-	NA	NA	-	intergenic	.	-	.
CUST_126601_PI430048170	0.00422787	11.0642	7.0906	9.03765	7.15032	6.53216	P	P	P	P	4.49916	4.00129	4.96197	3.48875	P	P	P	A	CUST_126601_PI430048170	0	lncRNA	GAGGAATTACACACAGCTCAGGTATAAGAGATATTCGGTAAGTCTGATCAAATCAATAAA	NR_003948	RefSeq	chr6_GL000256v2_alt	+	2356909	2363328	HCG22	285834	GO:0005576	HLA complex group 22	intergenic	.	-	.
CUST_109057_PI430048170	0.00392112	11.0223	7.1427	8.59504	8.88088	6.57309	P	P	P	P	4.24854	4.84154	3.60913	5.30117	P	P	A	P	CUST_109057_PI430048170	0	lncRNA	ATAATCTTTACTGCCCTAGGGTGGATCTAAAATATTTATTACAGTAAGAAAAAGCCCCGA	lnc-TNPO3-1:7	lncipedia	chr7	-	128889946	128903352	-	NA	NA	-	exonic_sense	Kcp	kielin/chordin-like protein	-
CUST_124115_PI430048170	6.22173e-05	11.0034	11.1068	11.3432	11.0751	10.8605	P	P	P	P	7.49917	7.59195	8.15167	7.16338	P	P	P	P	CUST_124115_PI430048170	0	lncRNA	GGGATGCAAAGTAGAATTGCTTTACATTGACTATATATGTGACATGTACGATGCTGTTTT	NONHSAT113229	NONCODE	chr6	+	54943167	54945099	-	NA	NA	-	intergenic	.	-	.
CUST_36616_PI430048170	0.0195968	10.8981	8.57628	8.15305	6.70576	9.05066	P	P	P	P	2.46176	5.91795	5.62617	2.00741	A	P	P	A	CUST_36616_PI430048170	0	lncRNA	GTACCAATCACTAACCACACGGCCAGGTAAAAAGATTTGGGAATTCGTCCAAATGAGCTG	ENST00000384831	ENSEMBL_GENCODE	chr11	+	111513431	111513538	MIR34C	NA	NA	-	exonic_sense	MIR34C	microRNA 34c	+
CUST_64343_PI430048170	0.000126664	10.8115	8.5711	9.70648	9.07093	8.8697	P	P	P	P	5.37199	5.95216	6.18693	4.87229	P	P	P	P	CUST_64343_PI430048170	0	lncRNA	TGTAATGGCTCATGAATTGGCCTTGGGTGCCATCACAAGGGTCTGAAATTAAACCTACAG	lnc-ZNF812-1:1	lncipedia	chr19	-	9689923	9700776	-	NA	NA	-	intronic_sense	Zfp26	-	-
CUST_22327_PI430048170	4.34246e-05	10.7643	8.25098	8.32866	7.30744	8.06663	P	P	P	P	4.19218	4.71556	5.12931	4.18869	P	P	P	P	CUST_22327_PI430048170	0	lncRNA	TCTTGGTTGCTCTCATCACTGTAATGATCTAAAACACACGTCTGCTCATGAGACCCGCAT	ENST00000436710	ENSEMBL_GENCODE	chr9	+	129333906	129347399	LINC01503	100506119	NA	-	intronic_sense	PPP2R4	protein phosphatase 2A activator, regulatory subunit 4	+
CUST_93077_PI430048170	0.00606564	10.7473	12.3118	11.1169	12.7644	10.3518	P	P	P	P	8.36081	7.90709	8.55452	8.97702	P	P	P	P	CUST_93077_PI430048170	0	lncRNA	TGGCCTAACTGAAGAAGAACCATGAGGAGTGCAGGAGATGAATGCCCTGAGAGGCCAGGT	lnc-KRT17P1-4:1	lncipedia	chr17	-	16819512	16822128	-	NA	NA	-	exonic_sense	krt96	-	-
CUST_69396_PI430048170	0.000341085	10.7264	11.2771	11.1498	11.2185	11.0001	P	P	P	P	7.3799	7.93249	8.20603	7.23002	P	P	P	P	CUST_69396_PI430048170	0	lncRNA	TTAGATCTGAAGGGAGAAGGTGACATTCATGAAAATGTGGACACAGACTTGCAAGGCAGC	lnc-SP3-14:1	lncipedia	chr2	-	173431348	173431812	-	NA	NA	-	intergenic	.	-	.
CUST_30482_PI430048170	0.00103627	10.6621	7.01525	7.60136	7.13383	7.54544	P	P	P	P	2.91272	4.46868	3.43898	4.35914	A	P	A	P	CUST_30482_PI430048170	0	lncRNA	AGAAAGGAAATGAACCGGCTTTGACAATCAGAAGGCTGGATTGCCATGTTGATTGGCAGT	ENST00000418393	ENSEMBL_GENCODE	chr17	+	40921430	40975926	AC004231.2	NA	NA	-	exonic_antisense	Krt23	keratin 23 (histone deacetylase inducible)	-
CUST_4657_PI430048170	0.00364905	10.5871	13.5387	13.8759	13.9722	13.5882	P	P	P	P	9.13096	11.0616	10.8136	9.50659	P	P	P	P	CUST_4657_PI430048170	0	lncRNA	AACAATGCTCAACTGGCTGCAGATGACTTCTGAACCAAGTTTGGTTTGAGTGTTTGGGTG	NR_036685	RefSeq	chr12	+	94834453	94835028	KRT19P2	160313	NA	keratin 19 pseudogene 2	exonic_sense	MIR492	microRNA 492	+
CUST_111269_PI430048170	0.0114648	10.5276	8.06156	7.94756	8.07052	8.02262	P	P	P	P	3.55207	5.72082	4.84018	2.57254	A	P	P	A	CUST_111269_PI430048170	0	lncRNA	CATGCAAGGAATGCTCTACAAATATAGCACATGGAATGTGGAAGCTGCTCTATAAATAAT	lnc-SLC10A6-4:2	lncipedia	chr4	-	86300579	86399806	-	NA	NA	-	exonic_sense	Mapk10	mitogen-activated protein kinase 10	-
CUST_52845_PI430048170	0.000195908	10.3607	8.7857	8.10325	8.39413	8.93526	P	P	P	P	5.9119	4.79052	4.53306	5.24117	P	P	P	P	CUST_52845_PI430048170	0	lncRNA	AGTCCCAGAAGTGATATAATATGTTCACGGAGACGTACTATTAAAAAGTGCCACAAAAAA	lnc-DSC2-1:1	lncipedia	chr18	-	31058839	31059393	-	NA	NA	-	intergenic	.	-	.
CUST_117853_PI430048170	0.000646657	10.2667	9.59202	8.90963	10.676	9.58652	P	P	P	P	7.05565	6.13498	6.3865	6.1145	P	P	P	P	CUST_117853_PI430048170	0	lncRNA	CCCCAAAAAGAGACTGACAGTGACATACCTACTGTTAGTGGCAGCAGAAAACCAGAATGA	lnc-SLC6A14-1:1	lncipedia	chrX	+	116688869	116690185	-	NA	NA	-	exonic_sense	Slc6a14	solute carrier family 6 (amino acid transporter), member 14	+
CUST_18789_PI430048170	0.000929576	10.2661	7.0151	7.62937	8.66012	8.61905	P	P	P	P	4.1232	5.15962	4.45801	5.1061	A	P	P	P	CUST_18789_PI430048170	0	lncRNA	AGGGGATGTGGTGGGGGAAGAAATGACTCGATTTCAAACAAATCAAATAAATTACTTTGA	ENST00000436672	ENSEMBL_GENCODE	chr6	-	74594179	74595213	RP11-554D15.3	NA	NA	-	intergenic	.	-	.
CUST_82833_PI430048170	0.00105296	10.1883	8.72462	9.30134	10.2846	9.5727	P	P	P	P	6.15936	6.53488	6.09142	6.09243	P	P	P	P	CUST_82833_PI430048170	0	lncRNA	TGTTAGATGAGCTCCTGCCAACCCCAGAGTTTCAGAAAAAGGCACAATCTTTCCTAGATC	lnc-LINC00273-11:1	lncipedia	chr16	-	34141255	34142006	-	NA	NA	-	intergenic	.	-	.
CUST_74713_PI430048170	0.00296171	10.1386	13.9543	14.2482	14.3872	14.0941	P	P	P	P	9.73197	11.4926	11.2783	10.1131	P	P	P	P	CUST_74713_PI430048170	0	lncRNA	TTGTCCTGCAGATCAACAATGCCTGTCTGGCTGCAGATGACTTCTGAACTAAGTATGAGA	lnc-CFI-3:1	lncipedia	chr4	-	109879069	109879897	-	NA	NA	-	intergenic	.	-	.
CUST_103952_PI430048170	0.002617	10.0188	10.6195	9.30656	9.36027	9.76647	P	P	P	P	5.92573	7.00512	7.25098	4.96337	P	P	P	P	CUST_103952_PI430048170	0	lncRNA	ACTGCAGAGATCATAGTTAATTTGACCCAATCATATTTCCTTGAGTTCTCCTTTCACTCC	lnc-GALNT14-2:1	lncipedia	chr2	-	30729540	30732484	-	NA	NA	-	exonic_sense	Capn13	calpain 13	-
CUST_98397_PI430048170	0.000243047	9.98362	8.38009	7.9403	8.18327	7.00128	P	P	P	P	4.51322	4.8153	4.99634	4.08848	P	P	P	A	CUST_98397_PI430048170	0	lncRNA	TTACTGCCACTACTGTAACTTGGAACTGGACATCAGGGATGATCCCTGCTGTTCTTTCTA	lnc-ZSCAN5C-1:2	lncipedia	chr19	+	56295100	56310354	-	NA	NA	-	exonic_sense	ESP16.9	-	+
CUST_93059_PI430048170	5.27737e-05	9.96298	8.48447	9.02753	8.51918	9.28325	P	P	P	P	5.5774	4.83552	6.00761	5.55622	P	P	P	P	CUST_93059_PI430048170	0	lncRNA	ATTGCTGTTGCTATTGTTACAAGAAGAGAGGTGAGTTGGCTGCGTCTAAGGACAGGGATT	lnc-KLK12-1:1	lncipedia	chr19	-	51022689	51026616	-	NA	NA	-	exonic_sense	Klk11	kallikrein-related peptidase 11	-
CUST_102983_PI430048170	0.000635787	9.90336	7.78479	8.34206	8.43118	7.72156	P	P	P	P	3.78611	5.19952	4.40654	5.30201	A	P	P	P	CUST_102983_PI430048170	0	lncRNA	TTACCTTGTGGGAGGAACATTGTCTCTGAGCCTAAGGCAAAAATTCTGACGTTCTCAAGA	lnc-RBM27-4:1	lncipedia	chr5	+	145936704	145937931	-	NA	NA	-	exonic_sense	Sh3rf2	SH3 domain containing ring finger 2	+
CUST_22817_PI430048170	0.000830898	9.8929	8.51792	8.16156	8.86049	7.80879	P	P	P	P	4.13116	4.84076	6.01331	4.63653	P	P	P	P	CUST_22817_PI430048170	0	lncRNA	ATGTCATACTGTTCCATGTTATATGTAACTGTTTTAAAGCTACATACTGGACAAAAAGTG	ENST00000618306	ENSEMBL_GENCODE	chr10	-	47934348	47985987	CH17-360D5.2	NA	NA	-	intergenic	.	-	.
CUST_39160_PI430048170	0.018512	9.85679	7.43639	8.31903	7.59418	8.04531	P	P	P	P	2.98871	5.23565	5.55655	1.8866	A	P	P	A	CUST_39160_PI430048170	0	lncRNA	ATTTGCCAAAGAGGTAATAAGGTTTGGACTACATTTATGTCAGCAAAGAGGAGAGGACAG	lnc-COPS4-1:1	lncipedia	chr4	+	83088776	83089088	-	NA	NA	-	intergenic	.	-	.
CUST_52634_PI430048170	0.00197049	9.84308	14.1906	14.418	15.4261	13.8363	P	P	P	P	11.318	11.461	11.108	11.2896	P	P	P	P	CUST_52634_PI430048170	0	lncRNA	TGGTTTCCTGCTCTTCCCCTCTTAGAATAATAAAGGGTCTCCCCATGTATGAAAGACAAA	lnc-PAPPA-AS1-2:1	lncipedia	chr9	-	116207006	116208209	-	NA	NA	-	exonic_antisense	Pappa	pregnancy-associated plasma protein A, pappalysin 1	+
CUST_37130_PI430048170	0.0064204	9.78431	7.12928	9.09482	7.23712	6.52878	P	P	P	P	4.55103	4.36146	5.1994	3.83869	P	P	P	A	CUST_37130_PI430048170	0	lncRNA	GGTTACTTCCTCTGGGCAATCGCCTTTACCTATCTACCAGGTTTTGAGGAATTACACACA	ENST00000617292	ENSEMBL_GENCODE	chrCHR_HSCHR6_MHC_SSTO_CTG1	+	31048998	31054791	HCG22	285834	GO:0005576	-	intergenic	.	-	.
CUST_24796_PI430048170	0.000405659	9.74252	9.0292	8.94645	8.17881	9.61943	P	P	P	P	5.58749	6.15139	5.61032	5.54626	P	P	P	P	CUST_24796_PI430048170	0	lncRNA	GTCCTGTTTGATGCAAAATCTTTATTCCTTCCTGTTTCAATCCCTGTTGCATATTCTGTG	NR_036555	RefSeq	chr12	-	13370670	13376745	LINC01559	283422	NA	long intergenic non-protein coding RNA 1559	intergenic	.	-	.
CUST_21351_PI430048170	3.19107e-05	9.73247	7.89245	7.99	8.48811	7.57223	P	P	P	P	4.57916	5.05643	4.6746	4.60086	P	P	P	P	CUST_21351_PI430048170	0	lncRNA	AGGCTGACTCAATGTAAGGACTCTGCCTGAGAAATTTTATACATTCCTCCAAAGAAAAAA	ENST00000522828	ENSEMBL_GENCODE	chr8	-	119221094	119246815	RP11-4K16.2	NA	NA	-	exonic_antisense	MAL2	mal, T-cell differentiation protein 2 (gene/pseudogene)	+
CUST_121455_PI430048170	0.000183371	9.71634	10.8671	11.6132	12.0143	11.464	P	P	P	P	8.30711	7.30283	8.67965	8.43654	P	P	P	P	CUST_121455_PI430048170	0	lncRNA	TGGGGCTTAAGGCTAATTTGAGTTGAAGGGTATTTGTAATATTTGATTTGCTTTTGGCAG	NONHSAT069271	NONCODE	chr2	+	14639723	14640521	-	NA	NA	-	intergenic	.	-	.
CUST_57664_PI430048170	9.5359e-05	9.69989	11.4737	11.7257	12.0995	10.8422	P	P	P	P	7.86659	8.291	8.89439	8.03114	P	P	P	P	CUST_57664_PI430048170	0	lncRNA	TTCCTCTGTGCCTGCATTTCCTCAGAAGGCTGTAACAAAGATTAAATAGGAAAATTCGTG	ENST00000544553	ENSEMBL_GENCODE	chr11	+	64245964	64248217	RP11-783K16.5	NA	NA	-	exonic_antisense	MGC154438	-	-
CUST_105646_PI430048170	0.00706548	9.66337	10.1688	10.3176	10.7492	10.3373	P	P	P	P	6.28083	8.46692	6.21395	5.84216	P	P	P	P	CUST_105646_PI430048170	0	lncRNA	AAAGTCAGATCTTGTGAATGAAGAAGCAACTGGCCAGTTCCGGGTATACCGTGAGTGATT	lnc-CEACAM6-1:1	lncipedia	chr19	+	41708620	41710083	-	NA	NA	-	exonic_sense	CEACAM23	-	+
CUST_36714_PI430048170	0.00221016	9.56919	14.1674	14.4956	14.6572	14.3243	P	P	P	P	10.1821	11.7645	11.6045	10.4777	P	P	P	P	CUST_36714_PI430048170	0	lncRNA	TTCTTGGTGTCACCATTGAGAACTCCCGGATTGTCTTGCAGATTGACACCCGCCGCCTGG	ENST00000390208	ENSEMBL_GENCODE	chr12	+	9127871	9127985	AC007436.1	NA	NA	-	intronic_antisense	A2m	alpha-2-macroglobulin	-
CUST_120045_PI430048170	0.0483196	9.52724	10.2587	10.3544	8.22678	10.3928	P	P	P	P	5.11964	7.94335	7.27087	1.68664	P	P	P	A	CUST_120045_PI430048170	0	lncRNA	GGACCTGAAGATGCTCTATTCATCCATTTGTGCTGATTAATAAAGTGAATTCTGAACATC	ENST00000623716	ENSEMBL_GENCODE	chr13	+	110123208	110125234	RP11-472K17.3	NA	NA	-	intergenic	.	-	.
CUST_93841_PI430048170	0.00419753	9.50727	7.94013	7.77829	8.05435	7.90468	P	P	P	P	4.4201	5.47607	4.71224	3.31571	P	P	P	A	CUST_93841_PI430048170	0	lncRNA	AATGATAAAAGGTGCAGTGCTGTTTCCTGGCACTGATCATATTGACCAGTGGAATAAGGT	lnc-SLC10A6-7:1	lncipedia	chr4	-	86067823	86089549	-	NA	NA	-	exonic_sense	mapk10	mitogen-activated protein kinase 10	-
CUST_95174_PI430048170	0.000639729	9.47321	15.1307	15.3546	15.5616	15.3729	P	P	P	P	11.6216	12.7586	12.2009	11.5532	P	P	P	P	CUST_95174_PI430048170	0	lncRNA	ACAGGGCTCATTAAACCTTCCTCTCTGCCTTCTGCGACTGGTCAGCGTGGTGCCTACTCT	lnc-SPINT2-1:3	lncipedia	chr19	+	38304354	38305037	-	NA	NA	-	bidirectional	yif1b-b	-	-
CUST_67372_PI430048170	0.000246539	9.42075	11.3519	11.9703	11.9655	12.245	P	P	P	P	8.1101	8.86376	9.30946	8.05796	P	P	P	P	CUST_67372_PI430048170	0	lncRNA	GATGGCTTGTCATTGTCCCCTGTCCTGGAACAATAAAGCAAGTGCCTTGTGGTCTCACTA	lnc-FOXN1-2:1	lncipedia	chr17	+	28538315	28538900	-	NA	NA	-	exonic_sense	Foxn1	forkhead box N1	+
CUST_158_PI430048170	0.00239776	9.38565	6.07253	7.66112	8.24066	7.42939	P	P	P	P	4.08725	4.85345	4.39689	3.6271	A	P	A	A	CUST_158_PI430048170	0	lncRNA	GTTAATTAGCCAAGAATTTGACAAACAGGCATTAAAGGCCTTCTGAATGTGACACACGAC	NR_026881	RefSeq	chr19	+	43349055	43349548	PRG1	NA	NA	p53-responsive gene 1	intergenic	.	-	.
CUST_22816_PI430048170	0.000624761	9.37171	7.78018	7.552	8.11018	7.10242	P	P	P	P	3.61267	4.11133	5.33469	4.15019	A	P	P	A	CUST_22816_PI430048170	0	lncRNA	TCATACTGTTCCATGTTATATGTAACTGTTTTAAAGCTACATACTGGACAAAAAGTGGAA	ENST00000613389	ENSEMBL_GENCODE	chr10	-	47934345	47985966	CH17-360D5.2	NA	NA	-	intergenic	.	-	.
CUST_121019_PI430048170	0.000444511	9.36821	8.89805	8.8197	9.02834	9.25182	P	P	P	P	6.43801	5.65192	5.1675	5.55601	P	P	P	P	CUST_121019_PI430048170	0	lncRNA	GTAGTCCCAGAAGTGATATAATATGTTCACGGAGATGTACTATTAAAAAGTGCCACAAAA	NONHSAT058806	NONCODE	chr18	-	31058840	31059393	-	NA	NA	-	intergenic	.	-	.
CUST_36778_PI430048170	0.00243695	9.32077	15.1138	15.4112	15.5763	15.2027	P	P	P	P	11.0527	12.6734	12.5964	11.5103	P	P	P	P	CUST_36778_PI430048170	0	lncRNA	TTCTTGGTGCCACCATTGAGAACTCCAGGATTGTCCTGGAGATCGACAACGCCCGTCTGG	ENST00000390196	ENSEMBL_GENCODE	chr6	+	71585089	71585201	AL354933.1	NA	NA	-	intergenic	.	-	.
CUST_110351_PI430048170	0.000319257	9.25608	10.0722	9.25845	10.3166	9.77743	P	P	P	P	6.26652	7.54261	6.09347	6.38113	P	P	P	P	CUST_110351_PI430048170	0	lncRNA	TCTGCAATCAGAACTATTGAACTTCTCCATTCAGACCGCCACTCACACCTATGGGAAAAG	NR_015379	RefSeq	chr19	+	15828946	15836321	UCA1	652995	NA	urothelial cancer associated 1 (non-protein coding)	intronic_antisense	CYP4F2	cytochrome P450, family 4, subfamily F, polypeptide 2	-
CUST_78182_PI430048170	0.0118245	9.19289	9.53064	10.1848	8.41201	9.05927	P	P	P	P	5.27933	7.12078	6.78705	3.77665	P	P	P	A	CUST_78182_PI430048170	0	lncRNA	CCAGAAGGTACAAGGATGAATTAAGAAGCTTGTTAGGCGAGTTAAAGACATTTCAAGAAA	lnc-SNX13-2:6	lncipedia	chr7	-	17433077	17434684	-	NA	NA	-	intergenic	.	-	.
CUST_103483_PI430048170	0.00107677	9.16615	7.68548	8.36334	8.11312	7.65063	P	P	P	P	4.17132	5.11932	5.43583	3.85321	A	P	P	A	CUST_103483_PI430048170	0	lncRNA	TGTTGGTCCAAGCATATTTTTACATGTTTTAAAATGTTTTCTGCCAGGCACATTGCAAGC	lnc-TMEM207-2:1	lncipedia	chr3	-	190310168	190313218	-	NA	NA	-	exonic_sense	Cldn1	claudin 1	-
CUST_30184_PI430048170	0.00343945	9.02444	7.11255	7.31644	7.4319	6.96291	P	P	P	P	4.60343	2.6398	4.34339	3.91771	P	A	P	A	CUST_30184_PI430048170	0	lncRNA	GCCCTTAGAGCCCATTTTTATTCCCAATTCACAAGAGAGCTGGTTGTTAAAAGGAGCCTG	ENST00000610229	ENSEMBL_GENCODE	chr17	-	19448475	19453421	AC004448.5	NA	NA	-	intergenic	.	-	.
CUST_120696_PI430048170	0.000357381	8.9377	11.2569	11.8082	11.8576	12.0751	P	P	P	P	8.05947	8.8805	9.20347	7.93888	P	P	P	P	CUST_120696_PI430048170	0	lncRNA	CTTGTCATTGTCCCCTGTCCTGGAACAATAAAGCAAGTGCCTTGTGGTCTCACTAAAAAA	NONHSAT052581	NONCODE	chr17	+	28538316	28538900	-	NA	NA	-	exonic_sense	Foxn1	forkhead box N1	+
CUST_7632_PI430048170	0.00141227	8.8927	10.6938	10.8424	10.8075	10.8568	P	P	P	P	7.17463	8.39397	7.51374	7.12093	P	P	P	P	CUST_7632_PI430048170	0	lncRNA	CTCACATGTTAATTGAACCTTAGAAATCCTCATATGTGTCCATTTGTTTGCCCATTTTTC	NR_002223	RefSeq	chr3	+	13937306	14065981	TPRXL	348825	NA	tetra-peptide repeat homeobox-like	exonic_antisense	Os12g0210500	-	-
CUST_12070_PI430048170	0.000575901	8.88229	8.02508	8.11986	9.13462	8.9348	P	P	P	P	5.34511	5.79245	5.29544	5.44879	P	P	P	P	CUST_12070_PI430048170	0	lncRNA	GCATTTTCCTGTCCCTTCTAAAATTTCATTTTTAAGTGGTGAGATCTCTTTAAGAAGAGG	ENST00000433576	ENSEMBL_GENCODE	chr1	-	221880981	221918712	RP11-815M8.1	NA	NA	-	intergenic	.	-	.
CUST_18456_PI430048170	1.94175e-05	8.86997	7.57891	7.61871	8.01528	7.08441	P	P	P	P	4.40149	4.86111	4.4382	4.02744	P	P	A	A	CUST_18456_PI430048170	0	lncRNA	CTAGTATGAAGGAAGTTTGTCTTGATATGTTTCCTGCTCAAAACAAAATGCAACTTGTCA	ENST00000607175	ENSEMBL_GENCODE	chr6	-	27122657	27123221	RP1-86C11.7	NA	NA	-	intronic_sense	zgc:114046	-	-
CUST_9082_PI430048170	0.00865484	8.80995	7.64785	7.10112	5.82964	8.03222	P	P	P	P	3.35332	4.91526	4.89749	2.1105	A	P	P	A	CUST_9082_PI430048170	0	lncRNA	GTGTAGTTAGCTGATTGCTAATAGTACCAATCACTAACCACACGGCCAGGTAAAAAGATT	NR_029840	RefSeq	chr11	+	111513438	111513515	MIR34C	NA	NA	microRNA 34c	exonic_sense	MIR34C	microRNA 34c	+
CUST_114653_PI430048170	0.00290316	8.75705	10.2446	10.2332	10.0124	10.1665	P	P	P	P	6.30854	7.09748	7.86358	6.24922	P	P	P	P	CUST_114653_PI430048170	0	lncRNA	ATTGCAGCAGGAGCTTTTTGCTTAGCACTGAAAATTCTGGATAATGGTGAATGGGTAAGC	lnc-CENPH-2:1	lncipedia	chr5	+	69174925	69175546	-	NA	NA	-	exonic_sense	CCNB1	cyclin B1	+
CUST_5172_PI430048170	0.002488	8.75283	15.0632	15.4349	15.5727	15.1629	P	P	P	P	11.1522	12.7614	12.6753	11.537	P	P	P	P	CUST_5172_PI430048170	0	lncRNA	GCCACCATTGAGAACGCCAGGATTGTCCTGCAGATCAACAATGCTCAACTGGCTGCAGAT	NR_030171	RefSeq	chr12	+	94834397	94834513	MIR492	NA	NA	microRNA 492	exonic_sense	MIR492	microRNA 492	+
CUST_36721_PI430048170	0.00405584	8.70456	7.84586	9.2333	10.0189	8.74272	P	P	P	P	5.58206	6.46834	5.98344	6.00588	P	P	P	P	CUST_36721_PI430048170	0	lncRNA	TTTTTGTACCAGCCTAGTAAATTTTCTCCTTCTACCAAACTTTGTCCCTGAGCCATCTCA	ENST00000408626	ENSEMBL_GENCODE	chr11	+	67933214	67933362	AC004924.1	NA	NA	-	intronic_antisense	UNC93B1	unc-93 homolog B1 (C. elegans)	-
CUST_29692_PI430048170	0.00162724	8.68824	9.72379	9.90948	9.78802	10.1742	P	P	P	P	6.8348	6.88344	7.31373	5.68501	P	P	P	P	CUST_29692_PI430048170	0	lncRNA	GGGAATGGTTCCTAATGTCTGCAGTTTATTTTTCATTTATTTTTAATGCCAAAGCCAAGC	ENST00000614011	ENSEMBL_GENCODE	chr16	-	85697335	85697868	RP11-568J23.8	NA	NA	-	intergenic	.	-	.
CUST_111524_PI430048170	0.000355119	8.68809	9.70915	9.61695	10.4053	9.26587	P	P	P	P	6.50477	6.89994	6.75385	6.57773	P	P	P	P	CUST_111524_PI430048170	0	lncRNA	AGACTCTGGAATCTTGAATGAACCTCTTCAACCGTGTTGAAATGGAAAGTCTAAAATAAA	lnc-WRNIP1-13:1	lncipedia	chr6	+	2837945	2838732	-	NA	NA	-	exonic_antisense	SERPINB1	serpin peptidase inhibitor, clade B (ovalbumin), member 1	-
CUST_47187_PI430048170	0.0389285	8.64734	9.82284	9.6162	7.30972	10.4502	P	P	P	P	4.58903	7.83298	6.8761	2.60327	P	P	P	A	CUST_47187_PI430048170	0	lncRNA	GTCCACATCATTCCGTAGTTGTCTCTGAGATATGTCTATTTACAAGAAGATACTCTGAAA	lnc-EPSTI1-3:3	lncipedia	chr13	-	42738255	42745372	-	NA	NA	-	intergenic	.	-	.
CUST_14088_PI430048170	0.0237369	8.6403	10.4798	10.5042	8.99635	10.7238	P	P	P	P	6.66417	7.95968	7.79958	3.91131	P	P	P	A	CUST_14088_PI430048170	0	lncRNA	GCCTTCACAGTTTAGGTTTTGGTAAGAAGAAAGCTTATCTTCATGTCATGAGAAAGAAAA	ENST00000449346	ENSEMBL_GENCODE	chr2	+	197197991	197199273	AC013264.2	NA	NA	-	intronic_antisense	Ankrd44	ankyrin repeat domain 44	-
CUST_104185_PI430048170	2.68973e-05	8.61169	11.0452	11.2512	11.8602	11.5844	P	P	P	P	7.78722	8.74665	8.43118	8.32693	P	P	P	P	CUST_104185_PI430048170	0	lncRNA	CAGAATTTTAAATCCAAGCTGGGTTTCATCAACTGGGATGCCATAAACAAGGACCAGAGA	lnc-DMKN-1:5	lncipedia	chr19	-	35503303	35510436	-	NA	NA	-	exonic_sense	DMKN	dermokine	-
CUST_22514_PI430048170	1.11108e-05	8.59135	9.042	9.396	9.13408	9.75161	P	P	P	P	5.98404	5.9591	6.68644	6.26692	P	P	P	P	CUST_22514_PI430048170	0	lncRNA	AGGAACAGGTTACAGCTGACCCAGTTTCACTCCCAGCTTCAGAAGATGAATCACGATATT	NR_120496	RefSeq	chr10	-	5514243	5526246	CALML3-AS1	NA	NA	CALML3 antisense RNA 1%2C transcript variant 1	exonic_antisense	Os03g0319300	-	+
CUST_1763_PI430048170	0.00417726	8.57207	11.6884	11.7994	10.7595	11.4943	P	P	P	P	7.72569	8.09011	9.51405	6.95701	P	P	P	P	CUST_1763_PI430048170	0	lncRNA	GTTTAAGGCATTTCCAAAGCTCTGTTATTAAAAACACGATGCAATGAGTTTCTTTCAGCA	NR_120686	RefSeq	chr9	+	129336922	129347477	LINC01503	100506119	NA	long intergenic non-protein coding RNA 1503%2C transcript variant 2	intronic_sense	PPP2R4	protein phosphatase 2A activator, regulatory subunit 4	+
CUST_102409_PI430048170	0.000184524	8.52484	13.8357	13.8287	13.6106	14.241	P	P	P	P	10.2532	11.1446	11.2011	10.3681	P	P	P	P	CUST_102409_PI430048170	0	lncRNA	ATCCTGCACTTCAGACTATTTGTCGGAGCACGGATCTACCACACCATTGCATATTTGACA	NR_048547	RefSeq	chr12	+	16347777	16364410	MGST1	4257	GO:0005515|GO:0006805|GO:0005783|GO:0042493|GO:0005743|GO:0045177|GO:0006749|GO:0010243|GO:0005634|GO:0005741|GO:0044281|GO:0004364|GO:0042803|GO:0071449|GO:0005739|GO:0004602|GO:0070207|GO:0043295|GO:0005789|GO:0032496|GO:0033327|GO:0016021|GO:0005778|GO:0055114	microsomal glutathione S-transferase 1%2C transcript variant 9	exonic_sense	Mgst1	microsomal glutathione S-transferase 1	+
CUST_92555_PI430048170	0.000756087	8.49995	11.9464	12.1159	12.8241	12.1144	P	P	P	P	8.26781	10.0043	9.00778	8.99782	P	P	P	P	CUST_92555_PI430048170	0	lncRNA	GGAGTGTGTGCTATGGAACCGCAGAATCGATTTCAGAAAGATAATAGAGTCCATATTATA	lnc-GNB2L1-3:1	lncipedia	chr5	-	181203117	181203820	-	NA	NA	-	exonic_sense	TRIM7	tripartite motif containing 7	-
CUST_41450_PI430048170	0.0170762	8.43621	11.817	12.6609	12.0454	12.7008	P	P	P	P	8.01099	9.59518	10.3917	6.79123	P	P	P	P	CUST_41450_PI430048170	0	lncRNA	GCTTCTCGGGAATGGAATCACACACGGACTGTGGCGTACACATCACAACTTTAAACCCCG	lnc-AGPAT2-2:4	lncipedia	chr9	-	136612093	136613328	-	NA	NA	-	intergenic	.	-	.
CUST_81344_PI430048170	0.00334502	8.43618	11.7721	11.8961	10.9616	11.5965	P	P	P	P	7.933	8.19935	9.60267	7.26693	P	P	P	P	CUST_81344_PI430048170	0	lncRNA	GTGTTTAAGGCATTTCCAAAGCTCTGTTATTAAAAACACGATGCAATGAGTTTCTTTCAG	NR_120686	RefSeq	chr9	+	129336922	129347477	LINC01503	100506119	NA	long intergenic non-protein coding RNA 1503%2C transcript variant 2	intronic_sense	PPP2R4	protein phosphatase 2A activator, regulatory subunit 4	+
CUST_110387_PI430048170	1.46245e-06	8.36262	10.9977	11.2604	11.577	11.3072	P	P	P	P	7.91235	8.39967	8.33072	8.25566	P	P	P	P	CUST_110387_PI430048170	0	lncRNA	AACTTCCAAGAACTACAATTACAACCAGCATGCGTATCCCACTGCCTATGGTGGGAAGTA	NR_033746	RefSeq	chr19	-	35497216	35510510	DMKN	93099	GO:0005515|GO:0005615|GO:0070062	dermokine%2C transcript variant 7	exonic_sense	Dmkn	dermokine	-
CUST_74585_PI430048170	0.00435472	8.36104	8.46138	8.32407	8.6579	8.68864	P	P	P	P	4.92599	6.12618	5.89215	4.20986	P	P	P	A	CUST_74585_PI430048170	0	lncRNA	ATCTTGCTCCAAATTGAGAGCTTCAAGAAAGAAACAAGACAAGCAAAGCCAAAAGCCAGA	lnc-SLC10A6-5:1	lncipedia	chr4	-	86106806	86117766	-	NA	NA	-	exonic_sense	mapk10	mitogen-activated protein kinase 10	-
CUST_110388_PI430048170	2.16006e-05	8.3451	11.2254	11.4905	12.0106	11.6	P	P	P	P	7.9844	8.89	8.6275	8.55058	P	P	P	P	CUST_110388_PI430048170	0	lncRNA	TTAAATCCAAGCTGGGTTTCATCAACTGGGATGCCATAAACAAGGACCAGAGAAGCTCTC	lnc-DMKN-1:9	lncipedia	chr19	-	35503303	35508557	-	NA	NA	-	exonic_sense	DMKN	dermokine	-
CUST_61070_PI430048170	0.000338645	8.31216	10.2423	10.186	10.2909	10.1579	P	P	P	P	6.86027	7.16818	7.62826	6.85999	P	P	P	P	CUST_61070_PI430048170	0	lncRNA	TAGACTTTGAGAATTTTGACCTGTCTGAGGAGCATCAGATTGCATACCTCCCCTCGAATG	lnc-MAP3K9-9:1	lncipedia	chr14	-	71085481	71085833	-	NA	NA	-	intronic_antisense	Pcnx	pecanex homolog (Drosophila)	+
CUST_11975_PI430048170	0.00210591	8.25711	11.0311	10.6014	10.0433	10.8196	P	P	P	P	6.89757	7.46605	8.61929	6.62898	P	P	P	P	CUST_11975_PI430048170	0	lncRNA	AGAGCAGCAACAGCACGCAAAGGGTTGATGGGCATTTCTTTTAAGACAGAGCAGAAAACT	ENST00000433108	ENSEMBL_GENCODE	chr1	+	209428820	209432545	MIR205HG	NA	NA	-	exonic_sense	MIR205	microRNA 205	+
CUST_112854_PI430048170	0.00358504	8.21914	8.21015	8.15014	8.31533	8.62946	P	P	P	P	4.98432	5.96008	5.57402	3.99897	P	P	P	A	CUST_112854_PI430048170	0	lncRNA	GTCAGTACCCGCTTATCATCTGTGTGAGAGTACTCATTCTGACTCCTTTTCCTGAACTTT	lnc-CCDC140-6:1	lncipedia	chr2	+	222448736	222480983	-	NA	NA	-	exonic_sense	Sgpp2	sphingosine-1-phosphate phosphatase 2	+
CUST_22328_PI430048170	0.00395034	8.19458	12.4996	12.6659	11.6454	12.3292	P	P	P	P	8.66694	9.00944	10.3984	7.94875	P	P	P	P	CUST_22328_PI430048170	0	lncRNA	CCCCCGGATGGGTGTTTAAGGCATTTCCAAAGCTCTGTTATTAAAAACACGATGCAATGA	NR_120686	RefSeq	chr9	+	129336922	129347477	LINC01503	100506119	NA	long intergenic non-protein coding RNA 1503%2C transcript variant 2	intronic_sense	PPP2R4	protein phosphatase 2A activator, regulatory subunit 4	+
CUST_97055_PI430048170	0.000428192	8.10193	9.72248	9.60716	10.4286	9.26553	P	P	P	P	6.65424	7.06163	6.77008	6.6888	P	P	P	P	CUST_97055_PI430048170	0	lncRNA	CAGAATATAAGACGCTCCACGTTTGTTGATATCAGCATTCAGACTCTGGAATCTTGAATG	lnc-WRNIP1-13:2	lncipedia	chr6	+	2838265	2838659	-	NA	NA	-	exonic_antisense	SERPINB1	serpin peptidase inhibitor, clade B (ovalbumin), member 1	-
CUST_11087_PI430048170	0.000853492	8.07898	10.2613	11.7068	11.6704	11.7656	P	P	P	P	8.6285	8.33294	7.50621	8.96594	P	P	P	P	CUST_11087_PI430048170	0	lncRNA	GCTCATCTCTATTACTGCTTCATCAGCAGCTCTTCCCAAAGCAATAAAATGAACAATGGC	ENST00000456587	ENSEMBL_GENCODE	chr1	-	86571181	86693203	RP4-651E10.4	NA	NA	-	exonic_antisense	xclca2	-	+
CUST_62534_PI430048170	0.00241074	8.06353	6.76405	7.27728	6.91117	7.72894	P	P	P	P	3.87268	4.78491	4.62221	2.8296	A	P	P	A	CUST_62534_PI430048170	0	lncRNA	GTCAACAACAGTCTTTTGTTGAGAAAGTCTGTTTAATTGGCAGTGTATTTGTAATGGTAC	NR_130735	RefSeq	chr16	+	22915	25112	WASIR2	NA	NA	WASH and IL9R antisense RNA 2	intergenic	.	-	.
CUST_47621_PI430048170	0.0170172	8.02726	12.0924	12.9844	12.3791	13.0059	P	P	P	P	8.33321	9.96223	10.7864	7.28229	P	P	P	P	CUST_47621_PI430048170	0	lncRNA	TCCGTACTGAAGCCTGCGTCCGAATTTCTTCTGTTTTTGTGGCGGAAGGATAAATATTCC	lnc-AGPAT2-2:3	lncipedia	chr9	-	136612033	136613796	-	NA	NA	-	intergenic	.	-	.
CUST_83593_PI430048170	5.54405e-05	8.01237	14.6731	14.6103	15.0823	14.3172	P	P	P	P	11.0811	11.9758	12.0046	11.5295	P	P	P	P	CUST_83593_PI430048170	0	lncRNA	ATTGAGAACCTCAAGGAGGAGCTGGCCTACCTGAAGAAGAACCACGAGGTGAGGTGGCTG	lnc-TNFRSF13B-8:1	lncipedia	chr17	-	16843486	16845599	-	NA	NA	-	exonic_sense	s8	-	-
CUST_11362_PI430048170	0.00530504	7.97646	8.6228	8.35942	6.64483	8.67486	P	P	P	P	4.45998	6.37149	5.14652	3.82299	P	P	P	A	CUST_11362_PI430048170	0	lncRNA	TTATACCTGCTTGTGGGGACATGAGTGAAGAAAGAGAGGGGACTTTGAAACAAGAGAAGA	ENST00000448680	ENSEMBL_GENCODE	chr1	+	115099672	115102658	RP4-666F24.3	NA	NA	-	intergenic	.	-	.
CUST_73333_PI430048170	0.000332282	7.96744	8.81586	8.07648	9.0557	7.78421	P	P	P	P	5.48196	5.79374	5.79405	4.87022	P	P	P	P	CUST_73333_PI430048170	0	lncRNA	TCTGGGAAAATTGTTCTAAGCCAACCTGTGATCTCAGCAAATAAAACACTAAACAAATAC	lnc-CD96-3:1	lncipedia	chr3	+	111747817	111751149	-	NA	NA	-	intronic_sense	Cd96	CD96 molecule	+
CUST_106059_PI430048170	0.000523132	7.90977	7.9347	9.21834	9.06967	9.18173	P	P	P	P	5.78873	6.11243	6.28613	5.49453	P	P	P	P	CUST_106059_PI430048170	0	lncRNA	GGTGCCTGTGATCTACAAACAGACAAATATTTGACCTTTGTCTTCAATGACATTTACATA	lnc-PLD4-1:3	lncipedia	chr14	+	104991521	105010482	-	NA	NA	-	exonic_sense	C21H14orf79	-	+
CUST_6737_PI430048170	0.000353208	7.90296	7.38591	8.86549	8.32717	8.26479	P	P	P	P	5.35723	5.89304	5.01704	4.75177	P	P	P	P	CUST_6737_PI430048170	0	lncRNA	ATTAAGCCTCAGCTGGTTTTGCTACTTTTGTAACCCATATTAAAGGTGATTCGGACTTTT	NR_024046	RefSeq	chr3	+	47011541	47013467	NRADDP	NA	NA	neurotrophin receptor associated death domain%2C pseudogene	exonic_sense	Nradd	-	+
CUST_88519_PI430048170	0.000234483	7.89887	9.45314	9.80227	10.1648	9.90888	P	P	P	P	6.48844	7.3235	7.1685	6.22856	P	P	P	P	CUST_88519_PI430048170	0	lncRNA	ATCAGTTCTAGACAATTCCATCCAGGTCACTTTAGGCTTATTCTCAAGATCTGAAGGCCT	lnc-GPR25-2:1	lncipedia	chr1	+	200902951	200908162	-	NA	NA	-	exonic_sense	RGD1311892	-	+
CUST_36967_PI430048170	0.006338	7.88975	7.51112	9.18453	9.56602	8.54129	P	P	P	P	5.82371	6.12206	6.02489	5.60761	P	P	P	P	CUST_36967_PI430048170	0	lncRNA	TTTTTGTACCAGACTAGTATCTTTTCTCCTTCTACACAACTTTGTCCCTGAGCCATCTCA	ENST00000401387	ENSEMBL_GENCODE	chr8	-	7115899	7116048	AF228730.1	NA	NA	-	intergenic	.	-	.
CUST_69327_PI430048170	2.44395e-05	7.87014	11.1682	11.3682	11.925	11.6128	P	P	P	P	8.00573	8.89826	8.66517	8.57059	P	P	P	P	CUST_69327_PI430048170	0	lncRNA	GGAATTTTAAATCCAAGCTGGGTTTCATCAACTGGGATGCCATAAACAAGGACCAGAGAA	lnc-DMKN-1:6	lncipedia	chr19	-	35503303	35510423	-	NA	NA	-	exonic_sense	DMKN	dermokine	-
CUST_81348_PI430048170	0.00124483	7.86038	9.86497	10.0373	8.95025	9.66951	P	P	P	P	6.33158	6.47882	7.62149	5.70609	P	P	P	P	CUST_81348_PI430048170	0	lncRNA	TCCAAAGCTCTGTTATTAAAAACACGATGCAATGAGTTTCTTTCAGCATTTCCCCTTGTT	lnc-PPP2R4-5:14	lncipedia	chr9	+	129341528	129347489	-	NA	NA	-	intronic_sense	PPP2R4	protein phosphatase 2A activator, regulatory subunit 4	+
CUST_122732_PI430048170	0.000338503	7.85597	9.03323	8.28811	9.22662	8.0218	P	P	P	P	5.80634	5.70292	6.12799	5.24166	P	P	P	P	CUST_122732_PI430048170	0	lncRNA	AGTTCTGGGAAAATTGTTCTAAGCCAACCTGTGATCTCAGCAAATAAAACACTAAACAAA	lnc-CD96-3:1	lncipedia	chr3	+	111747817	111751149	-	NA	NA	-	intronic_sense	Cd96	CD96 molecule	+
CUST_122953_PI430048170	0.00305144	7.84949	8.6554	9.03223	9.03636	8.95584	P	P	P	P	5.39924	6.07131	6.74905	4.96407	P	P	P	P	CUST_122953_PI430048170	0	lncRNA	AAGTGGATGGCGCCTGAGGCCTTGTTTGACCGAGTCTACACTCACCAGAGTGACGTGTAC	NONHSAT094742	NONCODE	chr4	+	1806058	1806337	-	NA	NA	-	exonic_sense	Fgfr3	fibroblast growth factor receptor 3	+
CUST_58301_PI430048170	4.58224e-05	7.81458	9.36593	9.7509	10.3043	9.47445	P	P	P	P	6.42977	6.77315	7.25289	6.63543	P	P	P	P	CUST_58301_PI430048170	0	lncRNA	TATCACAGCTTTCTGTCAACTTATCTATCCGGGCAAAGGGAGGACAAGAGCTAGGATGTT	lnc-THY1-4:1	lncipedia	chr11	-	119674381	119675669	-	NA	NA	-	exonic_sense	PVRL1	poliovirus receptor-related 1 (herpesvirus entry mediator C)	-
CUST_52498_PI430048170	0.0113469	7.76434	10.6387	10.6429	10.7048	10.6402	P	P	P	P	6.85588	6.94746	9.0183	6.20931	P	P	P	P	CUST_52498_PI430048170	0	lncRNA	TCATCTTTGAATAACGTCTCCTTGTTTACCCTGGTATTCTAGAATGTTACAAGATGTTCA	lnc-KIAA0101-1:3	lncipedia	chr15	-	64180347	64373769	-	NA	NA	-	exonic_sense	csnk1g2	casein kinase 1, gamma 2	-
CUST_126585_PI430048170	0.000794856	7.69423	10.9415	10.862	10.7853	10.8667	P	P	P	P	7.86301	7.97931	8.36629	7.27033	P	P	P	P	CUST_126585_PI430048170	0	lncRNA	TGAGCCAGAACCACATATTCTTCTCTTTAGACAACCTCTTCCAAAAGATCAACAAAAATG	NONHSAT140266	NONCODE	chr15	+	96551380	96551517	-	NA	NA	-	intergenic	.	-	.
CUST_14274_PI430048170	0.0267629	7.64391	9.17273	8.48564	7.57524	9.1153	P	P	P	P	4.45203	6.82124	6.29732	2.65094	P	P	P	A	CUST_14274_PI430048170	0	lncRNA	CCAATGAAAACACCTACATCACCTCGTTTTAATAGCGACAAACTTGAGAATTTTTGATAC	ENST00000606673	ENSEMBL_GENCODE	chr2	+	219685492	219737937	AC009502.4	NA	NA	-	intergenic	.	-	.
CUST_33995_PI430048170	1.46916e-05	7.59638	8.94488	9.45694	9.68802	9.30028	P	P	P	P	6.64508	6.25412	6.02746	6.74593	P	P	P	P	CUST_33995_PI430048170	0	lncRNA	ACCCCAGCAGAGACCTCCGCCTGGCACACAGGGAATGCTGGAGCAATACTTAAATAGGGG	NR_026542	RefSeq	chr21	-	39597147	39612822	B3GALT5-AS1	114041	NA	B3GALT5 antisense RNA 1%2C transcript variant 1	intergenic	.	-	.
CUST_126000_PI430048170	1.48945e-06	7.541	12.6347	12.5913	13.0079	12.5128	P	P	P	P	9.7003	9.81148	10.0512	9.52643	P	P	P	P	CUST_126000_PI430048170	0	lncRNA	AAGACAGAGTTCCCAAGCTTCATGAATAGAGAACTAGATGCCTTCACGAAGAACCAGAGG	NONHSAT136916	NONCODE	chrX	-	48274903	48275047	-	NA	NA	-	intronic_antisense	SSX5	synovial sarcoma, X breakpoint 5	+
CUST_68392_PI430048170	0.00154679	7.52991	7.35595	7.58439	7.39181	7.92877	P	P	P	P	4.11396	4.9629	5.30005	3.80799	P	P	P	A	CUST_68392_PI430048170	0	lncRNA	CATTCTGCTAAGCAGATGAGATATTCTGGAATATCAAAGTTTTCACGGAAACTTTCTTTC	lnc-DERA-4:4	lncipedia	chr12	+	16347653	16354724	-	NA	NA	-	exonic_sense	MGST1	microsomal glutathione S-transferase 1	+
CUST_64453_PI430048170	0.000202516	7.42114	6.95385	7.61276	8.13172	7.68442	P	P	P	P	4.58687	5.45532	4.24568	4.44067	P	P	A	A	CUST_64453_PI430048170	0	lncRNA	AAGTTATCTGATGAGGACATAAGAGCAGAAGCTGACACCTTTATGTTTGAGGGTGAGGGC	lnc-CYP4F11-1:1	lncipedia	chr19	-	15879636	15886501	-	NA	NA	-	exonic_sense	Cyp4f4	-	-
CUST_53803_PI430048170	0.000995712	7.3436	11.2198	9.60729	10.4611	10.124	P	P	P	P	7.32655	6.78264	8.43209	7.31188	P	P	P	P	CUST_53803_PI430048170	0	lncRNA	GAGAGGACAGAAAGCATTGCGGGCAAAGTGTATGTTGATTTGTTTGTTTATTTATTTATC	lnc-MRPS15-2:2	lncipedia	chr1	-	36476982	36482899	-	NA	NA	-	intergenic	.	-	.
CUST_124083_PI430048170	0.00157547	7.29668	11.4107	11.7783	11.4644	11.7584	P	P	P	P	7.85088	9.40715	8.77485	8.52646	P	P	P	P	CUST_124083_PI430048170	0	lncRNA	GAACCCAGTCACTTTGCTGTTTTTCTGCCCACAAGTTTCTCTAATAAATCTTATTCTATG	ENST00000562471	ENSEMBL_GENCODE	chr6	-	42092233	42094259	RP11-7K24.3	NA	NA	-	intergenic	.	-	.
CUST_81345_PI430048170	0.000117603	7.27492	8.45809	8.87644	8.26755	8.59492	P	P	P	P	5.32309	5.76904	6.22624	5.28618	P	P	P	P	CUST_81345_PI430048170	0	lncRNA	TTTCCTAATTTGTCAGGATTTTAGGCCACATGGCAGCTGGGGGCAGAAACATTTCTGAGA	lnc-PPP2R4-5:6	lncipedia	chr9	+	129336523	129338295	-	NA	NA	-	intronic_sense	PPP2R4	protein phosphatase 2A activator, regulatory subunit 4	+
CUST_40884_PI430048170	2.03259e-06	7.26599	9.88641	10.0362	10.2958	9.75876	P	P	P	P	6.86777	7.2181	7.2512	7.219	P	P	P	P	CUST_40884_PI430048170	0	lncRNA	CCTGCCTCTACCTCACTTAGTAAAGAAATCATCTTTGCTTGATAACTAAAACAACCAATA	lnc-HDAC2-2:8	lncipedia	chr6	-	113622666	113627679	-	NA	NA	-	intergenic	.	-	.
CUST_80616_PI430048170	0.00191698	7.26578	9.358	9.44964	9.99997	9.66562	P	P	P	P	6.11468	6.90048	7.55736	5.95738	P	P	P	P	CUST_80616_PI430048170	0	lncRNA	CTTCGAAATGACAATCAAGAAGCAGCAGCCATGAAGAATGAAAGTTTTAAAACACAAGGA	lnc-AL139008.2-3:3	lncipedia	chr9	+	33533485	33541227	-	NA	NA	-	intergenic	.	-	.
CUST_53000_PI430048170	0.00239528	7.23398	7.74784	8.63745	6.74183	8.22998	P	P	P	P	4.91071	3.96435	5.83395	5.26047	P	P	P	P	CUST_53000_PI430048170	0	lncRNA	TCTGTACGATGATGTGAAAGTGCAGTTTTTCTCTTCGAATCTTCCTAAATACTATGACAA	NR_002815	RefSeq	chr13	+	24580207	24597674	TPTE2P6	374491	NA	transmembrane phosphoinositide 3-phosphatase and tensin homolog 2 pseudogene 6	intergenic	.	-	.
CUST_117993_PI430048170	0.00158286	7.22264	8.02997	9.49839	8.30614	8.62879	P	P	P	P	5.79949	5.56105	6.05342	6.03642	P	P	P	P	CUST_117993_PI430048170	0	lncRNA	TTTCTTTTCGAGAAGTTTTGGATGGAGGTGGCTCTTCGACTACAACACCACTTTGTCGCT	lnc-MED1-3:1	lncipedia	chr17	-	39524671	39524993	-	NA	NA	-	exonic_antisense	Cdk12	cyclin-dependent kinase 12	+
CUST_74482_PI430048170	0.000280919	7.20248	11.8228	10.7087	11.5421	11.8937	P	P	P	P	9.13462	8.26287	8.72048	8.59469	P	P	P	P	CUST_74482_PI430048170	0	lncRNA	AATATCCGAAGTGTGAACGTGAAGTCCCCTGGACCCCACTGCACCCAAACCGAAGTCATA	lnc-PF4-1:1	lncipedia	chr4	-	73944010	73944324	-	NA	NA	-	intergenic	.	-	.
CUST_119866_PI430048170	0.0023221	7.19612	10.4939	11.2574	9.34358	10.9625	P	P	P	P	7.72692	6.87682	8.40565	7.90488	P	P	P	P	CUST_119866_PI430048170	0	lncRNA	CCTGCCATGTGCATGTTCATATGTCCTAAGTCTTCCTTGATGATGTATCTATATTTATAT	NR_002815	RefSeq	chr13	+	24580207	24597674	TPTE2P6	374491	NA	transmembrane phosphoinositide 3-phosphatase and tensin homolog 2 pseudogene 6	intergenic	.	-	.
CUST_6115_PI430048170	0.010772	7.1947	9.66918	8.88528	8.49696	8.89126	P	P	P	P	5.17207	7.07751	6.69386	4.35417	P	P	P	A	CUST_6115_PI430048170	0	lncRNA	TGGATGAGCAATTTCTGGAAGACAAGAGTGTTGACTTTAAGGTTTCGCTGGCCAAAGGAG	NR_045985	RefSeq	chr17	+	6657718	6661382	ALOX15P1	NA	NA	arachidonate 15-lipoxygenase pseudogene 1	intergenic	.	-	.
CUST_95954_PI430048170	8.51881e-05	7.18907	11.1673	12.0191	11.353	11.3779	P	P	P	P	8.99024	8.89167	8.62633	7.9808	P	P	P	P	CUST_95954_PI430048170	0	lncRNA	GCTCTCTATACCTACCGCTAATGTAGAGGATTATTTATTTTCATTTCATTACCATTCGTG	lnc-ANXA1-5:1	lncipedia	chr9	+	73168097	73170393	-	NA	NA	-	exonic_sense	anxa8	annexin A8	+
CUST_8120_PI430048170	7.4741e-05	7.17421	9.78541	9.70771	10.4675	9.77535	P	P	P	P	7.04828	7.26403	7.26704	6.89466	P	P	P	P	CUST_8120_PI430048170	0	lncRNA	TTCCCTGAACCCCTGCTCTTTAAAGAGGATAGGATGCTGGGAGGCACCGAAGGGAAGGAG	NR_038911	RefSeq	chr22_KI270879v1_alt	-	130071	135292	MIF-AS1	284889	NA	MIF antisense RNA 1	exonic_antisense	Mif	macrophage migration inhibitory factor (glycosylation-inhibiting factor)	+
CUST_107270_PI430048170	0.00369882	7.15942	10.3654	9.68914	10.1471	8.45332	P	P	P	P	7.02332	7.31764	7.07005	6.3736	P	P	P	P	CUST_107270_PI430048170	0	lncRNA	GACGTGTAGTAATACAAGCTTACTGGATGGAGTAAAGTTAGAATTTTCAGGTAAGAGAAT	lnc-WDR31-2:1	lncipedia	chr9	-	113302100	113303376	-	NA	NA	-	intergenic	.	-	.
CUST_19890_PI430048170	0.00582702	7.14888	8.17638	8.66483	8.65523	8.73968	P	P	P	P	4.66047	6.33522	6.34773	4.69798	P	P	P	P	CUST_19890_PI430048170	0	lncRNA	GATCTAAGCCAACTCCATAAGCCTGATGCACCTGAATACGTGAGAAAAGGCAAAAGGAGA	ENST00000454234	ENSEMBL_GENCODE	chr7	+	77990417	77992623	RP5-1185I7.1	NA	NA	-	intergenic	.	-	.
CUST_45430_PI430048170	0.0106886	7.13966	7.98919	7.86334	6.27235	8.66183	P	P	P	P	4.86437	5.47299	5.04073	4.87271	P	P	P	P	CUST_45430_PI430048170	0	lncRNA	CACTAGGAGGATGGGAACCAGGGACAGAGAAGCTACTTGCTCTGCAGCTGTTTGGGCCAA	lnc-ZNF674-1:7	lncipedia	chrX	-	46323447	46327419	-	NA	NA	-	intergenic	.	-	.
CUST_90074_PI430048170	0.00915314	7.1308	9.17081	9.93354	8.2014	8.69927	P	P	P	P	5.80484	7.18256	6.59449	4.30222	P	P	P	A	CUST_90074_PI430048170	0	lncRNA	GGAATTGACAATGTCTATCATCGAATTAGAGTTTAAATATCAGATGCTGTCTCAGAACTC	lnc-SNX13-2:6	lncipedia	chr7	-	17433077	17434684	-	NA	NA	-	intergenic	.	-	.
CUST_33060_PI430048170	0.00038879	6.96799	8.99088	8.60506	7.94788	9.23761	P	P	P	P	5.65132	5.44439	6.69652	5.74005	P	P	P	P	CUST_33060_PI430048170	0	lncRNA	GGCCTTAAGCTTGGTTTGTCTACATAGAAATCAAAATAACAATGTCAACCCATGAAAGAA	NR_110611	RefSeq	chr20	+	10753089	10754027	LOC101929395	NA	NA	uncharacterized LOC101929395	intergenic	.	-	.
CUST_59491_PI430048170	6.4015e-05	6.93332	9.98636	10.7108	10.094	9.91877	P	P	P	P	7.96812	6.97554	7.31179	7.23015	P	P	P	P	CUST_59491_PI430048170	0	lncRNA	GAGTATTTCTGTCTGCAACCCTTGGGGACTGTTTCAGACCCCATGAAGAAGCAGCATTGA	lnc-PWP1-3:1	lncipedia	chr12	+	107333942	107335261	-	NA	NA	-	intronic_sense	BTBD11	BTB (POZ) domain containing 11	+
CUST_43802_PI430048170	0.00150576	6.90338	7.01978	6.78876	7.30042	6.89879	P	P	P	P	3.23566	4.11904	4.69196	4.47832	A	P	P	P	CUST_43802_PI430048170	0	lncRNA	AAGAGGCCAAATGATTCCTCAAAACCACGCAAGTACGAAGTAGCAGAGCGGATCTCAAAT	ENST00000529135	ENSEMBL_GENCODE	chr8	+	124940349	124954328	LINC00964	NA	NA	-	intergenic	.	-	.
CUST_59024_PI430048170	1.37796e-05	6.89455	11.4275	10.8197	11.4105	11.0892	P	P	P	P	8.15291	8.86218	8.30455	8.25887	P	P	P	P	CUST_59024_PI430048170	0	lncRNA	AACAAATTTTCCTCTTTCATTGACAAGGTACGGTTGCTGGAGCAGCAGAACAAGGTGCTG	lnc-KRT77-1:1	lncipedia	chr12	-	52735265	52736142	-	NA	NA	-	exonic_sense	krt5.6	-	-
CUST_80908_PI430048170	0.000871159	6.88024	10.9115	10.8826	10.7169	10.8852	P	P	P	P	7.92492	8.23109	8.49102	7.41452	P	P	P	P	CUST_80908_PI430048170	0	lncRNA	GAGCCAGAACCACATATTCTTCTCTTCAGAGGACCTCTTCCAAAAGATCAACAAAAATGA	lnc-CEP78-1:1	lncipedia	chr9	+	78219119	78219357	-	NA	NA	-	intergenic	.	-	.
CUST_112486_PI430048170	0.0332142	6.87766	7.96941	7.65218	6.77842	7.73398	P	P	P	P	2.77619	5.64134	5.70743	1.84334	A	P	P	A	CUST_112486_PI430048170	0	lncRNA	TTGAGGATTAACATTGCAACACTGCATAGGCACATAAAGCCACCTGAAAGTCAAGATGAG	lnc-ALOX12-1:2	lncipedia	chr17	+	6842099	6892033	-	NA	NA	-	intergenic	.	-	.
CUST_119865_PI430048170	0.00226748	6.84198	7.30438	8.24426	6.34119	7.774	P	P	P	P	4.69576	4.11543	5.63053	4.20733	P	P	P	A	CUST_119865_PI430048170	0	lncRNA	CGATGATGTGAAAGTGCAGTTTTTCTCTTCGAATCTTCCTAAATACTATGACAATTGTTC	NR_002815	RefSeq	chr13	+	24580207	24597674	TPTE2P6	374491	NA	transmembrane phosphoinositide 3-phosphatase and tensin homolog 2 pseudogene 6	intergenic	.	-	.
CUST_112132_PI430048170	0.00208049	6.81115	8.26943	8.13529	8.64714	8.51699	P	P	P	P	5.12618	5.55606	6.46209	4.8626	P	P	P	P	CUST_112132_PI430048170	0	lncRNA	TCCCACCATGCAAATATTGAAGCACTAAACGAGGAGGGAAACACTCCACTTTTGTTTGCT	NR_026868	RefSeq	chr9	+	92809610	92838457	ANKRD19P	138649	NA	ankyrin repeat domain 19%2C pseudogene	exonic_sense	ANKRD19P	ankyrin repeat domain 19, pseudogene	+
CUST_108835_PI430048170	0.0120935	6.73481	8.20743	10.1714	9.19597	8.10727	P	P	P	P	6.4724	6.23198	6.27789	6.6666	P	P	P	P	CUST_108835_PI430048170	0	lncRNA	TGTTACTCTGTTCCCTCTTATCCATCATCTCATGCCCGAGTCACATCTTTGTTGTTGGTG	lnc-RNF20-3:1	lncipedia	chr9	+	101595064	101595866	-	NA	NA	-	intronic_antisense	GRIN3A	glutamate receptor, ionotropic, N-methyl-D-aspartate 3A	-
CUST_11913_PI430048170	0.0050652	6.72478	9.68273	9.73434	8.81208	9.26998	P	P	P	P	5.95058	7.85734	5.96774	5.67785	P	P	P	P	CUST_11913_PI430048170	0	lncRNA	AACGATATGGACTTGTGCAAATGCAAAGCAATGGTGAAGTCATCACGAACCGCACAGACT	ENST00000419190	ENSEMBL_GENCODE	chr1	-	202000094	202010353	RP11-465N4.4	NA	NA	-	exonic_antisense	RNPEP	arginyl aminopeptidase (aminopeptidase B)	+
CUST_39271_PI430048170	0.0105186	6.71301	6.2459	7.80459	8.7644	7.35059	P	P	P	P	4.84235	5.03901	4.51448	5.62293	P	P	P	P	CUST_39271_PI430048170	0	lncRNA	CTACAAATTCAGCGTTTCCAATGGAAAACTCATGATTTCCTGCTCTGCTTCCAAGATCTG	lnc-UTP23-1:4	lncipedia	chr8	+	116604518	116615286	-	NA	NA	-	intergenic	.	-	.
CUST_92480_PI430048170	3.8204e-06	6.70086	7.60606	7.62195	7.14718	7.29556	P	P	P	P	4.71262	4.40009	4.58086	4.9912	P	P	P	P	CUST_92480_PI430048170	0	lncRNA	TATAATCTGATTGGCATGGACTCACAGAGGAGGGAGTAAGGGAAGAGTAAGAAGATTTCA	lnc-GCNT6-5:7	lncipedia	chr6	+	10521484	10621422	-	NA	NA	-	exonic_sense	Gcnt2	glucosaminyl (N-acetyl) transferase 2, I-branching enzyme (I blood group)	+
CUST_51096_PI430048170	7.71027e-06	6.67749	9.9659	10.2673	9.7563	10.1164	P	P	P	P	6.98281	7.54209	7.49473	7.0966	P	P	P	P	CUST_51096_PI430048170	0	lncRNA	ACTGCAGAGACCTTGGAAAGGATCAACCATATACAATGTCCATTTCCTGCCCTCTAACCT	ENST00000619955	ENSEMBL_GENCODE	chr17	-	38451161	38451903	AC124789.1	NA	NA	-	intergenic	.	-	.
CUST_57383_PI430048170	0.00645942	6.64819	7.02241	6.43434	7.28688	7.26844	P	P	P	P	2.5969	4.51522	4.41127	4.86038	A	P	A	P	CUST_57383_PI430048170	0	lncRNA	ACAATCAAAACGTGTCCAACGGATGTGTGAGTAAAATTCTGGGCAGGTATTACGAGACTG	lnc-IMMP1L-6:2	lncipedia	chr11	-	31801577	31804619	-	NA	NA	-	exonic_sense	vab-3	-	-
CUST_123094_PI430048170	0.00761463	6.62067	8.21578	7.7804	7.97529	8.3088	P	P	P	P	4.61077	6.30892	5.4622	4.01956	P	P	P	A	CUST_123094_PI430048170	0	lncRNA	CATGATTTCATTTTGGCAACTGGTAAAAGAAACTTGTAGTGTGGTCTGATTGTGCCAGGG	ENST00000564854	ENSEMBL_GENCODE	chr4	-	86012296	86013874	RP13-514E23.1	NA	NA	-	exonic_sense	Mapk10	mitogen-activated protein kinase 10	-
CUST_31016_PI430048170	0.0326407	6.59911	9.08385	9.40002	9.09925	9.69497	P	P	P	P	5.37817	7.5397	7.25998	3.63041	P	P	P	A	CUST_31016_PI430048170	0	lncRNA	GTCAGGAACACCCTTGTTAATAGTTTAGCTGATACTGTTTCTCTAAGGTGGAAGTAAAAA	NR_040017	RefSeq	chr17	+	76140555	76154648	RNF157-AS1	100507218	NA	RNF157 antisense RNA 1	exonic_antisense	foxj1-a	-	-
CUST_104831_PI430048170	7.14232e-05	6.58602	10.2377	9.78178	9.62259	10.4227	P	P	P	P	7.64217	7.62929	7.08086	6.80658	P	P	P	P	CUST_104831_PI430048170	0	lncRNA	TTGTTAAAGGCAAAAGAGTCCCTAAAATGCCGAGGCTACTTTGCCGGGGTTCATGAAATG	lnc-ADAMDEC1-1:1	lncipedia	chr8	+	24346947	24351508	-	NA	NA	-	exonic_sense	Adam28	ADAM metallopeptidase domain 28	+
CUST_7496_PI430048170	0.000165656	6.5811	9.8553	10.0785	9.80409	10.0003	P	P	P	P	7.20774	6.99687	7.66571	6.88169	P	P	P	P	CUST_7496_PI430048170	0	lncRNA	GTCTTCTAGTCTAGACCTAGTCTTTTGTTCTGTTCCCCAGGTATGGATATACTAGAGATT	NR_028597	RefSeq	chrX	+	139446818	139448973	SRD5A1P1	NA	NA	steroid-5-alpha-reductase%2C alpha polypeptide 1 pseudogene 1 (3-oxo-5 alpha-steroid delta 4-dehydrogenase alpha pseudogene)	exonic_sense	srd5a2a	-	+
CUST_120469_PI430048170	0.000103374	6.56801	10.8233	10.8324	10.4249	10.6866	P	P	P	P	7.76731	7.8452	8.49912	7.67293	P	P	P	P	CUST_120469_PI430048170	0	lncRNA	CCGGAGAGTTTCCCGCTTGGTTGAACACATTGGCCTCAGGAAGCTTCCTTCAAAATGTCT	NONHSAT044204	NONCODE	chr15	-	60397257	60397986	-	NA	NA	-	exonic_sense	ANXA2	annexin A2	-
CUST_8621_PI430048170	0.0011917	6.55677	7.13405	7.47379	6.90061	7.21624	P	P	P	P	3.92477	4.82414	4.99885	3.80166	A	P	P	A	CUST_8621_PI430048170	0	lncRNA	AGTACAGTGTTGGATGGTCTAATTGTGAAGCTCCTAACACTGTCTGGTAAAGATGGCTCC	NR_029682	RefSeq	chr12	+	6964096	6964191	MIR141	NA	NA	microRNA 141	exonic_sense	Mir141	microRNA 141	+
CUST_84077_PI430048170	0.0151441	6.53594	11.1586	10.6311	8.94928	10.8163	P	P	P	P	6.91104	8.90655	8.16678	5.81538	P	P	P	P	CUST_84077_PI430048170	0	lncRNA	GGTTTTTCACCCCGGGGGTGAGAGTGTATGATCGAAGATATATTTGAGGGTAATTGTACA	NR_034013	RefSeq	chr7	+	151409160	151413046	WDR86-AS1	NA	NA	WDR86 antisense RNA 1%2C transcript variant 2	exonic_antisense	WDR86	WD repeat domain 86	-
CUST_1590_PI430048170	0.00565311	6.52198	7.54216	6.58028	8.12999	7.78411	P	P	P	P	4.11071	5.57356	5.47174	3.42275	A	P	P	A	CUST_1590_PI430048170	0	lncRNA	CTCCATCCAATCTATCTTCCAGTCCAGAAGTGAAGGTTTTGTGCCAAAATGCATTCACCC	NR_125848	RefSeq	chr6	-	5452467	5458075	LOC101927972	NA	NA	uncharacterized LOC101927972%2C transcript variant 3	intronic_antisense	FARS2	phenylalanyl-tRNA synthetase 2, mitochondrial	+
CUST_47890_PI430048170	0.0140641	6.51306	7.97844	7.83071	6.18462	8.75838	P	P	P	P	5.20132	5.75242	4.93234	4.9117	P	P	P	P	CUST_47890_PI430048170	0	lncRNA	AGGAGGATGGGAACCAGGGACAGAGAAGCTACTTGCTCTGCAGCTGTTTGGGCCAATGAT	lnc-ZNF674-1:7	lncipedia	chrX	-	46323447	46327419	-	NA	NA	-	intergenic	.	-	.
CUST_58736_PI430048170	0.000397905	6.51079	15.1499	15.1138	15.1589	15.6677	P	P	P	P	12.0748	12.9487	12.987	12.072	P	P	P	P	CUST_58736_PI430048170	0	lncRNA	GTAACATTCACACAACACCTCACTTTTGAATCTATAAAAGAATTGCACGTATGAGAAACC	NR_048547	RefSeq	chr12	+	16347777	16364410	MGST1	4257	GO:0005515|GO:0006805|GO:0005783|GO:0042493|GO:0005743|GO:0045177|GO:0006749|GO:0010243|GO:0005634|GO:0005741|GO:0044281|GO:0004364|GO:0042803|GO:0071449|GO:0005739|GO:0004602|GO:0070207|GO:0043295|GO:0005789|GO:0032496|GO:0033327|GO:0016021|GO:0005778|GO:0055114	microsomal glutathione S-transferase 1%2C transcript variant 9	exonic_sense	Mgst1	microsomal glutathione S-transferase 1	+
CUST_34492_PI430048170	0.0239447	6.50132	8.07726	7.61057	6.1932	8.52208	P	P	P	P	4.05115	6.0763	5.62895	2.55224	A	P	P	A	CUST_34492_PI430048170	0	lncRNA	AACAGTTTTGGGGCTGAAACACATGTAAATCTCTTGAGAAGCTGGACCAGAAAGGACGTG	ENST00000610936	ENSEMBL_GENCODE	chr22	+	30475364	30492616	RP4-539M6.14	NA	NA	-	exonic_antisense	Sec14l4	SEC14-like 4 (S. cerevisiae)	-
CUST_122548_PI430048170	0.019831	6.48588	11.6245	11.2247	10.186	11.949	P	P	P	P	7.23844	9.92651	8.77502	6.37073	P	P	P	P	CUST_122548_PI430048170	0	lncRNA	GATCCCAAATGGGGACCCTGATGTAGCAAGAGCCTCTTTTAAATCCTTTTCCAATAGGGT	NR_121664	RefSeq	chr3	+	9192492	9194453	LOC101927416	NA	NA	uncharacterized LOC101927416%2C transcript variant 2	intronic_antisense	Srgap3	SLIT-ROBO Rho GTPase activating protein 3	-
CUST_88974_PI430048170	0.00493058	6.45449	9.36205	8.57883	8.24324	8.60657	P	P	P	P	5.10214	6.77637	6.56951	4.88684	P	P	P	P	CUST_88974_PI430048170	0	lncRNA	AATTTCTGGAAGACAAGAGTGTTGACTTTAAGGTTTCGCTGGCCAAAGGGTGAGAGCAAG	lnc-C17orf100-1:3	lncipedia	chr17	+	6657491	6658160	-	NA	NA	-	intergenic	.	-	.
CUST_22209_PI430048170	0.045461	6.44955	8.57336	8.18635	7.05601	9.10339	P	P	P	P	4.45743	7.05055	5.70305	1.81348	P	P	P	A	CUST_22209_PI430048170	0	lncRNA	GTAGGGATGGGTAATCAGCCTGAAAGGAACAATTTTGCATATGTGTAAAATCTGAAAAAA	ENST00000444701	ENSEMBL_GENCODE	chr9	-	115252538	115254251	RP11-445L6.3	NA	NA	-	intergenic	.	-	.
CUST_62776_PI430048170	0.0180227	6.44781	11.6763	11.6591	11.0762	12.0158	P	P	P	P	8.09782	9.80579	9.47135	6.74756	P	P	P	P	CUST_62776_PI430048170	0	lncRNA	CTGCCTGCATTCTTATCTCAGTTTCTTATTATTGCTGAATGACAAGCATGCTAGGAAAAT	lnc-OMG-1:2	lncipedia	chr17	-	31272012	31273622	-	NA	NA	-	intronic_antisense	Nf1	neurofibromin 1	+
CUST_92111_PI430048170	0.00181894	6.44312	7.57415	8.28194	8.8341	8.09353	P	P	P	P	5.53593	5.58888	5.50866	5.67402	P	P	P	P	CUST_92111_PI430048170	0	lncRNA	ATCTTGGAATTAGAAAGATGCTTCATGGCTCAGAGCTGGTGTCATCGCTTTTTCCAGCCA	lnc-EPHA1-2:1	lncipedia	chr7	-	143390288	143391391	-	NA	NA	-	exonic_antisense	ZYX	zyxin	+
CUST_55938_PI430048170	0.000380544	6.43929	7.68219	6.68755	7.26645	6.5593	P	P	P	P	3.77102	4.38773	5.07308	4.18672	A	P	P	A	CUST_55938_PI430048170	0	lncRNA	GTTCAGAGACTCACATCCAAGCAATAAAAATGAATCCCTTATGGTGGTCTGCAGCAACGC	lnc-ASB13-3:2	lncipedia	chr10	-	5594983	5612085	-	NA	NA	-	intergenic	.	-	.
CUST_24840_PI430048170	0.0230796	6.39313	6.84808	7.20449	7.44808	7.3824	P	P	P	P	4.11862	5.39871	4.94438	2.05489	P	P	P	A	CUST_24840_PI430048170	0	lncRNA	CTTTGGTGATGGGAGTGATTGGTAGCTAAAGAGGCAGTGAAACAATGATTAGTAGATACT	ENST00000540895	ENSEMBL_GENCODE	chr12	+	22964572	23174123	RP11-114G22.1	NA	NA	-	intergenic	.	-	.
CUST_119867_PI430048170	0.00478287	6.38205	7.32562	8.15777	6.23458	7.72797	P	P	P	P	3.69412	4.90024	5.79982	4.03449	A	P	P	A	CUST_119867_PI430048170	0	lncRNA	GCAGCTAGTTACTTTAATGAGCATTTCCCAATGGGTAAGGAACAGTCTGTGAACCTATGA	lnc-ATP12A-1:2	lncipedia	chr13	+	24586003	24597676	-	NA	NA	-	intergenic	.	-	.
CUST_11575_PI430048170	0.000565568	6.37372	7.21011	7.86824	8.64187	7.84769	P	P	P	P	5.6667	5.11767	5.64591	4.53068	P	P	P	A	CUST_11575_PI430048170	0	lncRNA	ACAGGGAATACCCCATGTTAAACAGCTGATTCTTGTTCTGAATACGTTTATTATCTTGTA	ENST00000429352	ENSEMBL_GENCODE	chr1	+	152205858	152207057	RP11-107M16.2	NA	NA	-	intronic_antisense	LOC105024458	-	-
CUST_97852_PI430048170	0.00225817	6.36867	9.59192	10.0442	10.9158	9.9289	P	P	P	P	7.57129	7.4508	7.46062	7.6587	P	P	P	P	CUST_97852_PI430048170	0	lncRNA	TCCCCGCTAGAGGCTTTTCCGGACCCCACGTCCACAGGCAGGTGCATCTGGTGAAGCTTT	ENST00000416958	ENSEMBL_GENCODE	chr17	-	4497394	4499674	AC118754.4	NA	NA	-	exonic_antisense	SPNS2	spinster homolog 2 (Drosophila)	+
CUST_16905_PI430048170	0.00583536	6.33644	7.79997	7.83906	7.80879	7.90878	P	P	P	P	4.95151	5.01332	6.01968	4.04449	P	P	P	A	CUST_16905_PI430048170	0	lncRNA	ACTTGAAGGACTCCAGGCGCTTCCGCATGGTCCTGTGGAAGATTTCCCGGTCCTGTTTCT	NR_125375	RefSeq	chr5	+	473235	480891	LOC100288152	NA	NA	uncharacterized LOC100288152	exonic_antisense	SLC9A3	solute carrier family 9, subfamily A (NHE3, cation proton antiporter 3), member 3	-
CUST_108429_PI430048170	0.0385533	6.24144	11.822	11.5634	11.1071	12.1557	P	P	P	P	8.2508	9.9473	9.64975	5.76387	P	P	P	P	CUST_108429_PI430048170	0	lncRNA	GAGCAGTGACCCCAAAGAGCCACAACTATGAATATGAATACTGTGACAAATGGTAGCACC	lnc-OMG-1:2	lncipedia	chr17	-	31272012	31273622	-	NA	NA	-	intronic_antisense	Nf1	neurofibromin 1	+
CUST_4234_PI430048170	0.000381296	6.22101	8.99293	9.47624	8.83319	9.42033	P	P	P	P	6.53661	6.86014	6.87502	5.74029	P	P	P	P	CUST_4234_PI430048170	0	lncRNA	CACCTCCTCATTGCCAAAGGACCTGGCTTAGATACAAGTAAAAATATATGATTAAATAAC	NR_120453	RefSeq	chr17	+	6893776	6900349	ALOX12P2	245	NA	arachidonate 12-lipoxygenase pseudogene 2%2C transcript variant 2	exonic_sense	Alox12e	-	+
CUST_47622_PI430048170	0.00830574	6.16716	10.3181	10.7874	10.8317	10.547	P	P	P	P	7.28959	8.97094	8.08147	6.68078	P	P	P	P	CUST_47622_PI430048170	0	lncRNA	TGCCCTGATGTCCTCTGTTGCATTGTTTATCATCTTTTATTGTAAAGGCTCCAATTGTCC	lnc-P2RY2-2:2	lncipedia	chr11	+	73200608	73205396	-	NA	NA	-	intergenic	.	-	.
CUST_119906_PI430048170	0.0293559	6.15493	7.48615	6.83074	6.51426	7.23965	P	P	P	P	2.23312	5.82776	4.40208	2.13343	A	P	P	A	CUST_119906_PI430048170	0	lncRNA	GGGATCACTCCAATTACTACATGTCCGTCTTTTCTAAAATTAGACTTTATTGTGCTCTAT	NR_039974	RefSeq	chr13	+	41961168	41981565	VWA8-AS1	NA	NA	VWA8 antisense RNA 1 (head to head)	bidirectional	Vwa8	von Willebrand factor A domain containing 8	-
CUST_125652_PI430048170	0.00258368	6.14502	8.31376	7.80437	7.04451	8.40066	P	P	P	P	4.81375	6.11907	5.5933	4.22702	P	P	P	A	CUST_125652_PI430048170	0	lncRNA	TTTTTAAATGAGGCTGAGAGCATGGAAGATACTAATGTGTGTTTCCTTGTGAGCTACTGC	NONHSAT130434	NONCODE	chr9	+	22113678	22121097	-	NA	NA	-	intergenic	.	-	.
CUST_34741_PI430048170	0.00201838	6.13642	8.33841	8.56136	7.71103	7.11046	P	P	P	P	5.75084	6.05237	4.89937	4.38643	P	P	P	P	CUST_34741_PI430048170	0	lncRNA	TAGGACCTGAATGTAGATCTCAGTCATGTTCCTTACTAACAGCACGTTTTGCAACCATGC	ENST00000609178	ENSEMBL_GENCODE	chr22	-	50542305	50542906	CTA-384D8.35	NA	NA	-	intronic_sense	LMF2	lipase maturation factor 2	-
CUST_22818_PI430048170	0.00039159	6.10652	8.58778	8.40546	8.40891	8.52926	P	P	P	P	5.40605	5.80814	6.28604	5.86365	P	P	P	P	CUST_22818_PI430048170	0	lncRNA	TTCTCAACAGCTGAGCAGTCTGTTTCTCCAATCAGGTTTCAAAGCCACTTCAACTGCACT	ENST00000610809	ENSEMBL_GENCODE	chr10	-	47985519	47991850	CH17-360D5.2	NA	NA	-	intergenic	.	-	.
CUST_121454_PI430048170	2.19745e-05	6.10474	11.7971	12.3007	12.5516	12.2657	P	P	P	P	9.83924	9.17831	9.64014	9.82351	P	P	P	P	CUST_121454_PI430048170	0	lncRNA	CCGTGTAGAGAAAAGCTATATTTATACTGCATTCTTCCTCAACTTTCAGGTAAAACAAAC	NONHSAT069270	NONCODE	chr2	-	14636585	14638230	-	NA	NA	-	exonic_antisense	FAM84A	family with sequence similarity 84, member A	+
CUST_99180_PI430048170	0.0180245	6.08434	11.6774	13.829	11.7327	12.8208	P	P	P	P	10.1056	10.298	9.96386	10.3655	P	P	P	P	CUST_99180_PI430048170	0	lncRNA	TTCATGATATAGTGGAAGGACACAGACTAAGATGGGGTCGGATCTCTCTCCCTGATGAAT	lnc-FAM156B-3:1	lncipedia	chrX	+	52940708	52945802	-	NA	NA	-	intergenic	.	-	.
CUST_19729_PI430048170	0.000321792	6.08177	10.0367	10.2346	10.2426	10.8247	P	P	P	P	7.70095	7.83198	7.8453	7.66059	P	P	P	P	CUST_19729_PI430048170	0	lncRNA	TGTGTGCACTTACTCTCATCATTGTAATGACACTTGATGCTATGAGACTATAAATTAGAG	ENST00000454572	ENSEMBL_GENCODE	chr7	-	43951910	44019151	RP5-1165K10.2	NA	NA	-	exonic_antisense	Ube2dnl2	-	+
CUST_56312_PI430048170	0.000116925	6.07362	10.6526	10.8102	10.7257	10.5192	P	P	P	P	7.84216	8.43444	8.17938	7.7535	P	P	P	P	CUST_56312_PI430048170	0	lncRNA	ATCTCCGTGAGAAAGGTGCCCCCGAAGTGAAAGAGATGGCCTGGTGGAAAGCCTGGGTAA	lnc-FAM25C-1:1	lncipedia	chr10	-	47991611	47997742	-	NA	NA	-	exonic_sense	Fam25a	family with sequence similarity 25, member A	-
CUST_21902_PI430048170	0.00954117	6.07053	10.5117	10.2072	9.26237	10.6297	P	P	P	P	6.64837	8.82966	7.44599	6.0817	P	P	P	P	CUST_21902_PI430048170	0	lncRNA	CTAGCCCTGGCTGTGTTCACTGAATGGATCTAGTCTCTGAAAATTCACCGACATTTTTGG	ENST00000614969	ENSEMBL_GENCODE	chr9	-	60955483	60964185	RP11-144A16.8	NA	NA	-	intergenic	.	-	.
CUST_58832_PI430048170	0.0243811	6.05377	6.0961	7.89944	8.73561	7.26038	P	P	P	P	5.20068	5.21959	5.34288	4.9936	P	P	P	P	CUST_58832_PI430048170	0	lncRNA	TAAAAAATTCCTCTCTCGCATGTGTAGGTCCCAGAGCCAGACAGTTATGAGATGATGGTG	lnc-METTL20-3:1	lncipedia	chr12	+	31634550	31636980	-	NA	NA	-	intergenic	.	-	.
CUST_17038_PI430048170	0.0461804	6.03787	8.78403	8.49236	6.83776	8.95935	P	P	P	P	4.42228	6.87461	6.49658	2.31005	A	P	P	A	CUST_17038_PI430048170	0	lncRNA	TGCTACACTTTCTTATCATAGTTTACCGCAATTAAAAATCAAAACAAAACAAAACGAAAA	ENST00000416930	ENSEMBL_GENCODE	chr5	+	10479371	10482309	LINC01513	NA	NA	-	intergenic	.	-	.
CUST_76134_PI430048170	0.000247881	6.02474	9.93459	10.686	10.5508	10.1639	P	P	P	P	7.00312	7.87779	7.80626	8.16972	P	P	P	P	CUST_76134_PI430048170	0	lncRNA	GGGAGCTGATAGGTTTTTAAATAGGACTCTTGACTGAACATTTTCTTTCTCTATTTCTTC	lnc-RBM27-1:2	lncipedia	chr5	+	146055821	146060151	-	NA	NA	-	exonic_sense	Sh3rf2	SH3 domain containing ring finger 2	+
CUST_30958_PI430048170	0.000515225	6.0195	8.42815	8.31986	8.56839	8.33542	P	P	P	P	5.29601	6.21675	5.63777	5.99045	P	P	P	P	CUST_30958_PI430048170	0	lncRNA	CTCTTGAGAGGCAGGAGCTCTGGATTTGATCAAGAATTCTTTGCTGAGCATGGTGCCTCA	NR_036488	RefSeq	chr17	-	72403321	72592804	LINC00673	NA	NA	long intergenic non-protein coding RNA 673	intergenic	.	-	.
CUST_115673_PI430048170	0.000580396	6.0187	6.91502	8.03639	8.23249	7.60321	P	P	P	P	5.69355	4.65217	4.81854	5.35174	P	P	P	P	CUST_115673_PI430048170	0	lncRNA	AAGTGCACAAGGGACAGGCTCGATTTCTTGGAAATCCTGCGATCTGGGGACGCATCCACA	lnc-NBAS-16:1	lncipedia	chr2	-	14635331	14635713	-	NA	NA	-	exonic_antisense	FAM84A	family with sequence similarity 84, member A	+
CUST_21906_PI430048170	0.00200901	6.01289	7.401	8.06002	7.55798	7.86992	P	P	P	P	4.9483	5.73779	5.365	4.11162	P	P	P	A	CUST_21906_PI430048170	0	lncRNA	GGCAAATCAACTGTTAACTTTGCAGTTTTTATTTAATCTCCCAGGAATGTAACCCTTAAC	ENST00000425587	ENSEMBL_GENCODE	chr9	+	68228651	68229312	RP11-561O23.8	NA	NA	-	intergenic	.	-	.
CUST_59913_PI430048170	0.00232093	5.99986	10.7884	11.3658	9.70313	11.2902	P	P	P	P	7.64909	7.92685	8.89136	8.53918	P	P	P	P	CUST_59913_PI430048170	0	lncRNA	TTAATGTTCTTTCCAACCCCTGCCATGTGCATGTTCATATGTCCTAAGTCTTCCTTGATG	NR_002815	RefSeq	chr13	+	24580207	24597674	TPTE2P6	374491	NA	transmembrane phosphoinositide 3-phosphatase and tensin homolog 2 pseudogene 6	intergenic	.	-	.
CUST_64688_PI430048170	1.11076e-05	5.98506	9.44968	9.64571	9.46277	9.66899	P	P	P	P	6.7346	7.15273	7.15787	6.82017	P	P	P	P	CUST_64688_PI430048170	0	lncRNA	ATCTTGGTATATCCTCAGATCTCAGTGGGCAGCGACATGAAGTCAGGCAATTTCTTGCAA	lnc-DMKN-1:16	lncipedia	chr19	-	35497337	35499148	-	NA	NA	-	exonic_sense	Dmkn	dermokine	-
CUST_5620_PI430048170	0.0156893	5.98409	11.5614	10.8838	10.032	11.2857	P	P	P	P	7.40316	9.40826	8.89615	6.45577	P	P	P	P	CUST_5620_PI430048170	0	lncRNA	TATCCTCATCTAAATACTGAGAGGCTAGTTGGGATAGTAAATCTTTCTTACTACATATGC	NR_024605	RefSeq	chr8	-	48723393	48735311	EFCAB1	79645	GO:0005509	EF-hand calcium binding domain 1%2C transcript variant 3	exonic_sense	EFCAB1	EF-hand calcium binding domain 1	-
CUST_83176_PI430048170	0.0321626	5.97448	7.34407	7.42061	6.51144	7.55377	P	P	P	P	2.93241	6.1924	4.20046	1.78308	A	P	P	A	CUST_83176_PI430048170	0	lncRNA	CAGAAACTTTCAGACACCTTTTCTTCTGTAAATAGAATATGTGCTTTCCGAAGATTGAGG	lnc-ADAD2-2:2	lncipedia	chr16	+	84175762	84177918	-	NA	NA	-	exonic_sense	Dnaaf1	dynein, axonemal, assembly factor 1	+
CUST_96739_PI430048170	0.000282793	5.97033	10.377	9.84083	11.0015	10.3746	P	P	P	P	8.07097	7.45396	8.04456	7.86922	P	P	P	P	CUST_96739_PI430048170	0	lncRNA	TATTCTGGCTATGGTGGAGAGCTGGCTGGTTTGTCATTACTCCTATCCTTTTGATTGTAA	lnc-CXorf61-2:1	lncipedia	chrX	-	116669809	116680303	-	NA	NA	-	exonic_antisense	SLC6A14	solute carrier family 6 (amino acid transporter), member 14	+
CUST_122851_PI430048170	0.000272261	5.92001	11.7941	12.1252	12.7166	11.7882	P	P	P	P	9.08123	9.7669	10.1221	9.13319	P	P	P	P	CUST_122851_PI430048170	0	lncRNA	TCATAATTGTGGTCACTAGAACTGTACTTACCATGGACAGTTAAAACTGAAAAAGACTCA	ENST00000460407	ENSEMBL_GENCODE	chr3	+	152839390	152841439	RP11-38P22.2	NA	NA	-	exonic_sense	P2ry1	purinergic receptor P2Y, G-protein coupled, 1	+
CUST_66915_PI430048170	0.0149127	5.91492	9.11262	10.3867	8.17681	10.344	P	P	P	P	6.79924	6.73933	7.62069	7.43938	P	P	P	P	CUST_66915_PI430048170	0	lncRNA	GCACGTCCTCATTATATGTAAGGAATCTATTTCCTAGAATCCTATAAAAAGCTCAAGTGA	NR_026966	RefSeq	chr2	-	177283507	177392691	LOC100130691	100130691	NA	uncharacterized LOC100130691	exonic_sense	cp23	-	-
CUST_76187_PI430048170	8.28835e-05	5.91214	7.5694	8.02201	8.03868	8.04885	P	P	P	P	5.20789	5.43583	5.79183	4.89317	P	P	P	P	CUST_76187_PI430048170	0	lncRNA	TAGGTAATGTCACTATTTAGGGGTCCATCTTCATCAGTCGCTGATACCTCAGTCACCTCT	lnc-G3BP1-3:10	lncipedia	chr5	+	151253051	151705182	-	NA	NA	-	exonic_sense	GM2A	GM2 ganglioside activator	+
CUST_52752_PI430048170	0.00362456	5.89369	8.22222	8.15483	8.69983	7.89065	P	P	P	P	5.38581	6.39108	5.94044	4.5044	P	P	P	P	CUST_52752_PI430048170	0	lncRNA	GACTTCTGGGAATGGGAAACATGATAGAATTATCTGTAATTTTCCAGAATCAATGACTAG	ENST00000569809	ENSEMBL_GENCODE	chr16	-	29817983	29821220	AC009133.12	NA	NA	-	exonic_antisense	MVP	major vault protein	+
CUST_68190_PI430048170	0.00158534	5.89224	8.54801	8.51498	8.62931	8.61197	P	P	P	P	5.44703	5.78698	6.61152	5.96792	P	P	P	P	CUST_68190_PI430048170	0	lncRNA	GCTTTTAAGAAGTATCTGCAAGAAACCTACTCAAAACAGGTCACCAGTCAGGAGCCCTGA	lnc-STRN3-12:1	lncipedia	chr14	-	30683044	30683598	-	NA	NA	-	exonic_sense	UBC11	-	-
CUST_65313_PI430048170	0.000874837	5.88167	7.08287	7.33338	7.10007	6.87361	P	P	P	P	5.11489	4.58806	4.34514	3.87807	P	P	P	A	CUST_65313_PI430048170	0	lncRNA	TCCGGCAATGGCCACCTGATTTTCTCTGCTACAATGCTTCAAACTCTATGGTTGATTGTC	lnc-FAM110C-2:2	lncipedia	chr2	-	37142	38022	-	NA	NA	-	intergenic	.	-	.
CUST_98411_PI430048170	1.04107e-05	5.8468	9.978	10.0559	10.3743	9.7716	P	P	P	P	7.30348	7.54493	7.69263	7.48751	P	P	P	P	CUST_98411_PI430048170	0	lncRNA	AGCAAATTGTGGCTACTAATTTGCCCCCTGAAGATCAAGATGGCTCTGGGGATGACTCTG	lnc-PUM2-3:1	lncipedia	chr2	-	20202256	20223388	-	NA	NA	-	exonic_sense	SDC1	syndecan 1	-
CUST_68373_PI430048170	0.000225594	5.76894	6.34839	7.0066	7.46082	7.21256	P	P	P	P	4.34671	5.03739	4.29505	4.31058	P	P	P	A	CUST_68373_PI430048170	0	lncRNA	AAATGCTGGAGAAGGTACACAGACAACACCTACAGCTTTCCCACAATAGCCAGGAATAAC	lnc-SRP68-5:1	lncipedia	chr17	-	76011520	76012291	-	NA	NA	-	exonic_sense	EVPL	envoplakin	-
CUST_26682_PI430048170	0.00070709	5.76377	6.99944	7.97725	6.57619	7.16544	P	P	P	P	4.95987	4.68499	5.10892	4.00233	P	P	P	A	CUST_26682_PI430048170	0	lncRNA	TTCCTGCCTTTCTATCAGCATCAGATGGCTAGCGATGGATGGCTGTAAGATTGATGTAAT	ENST00000537850	ENSEMBL_GENCODE	chr14	-	22418355	22432739	AE000661.37	NA	NA	-	intergenic	.	-	.
CUST_80814_PI430048170	5.34807e-05	5.74869	9.16376	9.74444	9.09293	9.55582	P	P	P	P	7.13105	6.73443	7.17457	6.3885	P	P	P	P	CUST_80814_PI430048170	0	lncRNA	TGAAACTCTGGGGTTGACAGGAGCTCATCTAACAGGCTGGAGGTGAGTGCAGACGAGAGC	lnc-RP11-195B21.3.1-2:5	lncipedia	chr9	+	63817711	63819193	-	NA	NA	-	intergenic	.	-	.
CUST_79941_PI430048170	0.0282094	5.74094	8.68706	7.50651	6.23582	7.86748	P	P	P	P	4.12178	6.43983	5.51903	2.84712	A	P	P	A	CUST_79941_PI430048170	0	lncRNA	TTTGATCCAAGAACTCTTCATTCTCTGGCAGTAAGTTCACATTTGAATATTTTGACAAGG	lnc-TCF24-1:2	lncipedia	chr8	-	67012897	67056604	-	NA	NA	-	exonic_sense	Ppp1r42	protein phosphatase 1, regulatory subunit 42	-
CUST_80347_PI430048170	0.0137535	5.71986	6.86556	8.197	9.02877	7.49445	P	P	P	P	5.37324	5.51616	5.83439	5.65139	P	P	P	P	CUST_80347_PI430048170	0	lncRNA	ACTTGGTCTTTGAGAAGAGATCCAAGGTTCCCTGAGTAATGTTCCATGCCAATCTCCACT	lnc-ARC-1:10	lncipedia	chr8	-	142675898	142681834	-	NA	NA	-	exonic_antisense	Psca	prostate stem cell antigen	+
CUST_104684_PI430048170	0.0236091	5.69864	12.3563	11.3668	11.3223	11.6064	P	P	P	P	9.00531	10.0325	9.47564	6.7387	P	P	P	P	CUST_104684_PI430048170	0	lncRNA	TCCAGACTCTGATTCCCAATTTCAGCAGTAATTTTAGGTTTCCTTTTCAGAGAAGTAAGA	lnc-HLTF-6:2	lncipedia	chr3	-	149185162	149188096	-	NA	NA	-	exonic_sense	cp	ceruloplasmin (ferroxidase)	-
CUST_17552_PI430048170	4.33498e-06	5.67105	8.28318	7.80534	8.07803	8.30992	P	P	P	P	5.46348	5.89562	5.58846	5.53018	P	P	P	P	CUST_17552_PI430048170	0	lncRNA	CACAATGGATGCCAGTATTCTCATCCCCTCACAAATAAAGAGCCTTCAAGCTCTTGCAGT	NR_103548	RefSeq	chr5	-	91302985	91314402	LUCAT1	NA	NA	lung cancer associated transcript 1 (non-protein coding)%2C transcript variant 1	exonic_sense	5430425K12Rik	-	-
CUST_28741_PI430048170	0.0137136	5.65189	10.0478	9.83943	8.90344	10.1033	P	P	P	P	6.29903	8.37298	7.43041	5.52243	P	P	P	P	CUST_28741_PI430048170	0	lncRNA	CTCATTCTCAAGAAGAAGTTAATGTCTGCCTTACAGTAGATGTCCAATAAATCTTCTTTG	ENST00000570700	ENSEMBL_GENCODE	chr16	+	3106764	3109576	RP11-473M20.11	NA	NA	-	intergenic	.	-	.
CUST_10884_PI430048170	0.000621838	5.64008	7.51833	7.84323	8.06045	8.11614	P	P	P	P	4.66845	5.93372	5.51274	5.23016	P	P	P	P	CUST_10884_PI430048170	0	lncRNA	TTACACAACAGCTATGAGCTACTGGTATGTGGCTAGTCCAAACTGAAATGCCCTTTAAGA	ENST00000455380	ENSEMBL_GENCODE	chr1	+	54887728	54888850	RP11-67L3.4	NA	NA	-	bidirectional	DHCR24	24-dehydrocholesterol reductase	-
CUST_116007_PI430048170	0.0279684	5.63668	10.1253	9.65565	8.50304	10.0546	P	P	P	P	5.75934	8.13095	7.86117	4.7697	P	P	P	P	CUST_116007_PI430048170	0	lncRNA	ATGGTTCCTCTGAGCAGGTACAAGCACGAAATCCTGAGGCTGAGGAAGCTGGCAGGTGCA	lnc-CCDC78-1:4	lncipedia	chr16	-	722582	726443	-	NA	NA	-	exonic_sense	Ccdc78	coiled-coil domain containing 78	-
CUST_125728_PI430048170	0.00399619	5.62631	10.0736	10.6163	10.2867	11.5456	P	P	P	P	8.05926	8.21976	8.41796	8.30824	P	P	P	P	CUST_125728_PI430048170	0	lncRNA	AACTCTTGCAGATAACCCACTGTCGAAGATAGGTGAGATAAATAATTTAGGACATTCATT	lnc-ALDH1A1-4:2	lncipedia	chr9	-	73090850	73224192	-	NA	NA	-	exonic_antisense	ANXA1	annexin A1	+
CUST_114042_PI430048170	0.000330263	5.58229	9.50336	9.6115	8.69006	9.52794	P	P	P	P	6.99039	7.42286	6.69482	6.21017	P	P	P	P	CUST_114042_PI430048170	0	lncRNA	TGCATGGAGAAGCTGTCCGCAGCGTCTGGATACAGCGATGTGACTGACAGCAAGGCAATC	NR_023383	RefSeq	chr7	+	76980821	77023759	DTX2P1-UPK3BP1-PMS2P11	441263	NA	DTX2P1-UPK3BP1-PMS2P11 readthrough transcribed pseudogene	intergenic	.	-	.
CUST_16262_PI430048170	0.00560123	5.58021	8.49648	8.01197	8.24649	8.56504	P	P	P	P	5.03122	6.64605	6.12805	4.92991	P	P	P	P	CUST_16262_PI430048170	0	lncRNA	CTGGTAAAAGAAACTTGTAGTGTGGTCTGATTGTGCCAGGGAATAAATAAGAAATAAGGA	ENST00000564854	ENSEMBL_GENCODE	chr4	-	86012296	86013874	RP13-514E23.1	NA	NA	-	exonic_sense	Mapk10	mitogen-activated protein kinase 10	-
CUST_13467_PI430048170	0.000275627	5.56812	7.67869	8.19772	7.63347	8.13227	P	P	P	P	5.53684	5.81257	5.54233	4.71954	P	P	P	P	CUST_13467_PI430048170	0	lncRNA	GTCCACTTAAGCTGTAGATGAACTTTTCACCTTTCTGATCAGAAATTCACCATTTTATAG	ENST00000422178	ENSEMBL_GENCODE	chr2	+	113424495	113425324	AC016745.3	NA	NA	-	intergenic	.	-	.
CUST_26578_PI430048170	0.000518484	5.56159	8.40716	8.0261	8.97423	8.39292	P	P	P	P	6.06597	5.92083	6.16002	5.89954	P	P	P	P	CUST_26578_PI430048170	0	lncRNA	TAGCTGTCTCCATCACACACTTCTGTTTCCTATAGGTGCTGTCAGATCAGGTTCCTGATT	ENST00000611744	ENSEMBL_GENCODE	chr13	-	110613082	110616353	RP11-90L1.8	NA	NA	-	exonic_antisense	Carkd	carbohydrate kinase domain containing	+
CUST_68639_PI430048170	0.0135937	5.53739	7.81978	6.9712	5.68843	8.04497	P	P	P	P	4.34087	5.74036	5.05643	3.7516	P	P	P	A	CUST_68639_PI430048170	0	lncRNA	ACTCCACCCTGAATGGACTCGAGCCATGTATTCATTCAGTAAACTGACATTATTCTCCCA	lnc-MARCH10-3:1	lncipedia	chr17	-	62701313	62703432	-	NA	NA	-	exonic_sense	2018-03-10	-	-
CUST_75154_PI430048170	0.00712905	5.52464	9.57472	10.2968	10.1396	10.4753	P	P	P	P	7.6752	7.82279	8.35152	6.13197	P	P	P	P	CUST_75154_PI430048170	0	lncRNA	ACCACCTGTAGGGACAGACCTTGGGTGTGAGCCTCAGGCGCGTTTAAAATGAGGGAAGCA	NR_125375	RefSeq	chr5	+	473235	480891	LOC100288152	NA	NA	uncharacterized LOC100288152	exonic_antisense	SLC9A3	solute carrier family 9, subfamily A (NHE3, cation proton antiporter 3), member 3	-
CUST_109501_PI430048170	2.32131e-05	5.52381	8.85129	9.24564	9.1589	8.86006	P	P	P	P	6.32523	6.9672	6.55618	6.35225	P	P	P	P	CUST_109501_PI430048170	0	lncRNA	TCAGTAAGTGACAGCCCGTACCCGACTTTCACCCTCTAAGTAAATGACAGGGCCCAACCC	lnc-TMPRSS4-1:2	lncipedia	chr11	+	118077172	118099171	-	NA	NA	-	exonic_sense	Tmprss4	transmembrane protease, serine 4	+
CUST_38508_PI430048170	0.000103048	5.48453	7.15135	7.06935	7.25671	7.7355	P	P	P	P	4.97749	4.68896	4.93825	4.86746	P	P	P	P	CUST_38508_PI430048170	0	lncRNA	ATCAATAAAATTTGTGACCTAAACAGGGGCAAATGAAGCTTGTTGGGCATGCTGGCTGGG	lnc-GABARAPL2-1:1	lncipedia	chr16	+	75473124	75495407	-	NA	NA	-	exonic_antisense	chst6	carbohydrate (N-acetylglucosamine 6-O) sulfotransferase 6	-
CUST_65831_PI430048170	0.00011022	5.47036	11.7093	11.5033	11.9347	11.3148	P	P	P	P	8.93845	9.21201	9.6636	8.74626	P	P	P	P	CUST_65831_PI430048170	0	lncRNA	CCAAGGATAGATTGTGTTTCGAAGAATGAAGATATACCAAATGTAGCAGTTTATCCTCAT	lnc-BCL11A-7:1	lncipedia	chr2	-	60734894	60735715	-	NA	NA	-	intergenic	.	-	.
CUST_96948_PI430048170	0.00366295	5.46908	7.52145	7.76287	7.13028	7.50141	P	P	P	P	4.5802	4.61672	5.98962	4.32618	P	P	P	A	CUST_96948_PI430048170	0	lncRNA	AACTAAAGGAAGGAGCCATTCTTGGAACTGGGCAACTTCTGAAAAGTGGAAGACAGCATG	lnc-TXNDC3-1:1	lncipedia	chr7	+	37821209	37821610	-	NA	NA	-	intergenic	.	-	.
CUST_109486_PI430048170	0.0217109	5.45947	10.4297	10.0057	8.70706	10.9462	P	P	P	P	6.60835	8.49668	8.50874	5.8045	P	P	P	P	CUST_109486_PI430048170	0	lncRNA	GAAAGGCTTGGTCCTTGCCTGTAAGAAACTAACAATCGAATAATGAAAATAAACAGAAAC	lnc-BTG4-3:6	lncipedia	chr11	-	111396797	111398045	-	NA	NA	-	intergenic	.	-	.
CUST_94456_PI430048170	0.0105808	5.45278	8.18057	9.29117	7.11583	8.94637	P	P	P	P	6.05131	5.43539	6.30514	6.57511	P	P	P	P	CUST_94456_PI430048170	0	lncRNA	AAGATTTCCCCAGCTTTCTAGATTTCTGACTTCATATCTGTGGGATCCACACAATGGGGA	ENST00000430416	ENSEMBL_GENCODE	chr2	-	177283514	177323164	AC074286.1	NA	NA	-	intergenic	.	-	.
CUST_36661_PI430048170	5.93145e-06	5.4417	8.05245	8.16732	8.00703	7.63389	P	P	P	P	5.533	5.36739	5.75553	5.4523	P	P	P	P	CUST_36661_PI430048170	0	lncRNA	TGGATGTGTATGCCACAGACCTGACTTCTGGAGGGCTGACTGAAATGTTCATTTTAAGCT	ENST00000582865	ENSEMBL_GENCODE	chrX	-	151956683	151956778	AF274855.1	NA	NA	-	intronic_sense	Gabre	gamma-aminobutyric acid (GABA) A receptor, epsilon	-
CUST_82027_PI430048170	0.00725584	5.42867	7.40041	6.1359	8.0858	7.40041	P	P	P	P	4.81935	4.97154	5.32498	4.67519	P	P	P	P	CUST_82027_PI430048170	0	lncRNA	CACATCACCAGAGTGGTGAATGAATGTACCTTTGTGTGTTTTAGGTTGAAATAAAATGTT	lnc-PSMD10-2:2	lncipedia	chrX	-	108267641	108438430	-	NA	NA	-	exonic_sense	Col4a6	collagen, type IV, alpha 6	-
CUST_32773_PI430048170	0.000150299	5.42652	6.81612	7.40748	7.387	6.86517	P	P	P	P	5.00003	4.7672	4.03092	4.84806	P	P	P	P	CUST_32773_PI430048170	0	lncRNA	TGTCTATAGATCAATAACGAGGGAAGAAAGGAGGACAGGGAGCTGATGGAAACACAGCTT	ENST00000595563	ENSEMBL_GENCODE	chr19	-	50310022	50310539	CTB-191K22.5	NA	NA	-	bidirectional	Myh14	myosin, heavy chain 14, non-muscle	+
CUST_114412_PI430048170	6.2848e-06	5.42248	7.62128	7.75786	8.0767	7.51589	P	P	P	P	5.55816	5.32373	5.04993	5.30288	P	P	P	P	CUST_114412_PI430048170	0	lncRNA	TGGCAAATGCCCTAAAATTATTACCACCCAAGAGAAACAGGAAAAAGGTTACATGTTTTT	lnc-TUBB2B-2:4	lncipedia	chr6	-	3269751	3274474	-	NA	NA	-	exonic_sense	slc22a23	solute carrier family 22, member 23	-
CUST_125721_PI430048170	9.40609e-05	5.41704	9.34217	9.80637	9.21225	9.63076	P	P	P	P	7.23371	7.03621	7.3956	6.50471	P	P	P	P	CUST_125721_PI430048170	0	lncRNA	TGAAACTCTGGGGTTGACAGGAGCTCATCTAACAGGCTGGAGGTGAGTGCAGAGGAGAGC	lnc-RP11-195B21.3.1-2:5	lncipedia	chr9	+	63817711	63819193	-	NA	NA	-	intergenic	.	-	.
CUST_81349_PI430048170	0.000461219	5.41345	9.16303	9.77309	9.36039	9.25638	P	P	P	P	6.55415	7.04063	7.54777	6.47853	P	P	P	P	CUST_81349_PI430048170	0	lncRNA	GCAGAACCAGGTGACTGCACTGCTGTAGACCCACCAGCGGCATTGAAAAAACCCTCACCA	lnc-PPP2R4-5:15	lncipedia	chr9	+	129343415	129344628	-	NA	NA	-	intronic_sense	PPP2R4	protein phosphatase 2A activator, regulatory subunit 4	+
CUST_85766_PI430048170	0.00280636	5.40966	7.9456	8.52	8.37665	7.936	P	P	P	P	5.4857	5.94749	6.43773	4.75129	P	P	P	P	CUST_85766_PI430048170	0	lncRNA	AGCTGAGTCCAGTGCTGTGAAACAGTCAATGCATTATAGTTGGAGTAGAAATACAGTGTT	lnc-ABCC5-2:1	lncipedia	chr3	-	183980901	184019441	-	NA	NA	-	exonic_sense	abcc5	ATP-binding cassette, sub-family C (CFTR/MRP), member 5	-
CUST_4423_PI430048170	7.78195e-05	5.40791	8.38522	9.01192	8.99931	9.22743	P	P	P	P	6.22729	6.79816	6.53725	6.38671	P	P	P	P	CUST_4423_PI430048170	0	lncRNA	AGTAGCAATCTATATCATGCTAAACTCCTGCACTGAGGTTCTTCCTCGGCTGAACTGACT	NR_103783	RefSeq	chr1	-	205434885	205456086	BLACAT1	101669762	NA	bladder cancer associated transcript 1 (non-protein coding)	exonic_sense	MIR135B	microRNA 135b	-
CUST_77658_PI430048170	0.0023757	5.40644	7.11297	7.46418	7.38231	7.4779	P	P	P	P	4.78304	5.63376	4.15308	4.76144	P	P	P	P	CUST_77658_PI430048170	0	lncRNA	TTCTGCTGAGCTATTGGTGATTTGATTCCATGCATATGTATTCACTACTGGTATAAGTAT	lnc-HDAC2-2:6	lncipedia	chr6	-	113627284	113632397	-	NA	NA	-	intergenic	.	-	.
CUST_102190_PI430048170	0.00479415	5.38357	8.1972	8.55828	7.77897	9.07106	P	P	P	P	5.18324	7.07244	5.90067	5.11165	P	P	P	P	CUST_102190_PI430048170	0	lncRNA	TCTTGAAGAATGACTTTTAGCAGCAACAATAGAAGACAAAACAACAGAACTCACAGCTCT	lnc-TPRXL-1:2	lncipedia	chr3	+	13937378	14082811	-	NA	NA	-	exonic_antisense	Os12g0210500	-	-
CUST_113712_PI430048170	0.00629244	5.37741	8.26071	8.22082	7.24914	8.37801	P	P	P	P	4.94506	6.61546	5.72355	4.39089	P	P	P	A	CUST_113712_PI430048170	0	lncRNA	TGATTTTTAAATGAGGCTGAGAGCATGGGAGATACTAATGTGTGTTTCCTTGTGAGCTAC	NR_047543	RefSeq	chr9	+	21994790	22121094	CDKN2B-AS1	NA	NA	CDKN2B antisense RNA 1%2C transcript variant 3	exonic_antisense	CDKN2B	cyclin-dependent kinase inhibitor 2B (p15, inhibits CDK4)	-
CUST_98507_PI430048170	0.000169316	5.36579	8.88729	8.71835	9.3962	8.70332	P	P	P	P	6.13864	7.00535	6.67932	6.0998	P	P	P	P	CUST_98507_PI430048170	0	lncRNA	TATGGAGAAAATTATTATTCTGCCCCTACAGTTTCGGTGACCCAGATGGGATCTCTGGGA	NR_125823	RefSeq	chr8	-	42255320	42270961	LOC101929897	NA	NA	uncharacterized LOC101929897	bidirectional	Ikbkb	inhibitor of kappa light polypeptide gene enhancer in B-cells, kinase beta	+
CUST_8879_PI430048170	0.00175454	5.35204	7.09506	7.38069	7.16556	6.92654	P	P	P	P	4.71356	4.00186	5.38316	4.47533	P	P	P	P	CUST_8879_PI430048170	0	lncRNA	TTCCGTTTAGTAGATGATTGTGCATTGTTTCAAAATGGTGCCCTAGTGACTACAAAGCCC	NR_029638	RefSeq	chrX	-	151958577	151958658	MIR224	NA	NA	microRNA 224	intronic_sense	Gabre	gamma-aminobutyric acid (GABA) A receptor, epsilon	-
CUST_62533_PI430048170	0.00345543	5.34827	7.22727	7.57996	7.64822	8.29503	P	P	P	P	5.30503	5.3456	5.98224	4.05434	P	P	P	A	CUST_62533_PI430048170	0	lncRNA	GGCAGTGTATTTGTAATGGTACATAAAATGACGTCTGCTTTATAAGCATTCTCATTCCTA	NR_130735	RefSeq	chr16	+	22915	25112	WASIR2	NA	NA	WASH and IL9R antisense RNA 2	intergenic	.	-	.
CUST_66999_PI430048170	0.00194224	5.33169	9.77148	10.2466	11.3463	10.0991	P	P	P	P	7.62514	8.68129	8.08653	7.6871	P	P	P	P	CUST_66999_PI430048170	0	lncRNA	TCTCTTAAGGGGATATGTGTTTTCTGTCCTGGGTACGGATCTAGGGTTGGAAGCCTGAAT	lnc-RABIF-1:3	lncipedia	chr1	-	202857463	202859156	-	NA	NA	-	intergenic	.	-	.
CUST_121439_PI430048170	8.2497e-05	5.32029	11.5864	11.573	11.9638	11.2954	P	P	P	P	8.83701	9.69121	8.9573	9.21137	P	P	P	P	CUST_121439_PI430048170	0	lncRNA	CTGGTGGCTTATTGCTGGTTTTTAAAGGTGTTTTTAACTTACATGTAACATGTTTAGGAC	lnc-MBOAT2-2:1	lncipedia	chr2	-	8852689	8854246	-	NA	NA	-	intergenic	.	-	.
CUST_120613_PI430048170	7.06436e-06	5.32	7.17595	7.33822	7.65134	7.09643	P	P	P	P	5.07459	4.98567	4.98413	4.58969	P	P	P	P	CUST_120613_PI430048170	0	lncRNA	ATCACTCTTAGGAAGACAAGTATCTGGGGTACACACAGGACGAAGAAGGAGAGGATGAAA	lnc-CIB1-1:2	lncipedia	chr15	-	90275135	90277857	-	NA	NA	-	intergenic	.	-	.
CUST_88525_PI430048170	0.000510312	5.31864	10.1529	10.5273	10.4988	10.9276	P	P	P	P	7.48811	8.7018	8.2479	7.84468	P	P	P	P	CUST_88525_PI430048170	0	lncRNA	AGGACCCAAGGGGCTTCTTGTCTCAGGTTGAAACCTTTTTATCAGAATGTCATTTCCTTC	lnc-LEMD1-1:5	lncipedia	chr1	-	205438007	205444087	-	NA	NA	-	intergenic	.	-	.
CUST_94195_PI430048170	0.00107121	5.31844	8.85721	9.84692	9.75762	9.52353	P	P	P	P	7.37782	7.50923	6.12112	7.1638	P	P	P	P	CUST_94195_PI430048170	0	lncRNA	CCCTCTATGTTGTAGAAAGAGCCAAATCACAGTCCTGTGTGACTGGGGACAGTCACTTTC	lnc-ERBB2-2:6	lncipedia	chr17	+	39742933	39743612	-	NA	NA	-	exonic_sense	Grb7	growth factor receptor-bound protein 7	+
CUST_73885_PI430048170	4.33244e-05	5.30704	9.23748	9.77911	9.73596	9.1213	P	P	P	P	6.9296	7.22354	7.37594	6.74761	P	P	P	P	CUST_73885_PI430048170	0	lncRNA	TTTGTTTCAACATGATTTTCTCCTTTTGCCTCTGTGTCACACGTAGTCTTTCCCGCTGGA	lnc-CLDN16-1:2	lncipedia	chr3	+	190305725	190308442	-	NA	NA	-	exonic_antisense	Cldn1	claudin 1	-
CUST_100678_PI430048170	0.00453417	5.2762	12.0243	10.7571	12.1268	11.5426	P	P	P	P	8.55148	10.3316	9.07106	8.36155	P	P	P	P	CUST_100678_PI430048170	0	lncRNA	ACTTTCAGGAAAGAAATTGAGCCTTTTCTGCCACCTCTGAAGCCTGATTACTGTGTGAAG	lnc-TERF1-4:1	lncipedia	chr8	+	73321839	73323308	-	NA	NA	-	exonic_sense	Rdh10	retinol dehydrogenase 10 (all-trans)	+
CUST_119584_PI430048170	0.0141684	5.24956	10.217	8.86137	10.0605	8.25583	P	P	P	P	7.53437	7.26149	6.84164	6.94797	P	P	P	P	CUST_119584_PI430048170	0	lncRNA	AGGGTAACAAACCCTATAAATTCTGGCTTACTGCACATATTTAGTGTGTTTTAAGATAGG	lnc-MANSC4-8:1	lncipedia	chr12	-	27961438	27961997	-	NA	NA	-	exonic_sense	LOC100009475	-	-
CUST_40976_PI430048170	0.00601972	5.23428	10.4236	10.1389	9.21432	10.5528	P	P	P	P	6.88762	8.8374	7.60816	6.74603	P	P	P	P	CUST_40976_PI430048170	0	lncRNA	CTTGAGCCCTGGCTGTGTTCACTGAATGGATCTAGTCTCTGAAAATTCACCGACATTTTT	ENST00000622281	ENSEMBL_GENCODE	chr9	-	61229913	61231863	RP11-101E5.1	NA	NA	-	intergenic	.	-	.
CUST_108151_PI430048170	0.0290153	5.20622	7.54957	7.12605	7.02411	7.5465	P	P	P	P	4.01455	5.90826	5.37185	2.6082	P	P	P	A	CUST_108151_PI430048170	0	lncRNA	GCAATTGTAGGAGCCATTCCTTCTACTTGTATGTCACTTATTTGTCAAGTTTTAAAAGCA	lnc-PP2D1-1:1	lncipedia	chr3	-	19884361	19898824	-	NA	NA	-	exonic_sense	Efhb	EF-hand domain family, member B	-
CUST_78203_PI430048170	0.000635549	5.1997	7.43968	8.01895	6.85066	7.02014	P	P	P	P	4.98147	5.56765	4.31246	4.97925	P	P	P	P	CUST_78203_PI430048170	0	lncRNA	CGTATGGCTAGAGTTTCACCCTAAGAAGAAAGGGGAAGCAGGTGGAAAAGCAATTAAAAA	lnc-ITGB8-2:6	lncipedia	chr7	+	20217538	20221655	-	NA	NA	-	intergenic	.	-	.
CUST_73564_PI430048170	0.000193293	5.18445	10.9186	10.6079	11.1005	10.4607	P	P	P	P	8.12165	8.54234	8.89194	7.92685	P	P	P	P	CUST_73564_PI430048170	0	lncRNA	GCATTCCTGCTGTTAGTAGAATGAAGATATACCAAATGTAGCAGTTTATCCTCATAATGG	lnc-GRK7-2:2	lncipedia	chr3	+	141921533	141925985	-	NA	NA	-	exonic_sense	Atp1b3	ATPase, Na+/K+ transporting, beta 3 polypeptide	+
CUST_21687_PI430048170	0.00563285	5.17041	8.86049	10.6957	9.35695	9.97538	P	P	P	P	7.43301	7.33175	8.01757	7.12058	P	P	P	P	CUST_21687_PI430048170	0	lncRNA	GGGAGGTGGCTTTTTTCATTCTCAACAGAAAACAAAGAAATAAATTAAGTCTTCCCCTGA	ENST00000450445	ENSEMBL_GENCODE	chr9	+	16726814	16727524	RP11-62F24.2	NA	NA	-	intronic_antisense	bnc2	basonuclin 2	-
CUST_11641_PI430048170	7.55936e-05	5.1561	9.42558	9.78105	9.35709	9.51337	P	P	P	P	6.84953	6.86253	7.48529	7.34039	P	P	P	P	CUST_11641_PI430048170	0	lncRNA	GAGAGTAGGTGAAAAGATGAACAACATGACCGGGAAGATTTCCTAATCTCACCACAGCCT	NR_038849	RefSeq	chr1	+	159961223	159979086	LINC01133	100505633	NA	long intergenic non-protein coding RNA 1133	intronic_antisense	PIGM	phosphatidylinositol glycan anchor biosynthesis, class M	-
CUST_16907_PI430048170	0.00424149	5.14938	9.93287	10.5149	10.2852	10.5854	P	P	P	P	7.82782	8.08736	8.65352	6.81763	P	P	P	P	CUST_16907_PI430048170	0	lncRNA	ATCCTTCAGGTTCAGCTCGTGGAAGACATTCAGGATCCGGTCTCGAGACTTCTGGGCCGA	NR_125375	RefSeq	chr5	+	473235	480891	LOC100288152	NA	NA	uncharacterized LOC100288152	exonic_antisense	SLC9A3	solute carrier family 9, subfamily A (NHE3, cation proton antiporter 3), member 3	-
CUST_59898_PI430048170	0.00538494	5.14745	8.8325	8.94694	9.0424	8.95697	P	P	P	P	6.05811	6.41367	7.44266	5.84717	P	P	P	P	CUST_59898_PI430048170	0	lncRNA	TAAAATCCACTACACATGCTGTTGTTGTTGAGTGCTAATTGCCTGGGAACAATAAAAATA	lnc-SACS-5:2	lncipedia	chr13	-	22838968	22844224	-	NA	NA	-	intergenic	.	-	.
CUST_12939_PI430048170	0.0001463	5.13566	7.3415	7.3115	7.4903	6.62196	P	P	P	P	4.37818	5.35117	4.80605	4.76083	A	P	P	P	CUST_12939_PI430048170	0	lncRNA	ACAAGAGGTGCCATGAGACAGTATATAGTTCATTTCCCCACCGCAAGAGTAAAGGGCTTA	ENST00000416845	ENSEMBL_GENCODE	chr2	+	62463127	62464070	AC093159.1	NA	NA	-	intergenic	.	-	.
CUST_81682_PI430048170	0.00830547	5.11031	8.19687	9.35669	7.24668	7.79408	P	P	P	P	5.5702	5.44277	6.68707	6.01821	P	P	P	P	CUST_81682_PI430048170	0	lncRNA	TTTGTGGGCTTTTACTTTCTTTCCTGGGAATGGTAGGCCATAGCTATTGGTATGTTTTTT	lnc-ZNF674-3:2	lncipedia	chrX	-	45847894	45851017	-	NA	NA	-	intergenic	.	-	.
CUST_118363_PI430048170	0.00438735	5.09539	6.31336	7.08181	7.99391	7.2242	P	P	P	P	4.73451	5.15777	5.08233	4.66501	P	P	P	P	CUST_118363_PI430048170	0	lncRNA	TTGAGCCCTGCCATGCAGCTGAAAGAGCAGGTTAGCAGACAAATAAGCAACAAGAAACAT	NONHSAT003908	NONCODE	chr1	+	71738172	71738354	-	NA	NA	-	intronic_antisense	NEGR1	neuronal growth regulator 1	-
CUST_89696_PI430048170	0.0242917	5.0882	7.26764	6.92451	7.04435	7.46098	P	P	P	P	3.73991	5.99728	4.9116	2.88518	A	P	P	A	CUST_89696_PI430048170	0	lncRNA	CCAGGACTCTGCAGAAATTTCAAAAAACAATCAGAGGTTCTCATGTCTTTCACCTAGAAT	lnc-SLC10A6-6:2	lncipedia	chr4	-	86095425	86101214	-	NA	NA	-	exonic_sense	mapk10	mitogen-activated protein kinase 10	-
CUST_57756_PI430048170	1.722e-05	5.08332	7.68735	7.92321	8.04847	7.62583	P	P	P	P	5.16985	5.79441	5.3331	5.56765	P	P	P	P	CUST_57756_PI430048170	0	lncRNA	GCTTTCATCAACCCTGCTCAGTATGCCAGCGTGCTGGAAGGACGCTTCAAACAGCTGCAA	lnc-RBM4B-3:1	lncipedia	chr11	-	66718443	66718711	-	NA	NA	-	exonic_sense	LOC558044	-	-
CUST_47726_PI430048170	0.00263962	5.07097	8.65439	7.19691	7.24906	8.13768	P	P	P	P	5.21118	5.11884	5.33029	6.35586	P	P	P	P	CUST_47726_PI430048170	0	lncRNA	ATCCCCAAAGAATGACGGACACCTGGAAAAAGCTTGGAGTAACAGATTCATGAGCAAGAA	lnc-ZFAT-5:2	lncipedia	chr8	-	136237254	136243164	-	NA	NA	-	intergenic	.	-	.
CUST_16904_PI430048170	0.00891907	5.0686	10.1524	11.041	10.9051	11.3818	P	P	P	P	8.48006	8.70454	9.33597	6.96051	P	P	P	P	CUST_16904_PI430048170	0	lncRNA	TCCAGAGGGTGGCTCAGGACACGCCTAACGGAATTAGAGTATTCGCTGGTTATCCAGATC	NR_125375	RefSeq	chr5	+	473235	480891	LOC100288152	NA	NA	uncharacterized LOC100288152	exonic_antisense	SLC9A3	solute carrier family 9, subfamily A (NHE3, cation proton antiporter 3), member 3	-
CUST_66389_PI430048170	0.00294783	5.0665	10.3611	10.7464	10.8959	10.8732	P	P	P	P	7.82196	8.18635	9.24152	7.79484	P	P	P	P	CUST_66389_PI430048170	0	lncRNA	CAGAAGAGTCCAATTTAAAGCAAAGAGGTCCAGAGAAAAAAGCATTCTAGTGACATTTTT	ENST00000603052	ENSEMBL_GENCODE	chr2	-	111266868	111267473	RP11-803D5.4	NA	NA	-	intergenic	.	-	.
CUST_21093_PI430048170	0.000465308	5.06474	7.15056	7.1492	8.03875	7.0637	P	P	P	P	4.85345	5.30171	5.23983	4.82143	P	P	P	P	CUST_21093_PI430048170	0	lncRNA	ATTTTATCCCTGTTGGGATGGGGGACGTCTCGGGAAGTGTGGTTTCTAAACTAAAAGACT	ENST00000518880	ENSEMBL_GENCODE	chr8	-	81279871	81281446	RP11-363E6.3	NA	NA	-	exonic_antisense	FABP5	fatty acid binding protein 5 (psoriasis-associated)	+
CUST_104826_PI430048170	0.000442511	5.0352	9.99205	10.2752	9.1517	10.1021	P	P	P	P	8.0089	7.64951	7.09993	7.524	P	P	P	P	CUST_104826_PI430048170	0	lncRNA	ACTGGCATTATTTAAGCAACCAGAATTCCACACTGTAGGAAGGTTTTGAAAATTGTTTCG	NR_028062	RefSeq	chrY	+	7273971	7381547	PRKY	5616	GO:0004674|GO:0006468|GO:0005524	protein kinase%2C Y-linked%2C pseudogene	exonic_sense	PRKX	protein kinase, X-linked	+
CUST_89695_PI430048170	0.0277222	5.03423	8.79018	8.40744	8.53132	8.78039	P	P	P	P	5.20295	7.53707	6.23774	4.18509	P	P	P	A	CUST_89695_PI430048170	0	lncRNA	GATATGATCTAGATGATATCACAGGGAATTGTCTTGGTTACTGAATTAGAATGTTGGCAA	lnc-SLC10A6-6:1	lncipedia	chr4	-	86095134	86101922	-	NA	NA	-	exonic_sense	mapk10	mitogen-activated protein kinase 10	-
CUST_18995_PI430048170	0.00109054	5.03146	7.66598	7.87894	7.60956	7.94002	P	P	P	P	5.33423	6.06629	4.94081	5.19799	P	P	P	P	CUST_18995_PI430048170	0	lncRNA	TCTCTGCAAGAAGACATATGGCTTAGGTTCTGCTGAGCTATTGGTGATTTGATTCCATGC	ENST00000452675	ENSEMBL_GENCODE	chr6	-	113623779	113632514	RP11-367G18.1	NA	NA	-	intergenic	.	-	.
CUST_803_PI430048170	0.000250968	5.01943	8.88097	8.5637	8.13835	9.18542	P	P	P	P	6.28169	5.97762	6.88786	6.36097	P	P	P	P	CUST_803_PI430048170	0	lncRNA	ACCCATGAAAGAATTAAAAGAAGTCCCAAACAGTTCTGATTTCCTCCAATGTGACTATTT	NR_110611	RefSeq	chr20	+	10753089	10754027	LOC101929395	NA	NA	uncharacterized LOC101929395	intergenic	.	-	.
CUST_99350_PI430048170	0.000106438	5.01907	7.07428	7.65828	7.21878	7.78298	P	P	P	P	5.07013	5.28751	4.57833	5.46331	P	P	P	P	CUST_99350_PI430048170	0	lncRNA	ACTGTGCTTTACGGTTCATGAGCACGCACACATAGGCCCATAATATCATATCTCTGGTCA	lnc-OAZ3-2:7	lncipedia	chr1	+	151844040	151851532	-	NA	NA	-	exonic_antisense	THEM5	thioesterase superfamily member 5	-
CUST_54886_PI430048170	0.000216755	5.01033	8.93174	9.0586	9.15721	8.83111	P	P	P	P	6.93227	6.74063	6.15061	6.76336	P	P	P	P	CUST_54886_PI430048170	0	lncRNA	TAGCCTTTGAGACTGTCCTGAAAGGTTAGAGCCTACCTTTATTCTGCACCCCTATTCCAT	lnc-LAMTOR2-1:1	lncipedia	chr1	+	156061205	156070106	-	NA	NA	-	exonic_sense	RABA1c	-	+
CUST_61763_PI430048170	0.000312591	5.00664	8.45907	8.23623	8.557	8.84821	P	P	P	P	6.07477	6.30493	6.67496	5.61906	P	P	P	P	CUST_61763_PI430048170	0	lncRNA	GATCAGGTTAAAGTCCTGTGGATCCCCTGAATGTTATTGTCCCTCTTGATTGGTTTTTAC	lnc-RAD51-2:1	lncipedia	chr15	+	40662572	40663904	-	NA	NA	-	bidirectional	Casc5	cancer susceptibility candidate 5	+
CUST_112100_PI430048170	0.000145394	4.99639	9.46225	10.3486	9.5405	9.85481	P	P	P	P	7.71693	7.34735	7.83852	7.07026	P	P	P	P	CUST_112100_PI430048170	0	lncRNA	ACAGTGAACACAAAGCCCCGCATGCTCGGGCAGGTTGGGAGAGTCCTTCTGCCTGTGCAG	lnc-RP11-195B21.3.1-2:5	lncipedia	chr9	+	63817711	63819193	-	NA	NA	-	intergenic	.	-	.
CUST_90310_PI430048170	0.00811096	4.99538	8.0893	8.03185	7.09488	7.44813	P	P	P	P	4.5352	5.78964	6.18766	4.15703	P	P	P	A	CUST_90310_PI430048170	0	lncRNA	TCACTGGGATGCCTACAGAAAAGTAGACAGAAGATGTGGAAAAAGTTTTTGAAATGTTGC	ENST00000444476	ENSEMBL_GENCODE	chr9	+	92147712	92148306	LINC00475	158314	NA	-	intergenic	.	-	.
CUST_98433_PI430048170	6.4771e-05	4.99537	9.20205	9.86937	9.834	9.37233	P	P	P	P	7.03293	7.40999	7.49676	7.11781	P	P	P	P	CUST_98433_PI430048170	0	lncRNA	AAGACCGGGAAAACCACCACAACTCTGGGAAGGAAACCAAGGGGAAGACCCAAAAAACTG	lnc-C2orf81-2:2	lncipedia	chr2	-	74418121	74418442	-	NA	NA	-	intergenic	.	-	.
CUST_20356_PI430048170	0.00682771	4.98413	10.1071	9.70527	8.19663	9.7572	P	P	P	P	6.68399	8.01705	7.4779	6.34235	P	P	P	P	CUST_20356_PI430048170	0	lncRNA	ACCTACTTCCTCTTTCCAGGTCGTAGATTACAGACTCTCCTCTGGGAAATTGCCCCCAGA	NR_109857	RefSeq	chr7	+	151409160	151413354	WDR86-AS1	NA	NA	WDR86 antisense RNA 1%2C transcript variant 3	exonic_antisense	WDR86	WD repeat domain 86	-
CUST_91907_PI430048170	0.000454839	4.955	8.30143	8.75895	8.45588	9.38283	P	P	P	P	6.05685	7.04873	6.49365	6.07926	P	P	P	P	CUST_91907_PI430048170	0	lncRNA	TAAACCCGGCGTTTGTTTCACAGCCCATGGATTGTGCTTCTGAGGGGGTGGTCTGGGCTT	lnc-DEGS2-6:1	lncipedia	chr14	-	100143716	100147424	-	NA	NA	-	exonic_sense	ifc	-	-
CUST_4041_PI430048170	0.0463225	4.95465	7.18615	7.31578	6.37407	7.45773	P	P	P	P	1.77951	6.35234	4.52726	2.4783	A	P	P	A	CUST_4041_PI430048170	0	lncRNA	GTACATGTTTCACTAGGATGCCTACAGAAAAGTATACAGAAGATCTGGAAAAAGTTTTTG	NR_120623	RefSeq	chr10	+	131095217	131095777	TCERG1L-AS1	NA	NA	TCERG1L antisense RNA 1	intronic_antisense	Tcerg1l	transcription elongation regulator 1-like	-
CUST_66918_PI430048170	0.000429908	4.94258	10.0061	9.34514	9.96489	9.40661	P	P	P	P	7.4548	7.52738	7.25401	7.38012	P	P	P	P	CUST_66918_PI430048170	0	lncRNA	TGGTGTGTGTTCTCATCTGTATTGAGTCCCTGTGCCAGCGCCACACGTGAGTGACCTCAG	lnc-SDF4-1:1	lncipedia	chr1	-	1242448	1243158	-	NA	NA	-	exonic_sense	Fam132a	family with sequence similarity 132, member A	-
CUST_98451_PI430048170	1.08285e-07	4.91643	7.93907	8.11606	8.12667	7.94037	P	P	P	P	5.6396	5.63467	5.86649	5.78873	P	P	P	P	CUST_98451_PI430048170	0	lncRNA	TTGCAAAAGAAATGATTCCTGGAGATCACCTTCATCACCACGCTGCTCTACATTCTCCAG	lnc-MAL-2:1	lncipedia	chr2	+	94991879	94994362	-	NA	NA	-	intergenic	.	-	.
CUST_116304_PI430048170	0.000305779	4.90609	9.35952	10.041	10.1105	9.48421	P	P	P	P	7.25898	7.46324	7.51902	7.69272	P	P	P	P	CUST_116304_PI430048170	0	lncRNA	ACCATCACAACTCCAGGAAGGAAACCAAGGGGCAGACCCACAAAACTGGAAAAGGAGGAA	lnc-SGCG-8:1	lncipedia	chr13	+	23134173	23134564	-	NA	NA	-	intergenic	.	-	.
CUST_22108_PI430048170	0.00560716	4.90215	7.2539	7.21045	7.72561	7.51186	P	P	P	P	4.7276	5.44428	5.78676	4.0457	P	P	P	A	CUST_22108_PI430048170	0	lncRNA	ATTCTGGGAGACAGCATGTGGTGGAATTCTTATTGAAGAACCAGGCAAATATACATGCCG	ENST00000607322	ENSEMBL_GENCODE	chr9	-	97200475	97238700	RP11-498P14.5	NA	NA	-	bidirectional	Zfp322a	-	-
CUST_21714_PI430048170	0.00273056	4.89781	8.27386	8.12598	7.28959	8.23148	P	P	P	P	5.00795	6.50888	5.87981	4.97323	P	P	P	P	CUST_21714_PI430048170	0	lncRNA	TTTTTAAATGAGGCTGAGAGCATGGGAGATACTAATGTGTGTTTCCTTGTGAGCTACTGC	NR_047543	RefSeq	chr9	+	21994790	22121094	CDKN2B-AS1	NA	NA	CDKN2B antisense RNA 1%2C transcript variant 3	exonic_antisense	CDKN2B	cyclin-dependent kinase inhibitor 2B (p15, inhibits CDK4)	-
CUST_22821_PI430048170	0.000272348	4.89497	8.16994	9.16668	8.76791	8.58895	P	P	P	P	6.0769	6.58888	6.88819	5.94823	P	P	P	P	CUST_22821_PI430048170	0	lncRNA	ATCTCTCCACTGCACACTTTTAAAAGGGTCCTTTCAGCTTCCCATTAAAGAAGTTTGTTC	ENST00000619523	ENSEMBL_GENCODE	chr10	-	47970043	47973496	CH17-360D5.3	NA	NA	-	intergenic	.	-	.
CUST_13401_PI430048170	8.04321e-05	4.88091	9.57203	9.743	9.73197	9.52873	P	P	P	P	7.26715	7.54028	7.55757	7.00556	P	P	P	P	CUST_13401_PI430048170	0	lncRNA	GGTGATGTATGTCTCACTCACCTCGTTTCTCATCTCCTTGATGTTCCTGTTGTCTTACTT	ENST00000568189	ENSEMBL_GENCODE	chr2	+	110245591	110285856	RP11-1223D19.1	NA	NA	-	exonic_sense	TPC3	-	+
CUST_107910_PI430048170	0.0108852	4.87685	10.3717	11.0525	10.8637	11.1441	P	P	P	P	8.70012	8.68344	9.23107	6.97002	P	P	P	P	CUST_107910_PI430048170	0	lncRNA	TCTCCTGAATTTTGTTTGCTATAGTGACCCTGTAGGCGCGTTTAAAATGAGGGAAGCAGC	NR_125375	RefSeq	chr5	+	473235	480891	LOC100288152	NA	NA	uncharacterized LOC100288152	exonic_antisense	SLC9A3	solute carrier family 9, subfamily A (NHE3, cation proton antiporter 3), member 3	-
CUST_48886_PI430048170	0.00873944	4.8694	11.1625	9.22849	9.79132	10.1005	P	P	P	P	7.92958	7.50678	8.09439	8.24012	P	P	P	P	CUST_48886_PI430048170	0	lncRNA	AGTTAGTGTGTGAACGAGTGGGCGAGTTAGTGTGAATGAGTGGGCGAGTTACTGTATGAA	lnc-NKD2-3:8	lncipedia	chr5	+	1043443	1048170	-	NA	NA	-	intergenic	.	-	.
CUST_124240_PI430048170	0.000198124	4.83468	7.14481	7.70338	7.7157	7.67106	P	P	P	P	5.12792	5.66583	5.50999	4.73943	P	P	P	P	CUST_124240_PI430048170	0	lncRNA	CGCTGATGATGAAGCTTCTAAAATGTTTTCGTAGGAGCTCTTGTGTAAGTGTATACTGAA	lnc-NHSL1-2:1	lncipedia	chr6	-	138604016	138697288	-	NA	NA	-	exonic_antisense	Hebp2	heme binding protein 2	+
CUST_104954_PI430048170	0.00952932	4.83336	7.31965	8.08147	6.07037	7.78908	P	P	P	P	5.33785	4.8043	5.73858	4.7538	P	P	P	P	CUST_104954_PI430048170	0	lncRNA	GATAATCCACATAAACAAAAAGCTTGGAAAATTTATCCACCAGAATTTGCCGTGGAGATA	NR_026730	RefSeq	chr13	-	24928754	24968469	TPTE2P1	646405	NA	transmembrane phosphoinositide 3-phosphatase and tensin homolog 2 pseudogene 1	intergenic	.	-	.
CUST_104381_PI430048170	4.63044e-05	4.82314	7.09309	7.78697	7.57182	7.52206	P	P	P	P	5.32823	5.5576	4.79314	5.19601	P	P	P	P	CUST_104381_PI430048170	0	lncRNA	AGTAGCACCAATAAATGCTGCATGAAACAATTACTGAATGAGGAGGTAGACTGGGCAGGG	lnc-CCDC64B-2:1	lncipedia	chr16	-	3029969	3036926	-	NA	NA	-	exonic_sense	CCDC64B	coiled-coil domain containing 64B	-
CUST_34313_PI430048170	0.0343519	4.81934	7.86616	8.32476	7.37876	8.16503	P	P	P	P	7.38231	3.98621	3.99727	3.37532	P	P	A	A	CUST_34313_PI430048170	0	lncRNA	GCTCTATGAAACCCACTTTTCTGTACTCTGTTGCTCTAATAAACTTGCTTTGCTTTCACT	ENST00000609510	ENSEMBL_GENCODE	chr22	-	23901432	23907068	AP000350.5	NA	NA	-	exonic_antisense	MIR7191	-	+
CUST_75081_PI430048170	0.00271745	4.79301	6.74242	7.37335	6.96505	7.20544	P	P	P	P	4.65891	4.66743	5.57164	3.95958	P	P	P	A	CUST_75081_PI430048170	0	lncRNA	GTACTTACAACCTCAGTTTCACCACGATAGGCTGGTACATTTTATTATTTGTCACTTATT	lnc-CASP3-2:3	lncipedia	chr4	-	184695128	184698096	-	NA	NA	-	exonic_sense	Cenpu	centromere protein U	-
CUST_78179_PI430048170	0.00213494	4.79301	7.6898	7.71192	8.28006	8.71981	P	P	P	P	5.07792	6.32228	6.42624	5.31642	P	P	P	P	CUST_78179_PI430048170	0	lncRNA	CACACATGTAACCTTTACCTTTTTGCAAACCAAATCTGATTCTACAAGGAAAGCACAAAA	lnc-TSPAN13-3:2	lncipedia	chr7	+	17020168	17021627	-	NA	NA	-	intergenic	.	-	.
CUST_66011_PI430048170	0.0133692	4.7906	7.359	7.10395	7.19713	7.58354	P	P	P	P	3.43527	5.63299	5.35279	5.01554	A	P	P	P	CUST_66011_PI430048170	0	lncRNA	GTATAATGACCACTTCCTATGCCTGTTGGCTTAGTGATGACTTGAGAGTCAAGAATAGTC	lnc-C2orf81-1:2	lncipedia	chr2	-	74407495	74408292	-	NA	NA	-	exonic_sense	MGC152281	-	-
CUST_101189_PI430048170	2.56325e-06	4.78616	10.9221	11.3098	11.0037	10.8932	P	P	P	P	8.87222	8.69383	8.96863	8.56403	P	P	P	P	CUST_101189_PI430048170	0	lncRNA	CTTCATTCTAAGGTTGTTGTCTAAATGTTTCCCTGTGTTTCCTTTTTGTAGGATGTGTTC	lnc-ZDHHC4-1:1	lncipedia	chr7	+	6399822	6402365	-	NA	NA	-	exonic_sense	Rac1	ras-related C3 botulinum toxin substrate 1 (rho family, small GTP binding protein Rac1)	+
CUST_118529_PI430048170	0.0047806	4.75814	9.22176	9.66314	10.3666	9.53339	P	P	P	P	7.36147	7.72077	8.12554	6.21776	P	P	P	P	CUST_118529_PI430048170	0	lncRNA	GTGGATGAAGGGAGAATGGGGGCTTTGCTCCTGAAAAGAGACACCCTTTCTAATAAAAAA	ENST00000605886	ENSEMBL_GENCODE	chr1	-	156641666	156644887	RP11-284F21.10	NA	NA	-	exonic_antisense	BCAN	brevican	+
CUST_126081_PI430048170	0.000926839	4.7575	7.40748	8.23576	7.78267	7.29952	P	P	P	P	5.30391	6.09317	5.47999	4.70271	P	P	P	A	CUST_126081_PI430048170	0	lncRNA	ACACACATACCATTCTCACAGGAGGCCACATGGTGCAGTAGAGTCAGACTTTGATTCAAA	ENST00000568809	ENSEMBL_GENCODE	chrX	+	100673330	100673981	RP11-524D16__A.3	NA	NA	-	bidirectional	Sytl4	synaptotagmin-like 4	-
CUST_21705_PI430048170	0.000537945	4.754	7.55982	7.47682	6.92281	7.62657	P	P	P	P	4.84562	5.83629	4.99517	4.7263	P	P	P	P	CUST_21705_PI430048170	0	lncRNA	GAGAATGATACCTGCTTCTCTATCTTGTTGGGTTTTACAGATGATGTATTGAAAGTTCAA	NR_047542	RefSeq	chr9	+	21994790	22077890	CDKN2B-AS1	NA	NA	CDKN2B antisense RNA 1%2C transcript variant 12	exonic_antisense	CDKN2B	cyclin-dependent kinase inhibitor 2B (p15, inhibits CDK4)	-
CUST_95815_PI430048170	0.000138498	4.75283	7.10519	7.58554	7.42256	7.61938	P	P	P	P	4.96423	5.48969	5.46093	4.73634	P	P	P	P	CUST_95815_PI430048170	0	lncRNA	GCTGATGATGAAGCTTCTAAAATGTTTTCGTAGGAGCTCTTGTGTAAGTGTCATACTGAA	lnc-NHSL1-2:1	lncipedia	chr6	-	138604016	138697288	-	NA	NA	-	exonic_antisense	Hebp2	heme binding protein 2	+
CUST_121440_PI430048170	0.036963	4.74677	6.82548	8.18844	8.08527	8.49773	P	P	P	P	3.9438	7.45812	4.2629	3.05119	A	P	P	A	CUST_121440_PI430048170	0	lncRNA	TAAAATGTGATCTATTAGCACAGCTAGGGACGTAGGACTATGCCTGTAATAGCAAAAGTA	ENST00000565044	ENSEMBL_GENCODE	chr2	+	9106593	9109865	RP11-734K21.5	NA	NA	-	intergenic	.	-	.
CUST_56299_PI430048170	0.000854457	4.74065	8.38105	8.204	8.23321	8.31827	P	P	P	P	5.54474	5.9169	6.45088	6.10339	P	P	P	P	CUST_56299_PI430048170	0	lncRNA	TTCTCATAGCTGAGCAGTCTGTTTCTCCAATCAGGTTTCAAAGCCACTTCAACTGCACTG	lnc-ANXA8-1:1	lncipedia	chr10	+	47460190	47462683	-	NA	NA	-	intergenic	.	-	.
CUST_95484_PI430048170	7.31667e-05	4.73389	10.9306	10.4782	11.209	10.6582	P	P	P	P	8.45103	8.7558	8.77235	8.39038	P	P	P	P	CUST_95484_PI430048170	0	lncRNA	TGTTAAATTCACTGAGGAAGAGGAGCAGCTAAGCAGGAAGATGATGAAGTACTGGGCCAA	lnc-CES2-1:6	lncipedia	chr16	+	66942571	66943970	-	NA	NA	-	exonic_sense	Ces2c	-	+
CUST_115917_PI430048170	0.00121769	4.73243	10.3834	10.0004	10.432	10.5166	P	P	P	P	7.77228	7.90378	8.79913	7.6192	P	P	P	P	CUST_115917_PI430048170	0	lncRNA	TTGTTAAACAGTAGAGGAGCCAGGGACTCTGTCTCCATTCTCTCATCACACACAAGTCAT	lnc-TK1-2:1	lncipedia	chr17	-	78223981	78224432	-	NA	NA	-	exonic_antisense	BIRC5	baculoviral IAP repeat containing 5	+
CUST_87697_PI430048170	0.00234001	4.7166	8.04661	9.17102	8.37717	8.87823	P	P	P	P	6.37016	6.60065	6.33738	6.45783	P	P	P	P	CUST_87697_PI430048170	0	lncRNA	AGCCACCTCCTTGTTTATTCAATGTATAGTAACAACAACTTCCTCAGGGCCCATCTCAGG	lnc-SIRPA-4:1	lncipedia	chr20	+	1895245	1955517	-	NA	NA	-	exonic_sense	Sirpa	signal-regulatory protein alpha	+
CUST_119974_PI430048170	2.35626e-05	4.70645	10.0296	10.3818	10.6042	10.4292	P	P	P	P	7.94588	8.47717	8.20927	7.84775	P	P	P	P	CUST_119974_PI430048170	0	lncRNA	CTTCAATCTGCAAAAGGAAGGTGTGTGAAGGTGAAAAGCCATACAAGTGTACCTGGGAAG	NONHSAT034294	NONCODE	chr13	+	73075014	73075778	-	NA	NA	-	exonic_sense	Klf5	Kruppel-like factor 5 (intestinal)	+
CUST_88405_PI430048170	0.0103227	4.7037	7.36819	7.07394	6.86335	8.14002	P	P	P	P	4.62158	6.34839	4.7817	3.89616	P	P	P	A	CUST_88405_PI430048170	0	lncRNA	GATGCCTGACTAGGGCCTGAAAACAGAGGGCATAGCTTCCAATAAAGCATGGAAAGAAAA	NR_125361	RefSeq	chr1	-	2374853	2391751	MORN1	79906	NA	MORN repeat containing 1%2C transcript variant 3	exonic_sense	Morn1	MORN repeat containing 1	-
CUST_3180_PI430048170	0.0180633	4.67841	10.7135	9.59086	9.08764	9.39586	P	P	P	P	7.11946	8.12159	8.28947	5.74359	P	P	P	P	CUST_3180_PI430048170	0	lncRNA	GCGCCATGGCAAAAGCAAATTTAGACATTTTTAAAAGGAAACAGATTCTAGGATGTACAA	NR_046371	RefSeq	chr3	-	149162409	149222045	CP	1356	GO:0006879|GO:0004322|GO:0005507|GO:0051087|GO:0005576|GO:0072562|GO:0005765|GO:0005615|GO:0055085|GO:0006825|GO:0055114|GO:0070062	ceruloplasmin (ferroxidase)%2C transcript variant 2	exonic_antisense	Hps3	Hermansky-Pudlak syndrome 3	+
CUST_64448_PI430048170	0.00100432	4.67306	7.11025	7.73654	8.20954	7.94995	P	P	P	P	5.08989	5.95817	6.01758	4.92842	P	P	P	P	CUST_64448_PI430048170	0	lncRNA	CAACATCCTGAAGTCCTATATAACGATCTTCAACAAGAGTGCAAACATCATGCTTGTGAG	lnc-CYP4F3-1:2	lncipedia	chr19	+	15673086	15680524	-	NA	NA	-	exonic_sense	CYP4F12	cytochrome P450, family 4, subfamily F, polypeptide 12	+
CUST_112545_PI430048170	0.000461079	4.67174	9.97098	10.7837	10.7296	10.1378	P	P	P	P	7.98525	8.18512	8.22598	8.4633	P	P	P	P	CUST_112545_PI430048170	0	lncRNA	TGGAAAACCACCACAACTCCAGGAAGGAAACCAAGGGGCAGACCCAAAAAACTGGAGAAG	lnc-MAGEB5-6:2	lncipedia	chrX	+	26748028	26748352	-	NA	NA	-	intergenic	.	-	.
CUST_119585_PI430048170	0.0188751	4.66926	8.76716	7.4508	8.63754	6.82558	P	P	P	P	6.28159	5.82882	5.70889	5.73941	P	P	P	P	CUST_119585_PI430048170	0	lncRNA	CAGAAGAACACATCATATGCAACTAATGATCTCATTATTTAAGAGTCCCCTGTTACTTCT	lnc-MANSC4-8:1	lncipedia	chr12	-	27961438	27961997	-	NA	NA	-	exonic_sense	LOC100009475	-	-
CUST_49742_PI430048170	0.040596	4.65038	7.59381	7.05276	6.29738	7.4211	P	P	P	P	3.93115	5.97027	5.36444	2.23645	A	P	P	A	CUST_49742_PI430048170	0	lncRNA	TGTCCTACTAAATGATGGGAACAGATAGCATGGTCAGAGAAAACCTGTTTGGCTTGGGTT	lnc-CLEC19A.1-1:3	lncipedia	chr16	+	19285782	19304394	-	NA	NA	-	intergenic	.	-	.
CUST_104385_PI430048170	0.0202744	4.64908	10.2877	11.6786	12.4	11.0218	P	P	P	P	9.40485	9.41878	9.20733	9.29978	P	P	P	P	CUST_104385_PI430048170	0	lncRNA	CAACCCTGTCCCTGAGCCCATGACCTTCCTCTACTGTATTCTAGGGTGGAGTTTCCTGAA	lnc-STX5-2:1	lncipedia	chr11	-	62835239	62836007	-	NA	NA	-	exonic_sense	Wdr74	WD repeat domain 74	-
CUST_58994_PI430048170	0.00405042	4.6362	9.21847	9.51775	9.64141	9.49633	P	P	P	P	6.52953	8.04228	7.18287	6.82473	P	P	P	P	CUST_58994_PI430048170	0	lncRNA	GAAGAATTCAGTGACTAAGAGGATGTAATAGTATATAGCGCAGGCACTGGAATCAGCTCT	lnc-DAZAP2-4:2	lncipedia	chr12	+	51270088	51271297	-	NA	NA	-	exonic_antisense	SMAGP	small cell adhesion glycoprotein	-
CUST_102038_PI430048170	0.0306249	4.63127	9.71888	9.02304	7.80332	9.27787	P	P	P	P	5.84427	7.83893	7.36147	4.68396	P	P	P	P	CUST_102038_PI430048170	0	lncRNA	GCCGTTGACAACCAACTTCTGCATGTGAAGGTAGTGTAAAGAGAAATTAATTTTTAAGAT	lnc-TCF24-1:8	lncipedia	chr8	-	67010614	67014498	-	NA	NA	-	exonic_sense	Ppp1r42	protein phosphatase 1, regulatory subunit 42	-
CUST_88523_PI430048170	0.00314499	4.61474	7.17463	7.63103	8.6437	7.35583	P	P	P	P	5.37683	6.04329	5.6509	5.27358	P	P	P	P	CUST_88523_PI430048170	0	lncRNA	AAGATGCCGTGCATCATCACTCTGTTGAGCAGTTGTACCTGGGGAGGCTTAGCAGCAAAG	lnc-RABIF-1:2	lncipedia	chr1	-	202857865	202859196	-	NA	NA	-	intergenic	.	-	.
CUST_125605_PI430048170	6.79153e-06	4.61013	10.2257	10.2438	10.66	10.2526	P	P	P	P	8.01886	8.29015	8.25698	8.02255	P	P	P	P	CUST_125605_PI430048170	0	lncRNA	ATCCCACATCCCAGTTGATATCAGGGCAATCAGTTTCCTGGCTGTTTTCCCCAATATCAA	NR_033849	RefSeq	chr8_KI270816v1_alt	+	211186	223384	FAM83H-AS1	NA	NA	FAM83H antisense RNA 1 (head to head)	bidirectional	Fam83h	family with sequence similarity 83, member H	-
CUST_44019_PI430048170	0.0306219	4.59386	9.35864	8.77485	6.90974	8.97788	P	P	P	P	5.77817	7.4972	6.81085	4.7207	P	P	P	P	CUST_44019_PI430048170	0	lncRNA	CTGAAAGTCTGAAGTCAAATGATTATGTGAAATCTTAGTAGTGGGTACATGTGGTTTCAT	lnc-NUB1-1:5	lncipedia	chr7	+	151411019	151413725	-	NA	NA	-	bidirectional	Wdr86	WD repeat domain 86	-
CUST_126392_PI430048170	0.000310549	4.58049	10.6912	11.299	11.5236	10.8607	P	P	P	P	8.68195	9.06888	9.10201	8.85322	P	P	P	P	CUST_126392_PI430048170	0	lncRNA	CTTGTACCAAGGATCAGTGAAAGTGTTTTATCTTTTTTATGTAGCTTGTATTGACTGGGT	NONHSAT143948	NONCODE	chr16	+	81387825	81390808	-	NA	NA	-	intergenic	.	-	.
CUST_103495_PI430048170	0.00497557	4.56504	17.0604	17.2529	17.456	17.1268	P	P	P	P	14.1664	15.6409	15.3381	14.5498	P	P	P	P	CUST_103495_PI430048170	0	lncRNA	ACCTTACCCCCGGTCTCTTCCTCTGACCCGTCTTCAGACTAGTTACTGCAGTGGGAAGGT	lnc-LRRC71-2:1	lncipedia	chr1	+	156909956	156910573	-	NA	NA	-	exonic_sense	Pear1	platelet endothelial aggregation receptor 1	+
CUST_20355_PI430048170	0.00645521	4.54476	9.90434	9.59374	8.11562	9.62707	P	P	P	P	6.75605	7.90888	7.40465	6.61523	P	P	P	P	CUST_20355_PI430048170	0	lncRNA	GCTGACCTTACCTACTTCCTCTTTCCAGGTTGATAGATTTTTTGTTCTTGGCTTCTCCAC	ENST00000466677	ENSEMBL_GENCODE	chr7	+	151409271	151412101	WDR86-AS1	NA	NA	-	exonic_antisense	WDR86	WD repeat domain 86	-
CUST_5752_PI430048170	0.0450743	4.54149	7.99918	7.37751	5.24732	7.53335	P	P	P	P	4.19201	6.07396	5.5792	3.11329	A	P	P	A	CUST_5752_PI430048170	0	lncRNA	GCACAGTGTGGAAGAACTCAACTTTTTAAAGACAGAGATCAGCTTTAAATATTGCTAAGA	NR_109857	RefSeq	chr7	+	151409160	151413354	WDR86-AS1	NA	NA	WDR86 antisense RNA 1%2C transcript variant 3	exonic_antisense	WDR86	WD repeat domain 86	-
CUST_35414_PI430048170	9.51326e-05	4.52573	11.4416	11.9767	11.876	11.3485	P	P	P	P	9.56775	9.68282	9.48593	9.26203	P	P	P	P	CUST_35414_PI430048170	0	lncRNA	GATGCAACATACCACTCGAGTGTGCAGTGGGGAAGCCAACCTTGGACAGCTGAGCATGTG	ENST00000579995	ENSEMBL_GENCODE	chr9	-	21524307	21524382	SNORD39	NA	NA	-	intronic_sense	MIR31HG	MIR31 host gene (non-protein coding)	-
CUST_21712_PI430048170	0.000240388	4.52349	7.82915	7.7108	7.19656	7.87318	P	P	P	P	5.18643	6.02724	5.49725	5.08923	P	P	P	P	CUST_21712_PI430048170	0	lncRNA	GAGGAGAATGATACCTGCTTCTCTATCTTGTTGGGTTTTACAGATGATGTATTGAAAGTT	NR_047542	RefSeq	chr9	+	21994790	22077890	CDKN2B-AS1	NA	NA	CDKN2B antisense RNA 1%2C transcript variant 12	exonic_antisense	CDKN2B	cyclin-dependent kinase inhibitor 2B (p15, inhibits CDK4)	-
CUST_29268_PI430048170	0.0318229	4.51617	12.5827	12.3118	11.1818	12.9896	P	P	P	P	9.0905	11.3689	10.4016	8.00433	P	P	P	P	CUST_29268_PI430048170	0	lncRNA	TCTAGCATCTGAGCTATCTGCATCCAGCTTTCAAAAATATTTCGCTGTTTACTAACATGT	ENST00000619363	ENSEMBL_GENCODE	chr16	-	53043066	53044216	RP11-295M3.4	NA	NA	-	intergenic	.	-	.
CUST_10132_PI430048170	0.00258025	4.50333	10.5963	10.1568	11.0618	10.855	P	P	P	P	8.5159	9.06426	8.65765	7.47596	P	P	P	P	CUST_10132_PI430048170	0	lncRNA	CTATCCTTCTTAGAAGCTTTGAACTCAAAATCATGGAAAGGTTTTAAGATTTGAGGTTGG	NR_130709	RefSeq	chr8	+	24294039	24336099	ADAM28	10863	GO:0005886|GO:0006508|GO:0005576|GO:0008270|GO:0007283|GO:0016021|GO:0004222|GO:0008237	ADAM metallopeptidase domain 28%2C transcript variant 5	exonic_sense	Adam28	ADAM metallopeptidase domain 28	+
CUST_89842_PI430048170	0.0260717	4.50262	8.58669	8.08405	6.61473	9.09532	P	P	P	P	5.10663	6.65095	6.9445	4.94391	P	P	P	P	CUST_89842_PI430048170	0	lncRNA	GCTGCACATGTTTTACCCTAAGAGCTTGCTATATAAAGGATACTTTCTGGAAGGCTGGTT	lnc-P4HA2-3:4	lncipedia	chr5	-	132277208	132277922	-	NA	NA	-	intronic_sense	Acsl6	acyl-CoA synthetase long-chain family member 6	-
CUST_102601_PI430048170	0.00314031	4.49546	6.98426	7.29115	7.99456	6.54686	P	P	P	P	5.4367	4.85426	4.98125	5.19814	P	P	P	P	CUST_102601_PI430048170	0	lncRNA	TTAAAGGAGAGGGTAGGAAGGTCACCAAGCTCCAAGGGCCCTCATGAATCCGGCTTGGAG	NR_036584	RefSeq	chr19	+	42821862	42826878	LOC100289650	NA	NA	uncharacterized LOC100289650	intronic_antisense	Ceacam12	-	-
CUST_24842_PI430048170	0.0429115	4.49365	6.76588	7.26112	6.67763	7.4911	P	P	P	P	4.11498	5.6575	5.60575	2.22371	P	P	P	A	CUST_24842_PI430048170	0	lncRNA	CAGATGATTTGTAATTTGTATGAACATTAGAACGTTAAAGTTTGAGAAGGTCTGGCCTGA	ENST00000537293	ENSEMBL_GENCODE	chr12	+	22742582	22743091	RP11-449P1.1	NA	NA	-	intergenic	.	-	.
CUST_103208_PI430048170	4.74849e-07	4.48925	8.33018	8.48427	8.66231	8.43647	P	P	P	P	6.1502	6.41089	6.30121	6.39081	P	P	P	P	CUST_103208_PI430048170	0	lncRNA	TGATTTTTGTGATGTTGCTGCTTATGTCTGCCTTGATGGGAGTAAACACTGGGGACCCAA	ENST00000527671	ENSEMBL_GENCODE	chr11	-	18140186	18189495	RP11-113D6.6	NA	NA	-	exonic_antisense	Mrgprx3	MAS-related GPR, member X3	+
CUST_72496_PI430048170	2.52667e-05	4.48914	8.04228	8.14968	7.6361	7.61345	P	P	P	P	5.45001	5.94772	5.85588	5.54123	P	P	P	P	CUST_72496_PI430048170	0	lncRNA	AACCAGACCTACCTGTATGCCGTCGACCTCATGCTGAAGTGGGACAACGGCCCAGATGAA	lnc-SCUBE1-4:1	lncipedia	chr22	-	43168107	43187069	-	NA	NA	-	exonic_sense	Ttll12	tubulin tyrosine ligase-like family, member 12	-
CUST_95090_PI430048170	0.0129596	4.48298	7.62022	7.73095	7.89888	7.85493	P	P	P	P	4.72008	6.26201	6.12782	4.5316	P	P	P	A	CUST_95090_PI430048170	0	lncRNA	CCTGCCTATTCTGTACTCGGGCTCTGACTACAGAAGTGGCCTTGGTGAGATAGTGGAGGC	lnc-MON1A-2:1	lncipedia	chr3	-	49895430	49896138	-	NA	NA	-	exonic_sense	Mst1r	macrophage stimulating 1 receptor (c-met-related tyrosine kinase)	-
CUST_95969_PI430048170	0.00178196	4.47665	9.87212	9.81373	9.75161	9.95933	P	P	P	P	7.48601	7.60672	8.25876	7.17834	P	P	P	P	CUST_95969_PI430048170	0	lncRNA	AAGCAGGGTATCTTATGTGACAAAAGCCTTCTTTCCAAAGCCTTAGAAATAACAGTGTGT	lnc-CORO2A-1:1	lncipedia	chr9	-	98216906	98220311	-	NA	NA	-	intronic_sense	Tbc1d2	TBC1 domain family, member 2	-
CUST_82249_PI430048170	5.39858e-05	4.45038	8.06451	8.05544	8.0449	7.54626	P	P	P	P	5.77167	5.65453	5.96529	5.74927	P	P	P	P	CUST_82249_PI430048170	0	lncRNA	CCTTAAAAATACTTGCCCTTTTTCTTGGGGACTCTGGGGAAGCGGTTTTACTACCTTTGA	lnc-MAGEA10-3:1	lncipedia	chrX	-	151958645	151962593	-	NA	NA	-	exonic_sense	MIR452	microRNA 452	-
CUST_84947_PI430048170	0.00565524	4.44598	6.92243	7.41146	7.15421	7.38618	P	P	P	P	4.34481	5.59088	5.56292	4.28167	P	P	P	P	CUST_84947_PI430048170	0	lncRNA	CACCAACTTAAAAGTTGGAATAATTGTCCAAATGGTTACATGACCCAGGAGTTCTATATT	lnc-PLXNB1-1:1	lncipedia	chr3	-	48401999	48402226	-	NA	NA	-	intergenic	.	-	.
CUST_17437_PI430048170	0.00127042	4.43804	8.81397	8.29556	7.49954	8.19667	P	P	P	P	6.42588	6.2989	5.76048	5.91097	P	P	P	P	CUST_17437_PI430048170	0	lncRNA	TGTCTGATATTTGCTTTAAAATGCTCCAGCAAAGAAATTAAGGGATGGATGAAGCAAAAG	ENST00000508000	ENSEMBL_GENCODE	chr5	-	80482293	80487953	CTD-2015H6.3	NA	NA	-	intronic_antisense	Zfyve16	zinc finger, FYVE domain containing 16	+
CUST_121474_PI430048170	0.00291655	4.43292	7.87369	7.74604	7.63582	7.54226	P	P	P	P	5.56031	5.50715	6.10375	4.74494	P	P	P	P	CUST_121474_PI430048170	0	lncRNA	AGTGATGGGATTTCATAGCCATGGGACTGGGGTACAATCTCACCATGGCTTTTTTACCTT	NONHSAT069615	NONCODE	chr2	+	24825610	24826717	-	NA	NA	-	exonic_antisense	Adcy3	adenylate cyclase 3	-
CUST_51911_PI430048170	0.0320331	4.39912	9.65804	8.95639	7.61425	9.43978	P	P	P	P	6.07037	8.01358	7.17374	4.85687	P	P	P	P	CUST_51911_PI430048170	0	lncRNA	CATAGCCGTTGACAACCAACTTCTGCATGTGAAGGTAGTGTAAAGAGAAATTAATTTTTA	lnc-TCF24-1:8	lncipedia	chr8	-	67010614	67014498	-	NA	NA	-	exonic_sense	Ppp1r42	protein phosphatase 1, regulatory subunit 42	-
CUST_54961_PI430048170	1.18501e-05	4.3991	8.87659	9.15227	8.88704	8.95398	P	P	P	P	6.58627	6.78142	7.09418	6.83057	P	P	P	P	CUST_54961_PI430048170	0	lncRNA	GCACTAAATTAGCTTTGTATGTTATTAAATGTGTCTCGTCAATGCTGTTGGCATTGTTTC	NR_038849	RefSeq	chr1	+	159961223	159979086	LINC01133	100505633	NA	long intergenic non-protein coding RNA 1133	intronic_antisense	PIGM	phosphatidylinositol glycan anchor biosynthesis, class M	-
CUST_12118_PI430048170	0.00821244	4.39618	11.5286	11.227	11.1832	11.4411	P	P	P	P	8.81822	10.0545	9.16189	8.18535	P	P	P	P	CUST_12118_PI430048170	0	lncRNA	GTACATCTGATACCATGCTTTTGCCCTACCAAAGTGCTATGCTCAAGAAATTACTAATAA	ENST00000440540	ENSEMBL_GENCODE	chr1	+	226148003	226155071	RP11-275I14.4	NA	NA	-	exonic_antisense	ACBD3	acyl-CoA binding domain containing 3	-
CUST_83158_PI430048170	0.000187887	4.39427	11.7124	12.2261	12.5007	11.8439	P	P	P	P	9.66714	10.0566	10.1635	9.94323	P	P	P	P	CUST_83158_PI430048170	0	lncRNA	CCATCATGCTGTTCTCTTGTACCAAGGATCAGTGAAAGTGTTTTATCTTTTTTATGTAGT	lnc-GAN-1:4	lncipedia	chr16	+	81387824	81390808	-	NA	NA	-	intergenic	.	-	.
CUST_47951_PI430048170	0.000480285	4.39173	11.3257	11.4295	12.0229	11.5252	P	P	P	P	8.85488	9.98304	9.30985	9.49475	P	P	P	P	CUST_47951_PI430048170	0	lncRNA	GTCAGAGCTATTTGTACTTCATTATTATTTCCAAGGCGAATAGTTGGCTTTCTTTTTGCA	NR_036488	RefSeq	chr17	-	72403321	72592804	LINC00673	NA	NA	long intergenic non-protein coding RNA 673	intergenic	.	-	.
CUST_58995_PI430048170	0.00411535	4.39158	10.878	11.209	11.2577	11.1605	P	P	P	P	8.29397	9.68973	9.0955	8.49021	P	P	P	P	CUST_58995_PI430048170	0	lncRNA	GTCTGAATAGAGTGACTGTTGGGACGAAATAGGTTAGTAAATATGTACTGTAAGGCATTA	lnc-DAZAP2-4:2	lncipedia	chr12	+	51270088	51271297	-	NA	NA	-	exonic_antisense	SMAGP	small cell adhesion glycoprotein	-
CUST_41732_PI430048170	0.0489533	4.37016	9.47624	10.2166	7.55989	9.73079	P	P	P	P	7.2144	7.45991	7.51086	7.3743	P	P	P	P	CUST_41732_PI430048170	0	lncRNA	AAAGAACCAAGAGCTGCAAATGTCCTGGTGGCCTTGGAAGTTTATGGATGGTACAGATCT	ENST00000561588	ENSEMBL_GENCODE	chr11	+	69371463	69372511	RP11-211G23.2	NA	NA	-	intergenic	.	-	.
CUST_26491_PI430048170	0.012364	4.36816	9.08123	9.17574	9.15714	9.17986	P	P	P	P	6.97197	7.1225	7.67342	5.66816	P	P	P	P	CUST_26491_PI430048170	0	lncRNA	TTCTAAAACTTTCACTAGGAGGCAGCAATGAGATTGTTGGGGAATAAAAAATACCTTGGC	ENST00000438290	ENSEMBL_GENCODE	chr13	+	94712716	94716246	SOX21-AS1	NA	NA	-	exonic_antisense	Sox21	SRY (sex determining region Y)-box 21	-
CUST_11993_PI430048170	0.00455517	4.36673	7.43831	6.60138	6.48826	7.87296	P	P	P	P	4.83673	5.47068	4.84587	5.10935	P	P	P	P	CUST_11993_PI430048170	0	lncRNA	ATTGAGGTTTAGGTCTCTTACAGCTATGAGCCGCCTAGATGATGCATCTTCCGAGAAGTT	ENST00000452024	ENSEMBL_GENCODE	chr1	-	211635906	211642867	RP11-354K1.2	NA	NA	-	intergenic	.	-	.
CUST_97572_PI430048170	0.00954245	4.36224	13.3404	13.9547	13.8778	14.174	P	P	P	P	11.6303	11.8912	12.4152	10.3164	P	P	P	P	CUST_97572_PI430048170	0	lncRNA	CCAGGGCAAATTGTATGTGCTCCTTACTGGGTTTATTATAAGTGTCACATGTTTTTTATA	NR_125375	RefSeq	chr5	+	473235	480891	LOC100288152	NA	NA	uncharacterized LOC100288152	exonic_antisense	SLC9A3	solute carrier family 9, subfamily A (NHE3, cation proton antiporter 3), member 3	-
CUST_83157_PI430048170	0.000492387	4.36105	12.0676	12.6515	12.962	12.3541	P	P	P	P	10.1794	10.5405	10.5359	10.4053	P	P	P	P	CUST_83157_PI430048170	0	lncRNA	TTAACAAAAGCTTGGAAGCAGGCAGTCAGAGGCCTTGAGGAATACAATTCTCTAAGGCCT	lnc-GAN-1:3	lncipedia	chr16	+	81383571	81389538	-	NA	NA	-	intergenic	.	-	.
CUST_28039_PI430048170	0.00344082	4.35857	11.0328	12.3812	11.0102	11.4218	P	P	P	P	9.19845	9.28602	9.91223	9.30373	P	P	P	P	CUST_28039_PI430048170	0	lncRNA	TGGGGCTTGTGATATTTCTGGTTTCCTGATCTCTCTCCTCTTCAAATAAACGCAAGATAT	ENST00000583044	ENSEMBL_GENCODE	chr15	+	64695041	64695594	AC100830.4	NA	NA	-	intronic_antisense	OAZ2	ornithine decarboxylase antizyme 2	-
CUST_85995_PI430048170	0.00147952	4.35752	8.05119	7.6421	7.9952	7.42286	P	P	P	P	6.34336	5.66884	5.03103	5.31755	P	P	P	P	CUST_85995_PI430048170	0	lncRNA	GTAATTGTTGAAGCCTGTGCGACGAGACTTGGGAAGTGCAGGATTCTCTATATTTTTGTG	lnc-HIST1H2BJ-5:1	lncipedia	chr6	-	27100386	27128083	-	NA	NA	-	exonic_sense	HIST1H2BJ	histone cluster 1, H2bj	-
CUST_125097_PI430048170	0.000998672	4.3479	8.06302	7.03945	6.9563	7.66866	P	P	P	P	4.96005	5.7274	5.11182	5.59799	P	P	P	P	CUST_125097_PI430048170	0	lncRNA	GCTTATCCCACTGATTCTGATCTGACTGTGTTAAGTAATAAATCATGTGGTTACATATTC	ENST00000420058	ENSEMBL_GENCODE	chr7	+	102973522	102988856	NFE4	NA	NA	-	intronic_antisense	Fbxl13	F-box and leucine-rich repeat protein 13	-
CUST_67146_PI430048170	0.00114856	4.34275	9.35596	9.40918	9.39989	9.21064	P	P	P	P	7.65879	6.89956	7.36904	6.81572	P	P	P	P	CUST_67146_PI430048170	0	lncRNA	TGACATTTGGTTTCTGCTTGTTACAGAAAAGAAGAGGAAAGGCTCAACCAAGAGAAAAAG	lnc-MPZL3-2:1	lncipedia	chr11	-	118255074	118257660	-	NA	NA	-	exonic_sense	MPZL2	myelin protein zero-like 2	-
CUST_49879_PI430048170	0.00420647	4.33864	7.02227	7.22195	8.18457	6.66828	P	P	P	P	4.99291	5.6583	5.11494	5.24298	P	P	P	P	CUST_49879_PI430048170	0	lncRNA	AAACACGTTTCTATGTGCCCGGCAGGTAGGAGGCACTCACAAAATGTTACTTTGTCTTTA	lnc-KIDINS220-11:2	lncipedia	chr2	-	8858846	8862476	-	NA	NA	-	exonic_sense	MBOAT2	membrane bound O-acyltransferase domain containing 2	-
CUST_76624_PI430048170	0.00294222	4.33288	7.28229	6.98519	7.80055	7.33326	P	P	P	P	5.21478	5.93747	4.31371	5.15096	P	P	P	P	CUST_76624_PI430048170	0	lncRNA	AACTAGAGACGATTTCACAACAAGGAGAAATCAGCTTTGTGCTTACATGCCGAGCAGCCA	lnc-SERPINB1-2:2	lncipedia	chr6	-	2840677	2852914	-	NA	NA	-	exonic_sense	SERPINB1	serpin peptidase inhibitor, clade B (ovalbumin), member 1	-
CUST_19734_PI430048170	3.89082e-06	4.31392	9.92709	10.0264	10.1592	10.2933	P	P	P	P	7.8756	7.82021	8.25534	8.00534	P	P	P	P	CUST_19734_PI430048170	0	lncRNA	TCACTCAGCTCTGCATCGAACCAGCCACAGAAACGGTTCTCCTGGTTCCATGTGCTCTCG	ENST00000445938	ENSEMBL_GENCODE	chr7	+	44064908	44066079	AC017116.11	NA	NA	-	exonic_antisense	Pglym78	-	-
CUST_46992_PI430048170	0.000402423	4.31312	9.96323	10.4883	9.97133	10.8802	P	P	P	P	8.3334	7.87513	8.07176	8.67183	P	P	P	P	CUST_46992_PI430048170	0	lncRNA	GCCAGGGCAAGACTTTAAGAGACCATAAGCATTGAAAATTGAAAATGTAATTACTCATGT	lnc-OAZ3-2:7	lncipedia	chr1	+	151844040	151851532	-	NA	NA	-	exonic_antisense	THEM5	thioesterase superfamily member 5	-
CUST_96903_PI430048170	0.00214123	4.29399	9.81439	9.82828	9.15437	9.67974	P	P	P	P	7.52669	6.91025	8.26781	7.04657	P	P	P	P	CUST_96903_PI430048170	0	lncRNA	CCATTTTGCAGCCAGCGGAGCCATTCACACAATCACCTTCTGTTAATTCTATCTGCAACA	lnc-SLC4A2-3:2	lncipedia	chr7	+	151128595	151131286	-	NA	NA	-	exonic_sense	Agap3	ArfGAP with GTPase domain, ankyrin repeat and PH domain 3	+
CUST_54856_PI430048170	0.0184619	4.28609	10.9537	10.9455	9.67396	10.9031	P	P	P	P	7.96131	9.57452	8.75127	6.87785	P	P	P	P	CUST_54856_PI430048170	0	lncRNA	CCTATCCCTAATTCTACTATGTGGCTCTCAACACCTTGTATTTAATAGGTACACAATAAA	ENST00000453136	ENSEMBL_GENCODE	chr1	+	155198584	155205495	RP11-263K19.4	NA	NA	-	exonic_antisense	THBS3	thrombospondin 3	-
CUST_60775_PI430048170	0.00964029	4.28422	7.01144	7.46082	6.39884	7.9317	P	P	P	P	4.69937	5.9181	5.54802	3.87648	P	P	P	A	CUST_60775_PI430048170	0	lncRNA	ATACACAGTTAAGCCATTTGTAGAGTTTTCCCTATTTGGGGGTAGTTTTTGTTCTGATTT	lnc-SPTSSA-3:1	lncipedia	chr14	-	34058959	34059686	-	NA	NA	-	intergenic	.	-	.
CUST_97009_PI430048170	0.0131154	4.26793	8.23754	8.23269	7.61704	8.18033	P	P	P	P	5.76211	6.86212	5.93813	4.53895	P	P	P	P	CUST_97009_PI430048170	0	lncRNA	TCTAGAAACAATGCCTTTGTGAGCTAAACGAACCAGAGGGAGCTTCTTGTGACATCCTGA	lnc-NEU1-1:1	lncipedia	chr6	-	31863576	31864680	-	NA	NA	-	exonic_sense	Slc44a4	solute carrier family 44, member 4	-
CUST_27497_PI430048170	0.00123953	4.25664	7.69355	7.16534	7.16405	7.20363	P	P	P	P	4.89468	4.60815	5.78896	5.36629	P	P	P	P	CUST_27497_PI430048170	0	lncRNA	CCTGAGATAAACTTTATGTGACCTTGGTATTCTGTTGGATTTTGGTTAGCTGATACTTCA	ENST00000546968	ENSEMBL_GENCODE	chr14	+	105095191	105099004	RP11-44N21.1	NA	NA	-	intronic_antisense	akt2	v-akt murine thymoma viral oncogene homolog 2	-
CUST_120015_PI430048170	0.0111644	4.25203	9.20455	9.41119	9.44609	9.44998	P	P	P	P	7.34115	7.24877	7.96	6.00389	P	P	P	P	CUST_120015_PI430048170	0	lncRNA	CCTCTTGCCTGAATCTGGTTGAGCTTTTAACAAAGTAAATTTTCAAGCCATTTTCATTCA	NR_046514	RefSeq	chr13	+	94712715	94715945	SOX21-AS1	NA	NA	SOX21 antisense RNA 1 (head to head)	exonic_antisense	Sox21	SRY (sex determining region Y)-box 21	-
CUST_103623_PI430048170	3.12744e-06	4.2431	14.0634	14.3573	14.4277	14.1585	P	P	P	P	12.346	12.1774	11.9112	12.2274	P	P	P	P	CUST_103623_PI430048170	0	lncRNA	AGCCCACTGCACTGAAATGAGACTTTATTCTGAAATTATTAAAAAGAACAGAGATGCTCC	lnc-TMEM54-1:3	lncipedia	chr1	-	32894593	32895587	-	NA	NA	-	exonic_antisense	Hpca	hippocalcin	+
CUST_75152_PI430048170	0.00943381	4.2403	13.4172	14.0667	13.9522	14.2673	P	P	P	P	11.7844	12.0187	12.5312	10.4703	P	P	P	P	CUST_75152_PI430048170	0	lncRNA	CAGATCGCTCAGAAAATGGGAACCCAGGGCAAATTGTATGTGCTCCTTACTGGGTTTATT	NR_125375	RefSeq	chr5	+	473235	480891	LOC100288152	NA	NA	uncharacterized LOC100288152	exonic_antisense	SLC9A3	solute carrier family 9, subfamily A (NHE3, cation proton antiporter 3), member 3	-
CUST_117916_PI430048170	0.00246326	4.23727	8.88647	9.11464	9.315	9.32889	P	P	P	P	7.55326	6.72575	7.40144	6.35525	P	P	P	P	CUST_117916_PI430048170	0	lncRNA	CCCAGCCCGAGAGATTGCATTTGTATGCCAGAGCTGTTCATGATGGAGCGGAAAAAATAT	lnc-PLCG2-3:2	lncipedia	chr16	+	81695436	81698121	-	NA	NA	-	exonic_sense	cmip	c-Maf inducing protein	+
CUST_31049_PI430048170	3.16408e-06	4.23679	7.43905	7.52281	7.30189	7.73321	P	P	P	P	5.3541	5.65604	5.23827	5.41811	P	P	P	P	CUST_31049_PI430048170	0	lncRNA	CTGGCCCTTATCTGGGGGTCAGGAACTCACGTGCTGAATAAAGAGCAACTCTTTTCCAGA	ENST00000582422	ENSEMBL_GENCODE	chr17	-	77257737	77258389	RP11-285E9.6	NA	NA	-	intergenic	.	-	.
CUST_96865_PI430048170	0.00131721	4.22865	11.5289	11.2751	11.8067	11.1933	P	P	P	P	8.92944	9.6383	9.89861	8.80338	P	P	P	P	CUST_96865_PI430048170	0	lncRNA	TGTTGGCAAGGCCCAAGCCTTCTTCAAGAAGGGAGATGTGGTCATTGTGCTGACCGGGTG	lnc-HNF4G-3:1	lncipedia	chr8	+	75376708	75377014	-	NA	NA	-	intergenic	.	-	.
CUST_20246_PI430048170	0.0018123	4.22526	12.3848	12.3173	12.6048	12.3594	P	P	P	P	10.7661	9.93439	10.6081	9.83071	P	P	P	P	CUST_20246_PI430048170	0	lncRNA	TTGAGTGACTGACCCAGCCCCAATGTGCCTATCTCCTGTGAAAAATAAACCATCAGATTG	ENST00000420268	ENSEMBL_GENCODE	chr7	+	134284500	134286055	AC008154.4	NA	NA	-	intergenic	.	-	.
CUST_17514_PI430048170	6.58619e-05	4.21947	7.23308	7.57071	7.75974	7.75957	P	P	P	P	5.59686	5.62136	5.02939	5.732	P	P	P	P	CUST_17514_PI430048170	0	lncRNA	ATACACACAAGATATGTGCAATCAAGCTGCCACCGCTTGGTAAAAAGCCATGGTGCCTAA	NR_024384	RefSeq	chr5	-	88664444	88673328	LINC00461	645323	NA	long intergenic non-protein coding RNA 461%2C transcript variant 1	exonic_sense	mir9a-2	-	-
CUST_11973_PI430048170	0.000101466	4.21894	10.3406	10.7171	10.1479	10.6982	P	P	P	P	8.24451	8.49601	8.80602	8.0064	P	P	P	P	CUST_11973_PI430048170	0	lncRNA	GGTCTGGAGGGAGAAGAATTGACTGCCCCTTTTGCTCTTGGAGTTAAGCAGAAATCTAAA	ENST00000444286	ENSEMBL_GENCODE	chr1	+	209429083	209430621	MIR205HG	NA	NA	-	intergenic	.	-	.
CUST_18686_PI430048170	0.00300826	4.21299	7.47691	7.60043	6.42382	7.45135	P	P	P	P	5.46331	5.20706	5.01324	5.20623	P	P	P	P	CUST_18686_PI430048170	0	lncRNA	TTTGCCGATGAGTCAACTTTGAAGTGTGCCTCATTCTGGAAAGTGAATCACGTAATCACA	NR_125842	RefSeq	chr6	+	53929981	53997667	LOC101927189	NA	NA	uncharacterized LOC101927189	intergenic	.	-	.
CUST_13432_PI430048170	0.0026662	4.20498	11.3306	12.0664	12.448	11.1408	P	P	P	P	9.44059	9.66477	10.4733	9.15489	P	P	P	P	CUST_13432_PI430048170	0	lncRNA	AAGCTCTATGACACACTTGATCGAATATGACAGACACTGAAAATCACGACTCATCCCCCT	NR_024373	RefSeq	chr2	-	111429308	111495115	MIR4435-2HG	NA	NA	MIR4435-1 host gene%2C transcript variant 2	exonic_sense	Gm14005	-	-
CUST_78720_PI430048170	0.00272155	4.20164	8.20221	8.79271	8.62959	8.60112	P	P	P	P	6.48398	6.82017	6.81938	5.55104	P	P	P	P	CUST_78720_PI430048170	0	lncRNA	TGGGTTTCCAGACTTTTACAAGCAGAAACCCTTATACATGTGATTATATGCTGTCCGTCA	NR_003262	RefSeq	chr7	-	76470019	76475000	FDPSP2	619190	NA	farnesyl diphosphate synthase pseudogene 2	exonic_sense	Os01g0703400	-	-
CUST_32771_PI430048170	0.0112281	4.20141	9.16642	8.93153	7.50115	9.35277	P	P	P	P	6.397	7.56076	6.96173	5.75467	P	P	P	P	CUST_32771_PI430048170	0	lncRNA	TTATTTGTTGAGTGCTTAGGACACTGCAGAGAGGCTGAGCTCTGACAAAGCTGTTTAAGG	NR_027257	RefSeq	chr19	+	50050679	50066795	FLJ26850	400710	NA	FLJ26850 protein	exonic_antisense	LOC101865474	-	-
CUST_84794_PI430048170	0.00456379	4.19653	8.81873	9.16565	9.74256	8.41071	P	P	P	P	7.10679	6.92216	6.95636	7.19357	P	P	P	P	CUST_84794_PI430048170	0	lncRNA	GGTGGCTTTGGTGGAAGAGCTAGAAGAGAAATGAATATTACTCTGTAGATGTAAATTATT	lnc-MAST2-4:1	lncipedia	chr1	+	46080561	46080821	-	NA	NA	-	exonic_antisense	PIK3R3	phosphoinositide-3-kinase, regulatory subunit 3 (gamma)	-
CUST_50842_PI430048170	0.0156116	4.19652	7.20174	6.94714	7.13176	6.8426	P	P	P	P	5.35222	5.02913	5.36292	3.40552	P	P	P	A	CUST_50842_PI430048170	0	lncRNA	ATGGAAAGAGACTCCAGATATGGCAACCCAGGAACACTGATTCTCAGGAATCCAACCAAA	lnc-MAP1A-1:1	lncipedia	chr15	+	43599391	43604901	-	NA	NA	-	exonic_antisense	Strc	stereocilin	-
CUST_23443_PI430048170	0.0131045	4.1931	6.83615	7.59238	8.41841	6.67021	P	P	P	P	5.05218	6.26989	5.65758	4.19653	P	P	P	A	CUST_23443_PI430048170	0	lncRNA	TTACACGAGATGTCTTCATTTTTACCCTCGGTCTTGAAATAAAATTTTGGTGCATGTTCA	ENST00000621752	ENSEMBL_GENCODE	chr10	-	133374736	133374869	RP11-122K13.15	NA	NA	-	intergenic	.	-	.
CUST_30950_PI430048170	0.000426362	4.18055	9.60981	9.46463	10.0645	9.49187	P	P	P	P	6.97962	7.98742	7.52755	7.77999	P	P	P	P	CUST_30950_PI430048170	0	lncRNA	GAGGTGGAATCAGAGGTTTCTGGCTGACTCGGTGGGTGCTTTGAACCAGGAAAGGACAAG	ENST00000581801	ENSEMBL_GENCODE	chr17	-	72323158	72592355	LINC00511	NA	NA	-	intergenic	.	-	.
CUST_41843_PI430048170	0.0197591	4.17899	7.61175	8.46745	8.53666	9.18558	P	P	P	P	5.62956	6.42349	7.60663	4.88054	P	P	P	P	CUST_41843_PI430048170	0	lncRNA	GAAGAAGAGAGCTCCAGTTACCAGGGCTTCCGAAGGCTTTTAATAGAAAACATTTGTGCC	ENST00000412321	ENSEMBL_GENCODE	chr20	+	57266797	57282998	RP4-813D12.3	NA	NA	-	bidirectional	BMP7	bone morphogenetic protein 7	-
CUST_65602_PI430048170	0.0004223	4.17247	11.0623	10.0576	10.7199	10.7372	P	P	P	P	8.62998	8.59543	8.92954	8.27924	P	P	P	P	CUST_65602_PI430048170	0	lncRNA	CACCATGCAACTTGGAGAAGGTGCAATATTCTCCAGCTCTAATGTTATCACAGATATAAG	lnc-GALNT14-1:1	lncipedia	chr2	-	30746443	30746701	-	NA	NA	-	intronic_sense	Capn13	calpain 13	-
CUST_29401_PI430048170	0.000223196	4.17001	8.26935	8.26865	8.37655	8.20867	P	P	P	P	5.91649	6.51982	6.2357	6.15121	P	P	P	P	CUST_29401_PI430048170	0	lncRNA	GAGACTTCAGAGATCATCTTATTCTCCTCATTGCTAAGTTTTCTAAATACTTGCCTATAG	ENST00000612427	ENSEMBL_GENCODE	chr16	-	66565620	66566001	RP11-403P17.6	NA	NA	-	exonic_antisense	CKLF	chemokine-like factor	+
CUST_12628_PI430048170	0.00140376	4.15526	7.70816	7.57061	7.30178	7.4336	P	P	P	P	5.41494	5.2527	6.02683	4.89042	P	P	P	P	CUST_12628_PI430048170	0	lncRNA	ACATCAGTGATGGGATTTCATAGCCATGGGACTGGGGTACAATCTCACCATGGCTTTTTA	ENST00000606114	ENSEMBL_GENCODE	chr2	+	24825610	24826717	RP11-443B20.1	NA	NA	-	exonic_antisense	Adcy3	adenylate cyclase 3	-
CUST_23472_PI430048170	0.0108585	4.14828	8.85885	9.54396	9.81992	9.04052	P	P	P	P	6.93974	8.4226	6.35893	6.47124	P	P	P	P	CUST_23472_PI430048170	0	lncRNA	TCTCAAGTCTACTGTTAAAATCAGGACCGGGTCGTGTCCGAGCCTACAGGCCCTGTCTCC	NR_038262	RefSeq	chr11_KI270832v1_alt	-	95311	98112	MIR210HG	100506211	NA	MIR210 host gene	exonic_sense	Mir210	microRNA 210	-
CUST_125551_PI430048170	0.000169073	4.14031	9.64867	9.88297	10.371	9.8883	P	P	P	P	7.75571	7.96789	8.09598	7.84913	P	P	P	P	CUST_125551_PI430048170	0	lncRNA	AAAGATGCCCTCTGACTGCCACCATTTGAGACACTCTAATTAAGAACTGCCTCATTGAGC	NR_027321	RefSeq	chr8	+	124942007	124951095	LINC00964	NA	NA	long intergenic non-protein coding RNA 964	intergenic	.	-	.
CUST_105894_PI430048170	0.00934967	4.13714	13.3597	13.9961	13.9336	14.2513	P	P	P	P	11.7405	12.0386	12.5298	10.4958	P	P	P	P	CUST_105894_PI430048170	0	lncRNA	AGATCGCTCAGAAAATGGGAACCCAGGGCAAATTGTATGTGCTCCTTACTGGGTTTATTA	NR_125375	RefSeq	chr5	+	473235	480891	LOC100288152	NA	NA	uncharacterized LOC100288152	exonic_antisense	SLC9A3	solute carrier family 9, subfamily A (NHE3, cation proton antiporter 3), member 3	-
CUST_71402_PI430048170	0.0202248	4.13707	7.52593	8.34866	8.45055	9.06122	P	P	P	P	5.50235	6.35361	7.5089	4.79635	P	P	P	P	CUST_71402_PI430048170	0	lncRNA	AGCTCCAGTTACCAGGGCTTCCGAAGGCTTTTAATAGAAAACATTTGTGCCAAATAAAAA	lnc-SPO11-1:5	lncipedia	chr20	+	57266796	57283004	-	NA	NA	-	bidirectional	BMP7	bone morphogenetic protein 7	-
CUST_112176_PI430048170	0.00139092	4.13142	9.03386	9.63784	9.1181	8.99173	P	P	P	P	6.92981	7.31608	7.70949	6.44029	P	P	P	P	CUST_112176_PI430048170	0	lncRNA	AGAAGTAAGTATGGGGTTTGTGTAAATTGCTTGGTCAGGAGGGCGGGACCTGGGGTCTTC	lnc-PPP2R4-5:9	lncipedia	chr9	+	129336925	129342099	-	NA	NA	-	intronic_sense	PPP2R4	protein phosphatase 2A activator, regulatory subunit 4	+
CUST_119797_PI430048170	0.0284519	4.1182	8.52565	6.05664	7.10957	7.69579	P	P	P	P	4.99128	5.47123	5.26152	6.22887	P	P	P	P	CUST_119797_PI430048170	0	lncRNA	TGTGCTCTTTTGTAAGAGGAATTTCATACCTTGGAGACGCTTTGTACATATTTGTAATGA	lnc-HRK-2:1	lncipedia	chr12	-	116856144	116858163	-	NA	NA	-	intergenic	.	-	.
CUST_33474_PI430048170	0.0160006	4.11652	7.57869	8.47586	8.49796	9.05482	P	P	P	P	5.52433	6.3522	7.55282	5.10663	P	P	P	P	CUST_33474_PI430048170	0	lncRNA	GAAGAGAGCTCCAGTTACCAGGGCTTCCGAAGGCTTTTAATAGAAAACATTTGTGCCAAA	ENST00000412321	ENSEMBL_GENCODE	chr20	+	57266797	57282998	RP4-813D12.3	NA	NA	-	bidirectional	BMP7	bone morphogenetic protein 7	-
CUST_49438_PI430048170	0.000521806	4.11154	6.69899	6.99599	6.68179	7.64462	P	P	P	P	4.89625	4.8823	5.47868	4.70544	A	P	P	P	CUST_49438_PI430048170	0	lncRNA	AAGTACAGTGCCTGCCACAAAGTTAACACTATCTGTTCAATCCATACTGAAAGAAAAAAT	ENST00000414796	ENSEMBL_GENCODE	chr2	-	34998273	35000160	AC019064.1	NA	NA	-	intergenic	.	-	.
CUST_81956_PI430048170	0.000356432	4.09698	9.72762	9.95214	9.47333	9.70241	P	P	P	P	7.68297	8.16697	7.4558	7.29565	P	P	P	P	CUST_81956_PI430048170	0	lncRNA	ACTCTCTTCGGACCTACGACATCGCGGCTTCTCTGGCGTTGGCCAGTCAGCCACAGGTAA	lnc-SYTL4-1:1	lncipedia	chrX	-	100731413	100732123	-	NA	NA	-	exonic_sense	Sytl4	synaptotagmin-like 4	-
CUST_99129_PI430048170	0.00700865	4.09456	8.18549	8.28589	8.197	8.36297	P	P	P	P	5.7209	6.19399	7.00378	5.49541	P	P	P	P	CUST_99129_PI430048170	0	lncRNA	TCCTCAAGGCCAAGGCCACATTCAAGACTTTGGACTTCATTGATGCACTTGTGCCGAGCA	NR_047651	RefSeq	chr9	-	38540566	38545372	FAM95C	100289137	NA	family with sequence similarity 95%2C member C	intergenic	.	-	.
CUST_58576_PI430048170	0.00129409	4.09347	7.3982	7.40373	7.30667	6.99858	P	P	P	P	5.08206	5.12369	5.84589	4.71348	P	P	P	P	CUST_58576_PI430048170	0	lncRNA	CCAGACTCCCAGACTACACAAGTGGGCTGGATCAGGGTGTGTAAGAACAGGGTCCAGTAC	lnc-U47924.25.1-1:4	lncipedia	chr12	-	6844858	6848367	-	NA	NA	-	exonic_antisense	GNB3	guanine nucleotide binding protein (G protein), beta polypeptide 3	+
CUST_89133_PI430048170	0.0102026	4.09303	8.37365	8.19477	6.62057	8.26891	P	P	P	P	5.45223	6.58672	6.23015	5.21162	P	P	P	P	CUST_89133_PI430048170	0	lncRNA	ATACCCTCCACAAGCTTCCCCAAGGAAGGGAACAGAGTCACCATCCAGGAGGGATACAGG	lnc-VRK3-1:1	lncipedia	chr19	-	50041091	50042784	-	NA	NA	-	exonic_antisense	ZNF473	zinc finger protein 473	+
CUST_11642_PI430048170	4.86697e-05	4.06876	10.6696	10.9483	10.6235	10.8175	P	P	P	P	8.46138	8.5588	8.92991	8.96549	P	P	P	P	CUST_11642_PI430048170	0	lncRNA	GGGCATAGGGATCCATTTATCCTTATTCTTTATGAGGCACTAAATTAGCTTTGTATGTTA	NR_038849	RefSeq	chr1	+	159961223	159979086	LINC01133	100505633	NA	long intergenic non-protein coding RNA 1133	intronic_antisense	PIGM	phosphatidylinositol glycan anchor biosynthesis, class M	-
CUST_78721_PI430048170	2.17924e-05	4.05768	10.2485	10.4295	9.83297	10.2187	P	P	P	P	8.15483	8.4136	8.1907	7.90652	P	P	P	P	CUST_78721_PI430048170	0	lncRNA	ATGAGAGAAGACGGGGACCCAGCCCCAGGGAAAGATGGAGGTATTACGGTTCCAGATGTC	lnc-UPK3B-1:4	lncipedia	chr7	+	76978616	77004308	-	NA	NA	-	intergenic	.	-	.
CUST_61063_PI430048170	0.000267989	4.05684	6.98528	7.30893	7.34808	6.54706	P	P	P	P	4.48536	5.14555	5.09923	5.37344	P	P	P	P	CUST_61063_PI430048170	0	lncRNA	AAATCCTAAGGAATTTGGCTCAGGCATTTGTCTTCCTAATGAACTGGTGGGGAGGTAGCT	NR_125769	RefSeq	chr14	+	70698697	70712153	LINC01269	NA	NA	long intergenic non-protein coding RNA 1269	intergenic	.	-	.
CUST_54550_PI430048170	0.00065992	4.04948	9.19202	9.03884	9.74328	8.90912	P	P	P	P	6.87257	7.23343	7.8306	6.77338	P	P	P	P	CUST_54550_PI430048170	0	lncRNA	TTAATCATCTCCTTCAACATCTCCACCGATTGGGAAGCTGGGCTAATGGTACAGATGATG	lnc-BCAS2-3:1	lncipedia	chr1	-	114535869	114545113	-	NA	NA	-	intergenic	.	-	.
CUST_114884_PI430048170	0.0301413	4.0447	7.09682	6.96022	7.04771	7.07472	P	P	P	P	4.2239	5.23304	6.02493	3.21043	P	P	P	A	CUST_114884_PI430048170	0	lncRNA	GCAGAACACGACTTAAAAGTGGCTTCAGAGGAAAAGCAAGAAACGCTTGAAAGAAGTGAA	lnc-IQCG-11:2	lncipedia	chr3	-	198059249	198064022	-	NA	NA	-	intergenic	.	-	.
CUST_122158_PI430048170	0.0181432	4.04448	7.45984	8.32819	8.44011	9.11303	P	P	P	P	5.72033	6.47293	7.44526	4.9044	P	P	P	P	CUST_122158_PI430048170	0	lncRNA	GAGAGCTCCAGTTACCAGGGCTTCCGAAGGCTTTTAATAGAAAACATTTGTGCCAAAAAA	NONHSAT080492	NONCODE	chr20	+	57266797	57283004	-	NA	NA	-	bidirectional	BMP7	bone morphogenetic protein 7	-
CUST_89371_PI430048170	0.000907685	4.03229	15.6926	15.5292	15.8928	15.5538	P	P	P	P	13.3949	13.8778	14.0536	13.1438	P	P	P	P	CUST_89371_PI430048170	0	lncRNA	TTCCAGACCATTGACATCGAGCCTGACATCGAAGCCCTGCTGTCTCAAGGGCCCAGATGT	lnc-ADAMTS5-2:1	lncipedia	chr21	-	27143343	27143949	-	NA	NA	-	exonic_sense	MGC114747	-	-
CUST_110617_PI430048170	0.0238309	4.03227	7.76431	7.24551	6.01538	8.04939	P	P	P	P	5.19203	5.59945	5.55682	5.36386	P	P	P	P	CUST_110617_PI430048170	0	lncRNA	TATACGTCCCTACTTGAGGCCATTTTCATTTTCTGCTCAAATAAAAAGTAGTCCAATTTC	lnc-CNGA3-2:1	lncipedia	chr2	+	98230135	98236804	-	NA	NA	-	intergenic	.	-	.
CUST_93028_PI430048170	0.00463441	4.01481	6.93447	7.49433	7.5705	6.67602	P	P	P	P	6.01959	4.93645	5.0782	4.2414	P	P	P	P	CUST_93028_PI430048170	0	lncRNA	AAGGGGATGTATTTTCTTCCTGGTACTAGATGAATCTTTTTGTCCTGTAACAAAACTGAT	lnc-KIDINS220-13:1	lncipedia	chr2	-	8908153	8958642	-	NA	NA	-	exonic_sense	MBOAT2	membrane bound O-acyltransferase domain containing 2	-
CUST_29637_PI430048170	0.00178185	4.01469	8.28536	8.9419	9.27627	8.60236	P	P	P	P	6.65615	6.91904	6.86224	6.82342	P	P	P	P	CUST_29637_PI430048170	0	lncRNA	AGTTTTGTTGCGGGGGGTGGGATATTGATCATTTGAACATATGCCAGTTGTTTCTCCTGC	ENST00000563750	ENSEMBL_GENCODE	chr16	+	81385463	81387560	RP11-391L3.1	NA	NA	-	intergenic	.	-	.
CUST_112178_PI430048170	0.00142771	4.00073	9.27362	9.76046	9.37406	9.20443	P	P	P	P	7.26628	7.40756	7.98835	6.7434	P	P	P	P	CUST_112178_PI430048170	0	lncRNA	AGGAGGGCGGGACCTGGGGTCTTCACTAGGCTTCCCAAAAACTGGGTTGAGCACATAGTA	lnc-PPP2R4-5:13	lncipedia	chr9	+	129341475	129342136	-	NA	NA	-	intronic_sense	PPP2R4	protein phosphatase 2A activator, regulatory subunit 4	+
CUST_83156_PI430048170	0.000654304	3.9899	9.58989	10.1134	10.5311	9.77944	P	P	P	P	7.7352	8.2136	8.11152	8.10537	P	P	P	P	CUST_83156_PI430048170	0	lncRNA	CCCAGGGTAGCGAGATGGTAACTTGCAAGTCCGAGTTCTACCATGATGAGTTTAAAAGAA	lnc-CMIP-2:1	lncipedia	chr16	+	81365418	81372024	-	NA	NA	-	exonic_sense	gan	gigaxonin	+
CUST_26654_PI430048170	0.000684121	3.98173	7.25033	7.20584	7.83653	6.91931	P	P	P	P	5.47271	5.20592	5.49466	5.19832	P	P	P	P	CUST_26654_PI430048170	0	lncRNA	TGAAACCAGGTAGGTTGATATGGTCACGGATCAGCATGATATCTCCAACCTCAAACTTGG	ENST00000554678	ENSEMBL_GENCODE	chr14	-	20474789	20477089	RP11-203M5.8	NA	NA	-	exonic_antisense	Pnp	purine nucleoside phosphorylase	+
CUST_114000_PI430048170	0.000726119	3.97761	11.5162	11.4608	11.4567	11.5808	P	P	P	P	9.47445	9.33378	9.9228	9.21529	P	P	P	P	CUST_114000_PI430048170	0	lncRNA	ACAGTGATCACACAGATTCCTACTTGGGCTCTTTCCTTTAATCTTCGGAGGCTGAGTTTG	NR_015381	RefSeq	chr7	-	87325347	87345492	TP53TG1	11257	GO:0003674|GO:0006950|GO:0006974	TP53 target 1 (non-protein coding)	intronic_sense	Abcb1b	-	-
CUST_96364_PI430048170	0.00913222	3.97332	6.80223	7.56488	8.50634	7.74947	P	P	P	P	6.02405	5.88916	5.52377	5.67443	P	P	P	P	CUST_96364_PI430048170	0	lncRNA	TCTTCCCCATGTCAGAGGAAAACTGGGGTTGCTGAGCCCTGCCAGGCTTGGGCAATGTTA	lnc-AHNAK2-9:2	lncipedia	chr14	-	104775009	104775647	-	NA	NA	-	exonic_sense	akt2l	-	-
CUST_75761_PI430048170	0.00198083	3.97145	7.31486	7.09982	7.56239	6.64185	P	P	P	P	5.04073	5.6083	5.51643	4.31447	P	P	P	P	CUST_75761_PI430048170	0	lncRNA	CTTCTCAGAAGTCAGATCTGTTCTCAGAAGTCAGATCTGTCCTCAGAATGCTACAAGGTA	lnc-NR2F1-8:1	lncipedia	chr5	+	92828197	92828613	-	NA	NA	-	intergenic	.	-	.
CUST_80818_PI430048170	0.000349069	3.96387	9.18015	9.96081	9.27984	9.76032	P	P	P	P	7.54288	7.53763	7.87978	7.37112	P	P	P	P	CUST_80818_PI430048170	0	lncRNA	TCCTACATCATATGTGACAGGCTCTCATAGTCACCATCACCATGGGAAGCTGCATTTAGA	lnc-RP11-195B21.3.1-6:1	lncipedia	chr9	+	63828510	63829412	-	NA	NA	-	intergenic	.	-	.
CUST_61065_PI430048170	0.000135286	3.95394	9.43805	9.26007	9.19134	9.42275	P	P	P	P	7.20055	7.70509	7.32838	7.0817	P	P	P	P	CUST_61065_PI430048170	0	lncRNA	TTTCAGGAAAGAGAAAATTATTCCTATCATCGGGGTTTTTGAAGAACATGAAATGACTGG	ENST00000557691	ENSEMBL_GENCODE	chr14	+	70810330	70815403	RP6-65G23.3	NA	NA	-	intergenic	.	-	.
CUST_90574_PI430048170	0.00136565	3.94349	8.25692	8.59224	8.1543	8.19909	P	P	P	P	5.96774	6.87688	6.41406	5.82827	P	P	P	P	CUST_90574_PI430048170	0	lncRNA	ACTCCAGTACATCGACGCCATCAGCAACAAGCAGGGCGAGCTGGAGAATTACGTGTCCGA	lnc-AC127496.1-3:1	lncipedia	chr17	+	81087491	81103596	-	NA	NA	-	exonic_sense	Baiap2	BAI1-associated protein 2	+
CUST_58730_PI430048170	0.00481799	3.94071	8.05947	8.09492	8.58187	8.99112	P	P	P	P	6.17262	6.79477	7.09149	5.45613	P	P	P	P	CUST_58730_PI430048170	0	lncRNA	CCAATGAGAACGTGTTTTATTTTCTTACCTTGGGATTCCCTTGATTTACAACCTTTCATC	lnc-ARHGDIB-3:2	lncipedia	chr12	-	15169010	15169370	-	NA	NA	-	intronic_sense	RERG	RAS-like, estrogen-regulated, growth inhibitor	-
CUST_49416_PI430048170	0.0179788	3.93682	7.16656	7.75501	7.81008	7.86698	P	P	P	P	4.93875	6.31748	6.28337	4.27468	P	P	P	A	CUST_49416_PI430048170	0	lncRNA	AAATATGTGCCATCTCTTTTAAAAAGCATTTGCCTCAATATAATGCTGTTTGCCTGTCAC	NR_026915	RefSeq	chr3	+	151770455	151784894	AADACP1	NA	NA	arylacetamide deacetylase pseudogene 1	exonic_sense	Aadac	arylacetamide deacetylase	+
CUST_91430_PI430048170	0.010027	3.93235	7.64342	6.43904	7.85384	8.31533	P	P	P	P	5.21076	6.3143	5.77466	5.37108	P	P	P	P	CUST_91430_PI430048170	0	lncRNA	TAGAAGCAGTGGAGATGATTACCCAGGTTCCCGGGTAACGCCAGCCCCACAGAGGCGTGG	lnc-CCDC40-4:1	lncipedia	chr17	+	80111732	80112948	-	NA	NA	-	exonic_sense	GAA	glucosidase, alpha; acid	+
CUST_60106_PI430048170	0.00167225	3.93123	8.07287	7.6192	8.01651	8.79242	P	P	P	P	5.97282	6.90255	5.61322	6.03928	P	P	P	P	CUST_60106_PI430048170	0	lncRNA	TTTAAATAAGGAACCGAAAAATGGAGTCTGAAAATAGAGGCGCAGAGACCGGTAAGTTGG	lnc-SERP2-1:7	lncipedia	chr13	+	44142347	44146889	-	NA	NA	-	intergenic	.	-	.
CUST_109968_PI430048170	3.48568e-05	3.92999	11.6158	11.8256	11.8864	11.6877	P	P	P	P	9.83187	10.0308	9.48977	9.72859	P	P	P	P	CUST_109968_PI430048170	0	lncRNA	TAGTAGAGACACGCCACTCCAACCCACACCCCTGCATTTGTTCAAGCTACCTCCCGGTGC	lnc-VPS18-3:1	lncipedia	chr15	+	40857892	40858186	-	NA	NA	-	bidirectional	SPINT1	serine peptidase inhibitor, Kunitz type 1	+
CUST_13184_PI430048170	0.00290666	3.92708	11.5726	12.1104	12.4706	11.1993	P	P	P	P	9.62259	9.8127	10.68	9.26998	P	P	P	P	CUST_13184_PI430048170	0	lncRNA	ACAGGAAGCTCTATGACACACTTGATCGAATATGACAGACACCGAAAATCACGACTCAGC	NR_024206	RefSeq	chr2	+	87455454	87521511	LINC00152	112597	NA	long intergenic non-protein coding RNA 152%2C transcript variant 3	intergenic	.	-	.
CUST_123111_PI430048170	0.0114923	3.92675	7.84963	7.97348	7.75256	8.04009	P	P	P	P	5.85985	5.37476	6.82787	4.97845	P	P	P	P	CUST_123111_PI430048170	0	lncRNA	TAATAGTAGGAGTTCCTGATTATCAGGTGCCTATGATGTGACAGGCACATTGTGGCCTGT	NR_037884	RefSeq	chr4	+	99088856	99301356	LOC100507053	100507053	NA	uncharacterized LOC100507053	exonic_antisense	adh1a	alcohol dehydrogenase 1A (class I), alpha polypeptide	-
CUST_56513_PI430048170	0.0013424	3.91407	8.86726	9.55523	9.52008	8.95866	P	P	P	P	7.22025	7.37782	7.3115	7.24742	P	P	P	P	CUST_56513_PI430048170	0	lncRNA	ACAAAATCAGGGGCGCTGCTGACACCCGGAAACCCACCACAACTCCAGGAAGGAAACCAA	lnc-ZNF503-3:1	lncipedia	chr10	-	75276375	75276646	-	NA	NA	-	intergenic	.	-	.
CUST_46996_PI430048170	0.00924787	3.91309	7.85637	6.67126	8.38766	7.82322	P	P	P	P	5.57567	5.85474	6.19492	5.64134	P	P	P	P	CUST_46996_PI430048170	0	lncRNA	AAGAAAAGACCTTTGATCAGGAGAAGACTTCTCGTCTCATTTCTGGGGACACATTCAGGA	lnc-YY1AP1-2:1	lncipedia	chr1	-	155626755	155648544	-	NA	NA	-	exonic_sense	5830417I10Rik	-	-
CUST_109577_PI430048170	0.00208557	3.89584	7.62993	8.60193	7.89236	7.88001	P	P	P	P	6.74883	5.86157	6.05693	5.31335	P	P	P	P	CUST_109577_PI430048170	0	lncRNA	CAAGTGGCTATAATCATCTTTATTTAGGCGTATTTTGGGGTCAAAGCAGAGTGAACACCG	lnc-LYRM5-1:1	lncipedia	chr12	+	25104328	25107933	-	NA	NA	-	exonic_sense	Lrmp	lymphoid-restricted membrane protein	+
CUST_254_PI430048170	0.00161249	3.89026	7.95257	7.4263	7.90475	7.1652	P	P	P	P	5.85808	5.93255	5.90038	4.78535	P	P	P	P	CUST_254_PI430048170	0	lncRNA	TGAGTCAGCTGTCGTTCATATCTTTGTTACCTGTGAATGCACAAAATTTGCTCTGTATGA	NR_033928	RefSeq	chr8	+	23225220	23230926	LOC389641	389641	NA	uncharacterized LOC389641	intergenic	.	-	.
CUST_40089_PI430048170	0.00195654	3.88707	8.38951	8.26244	8.31967	8.71946	P	P	P	P	5.85907	7.02767	6.58731	6.15439	P	P	P	P	CUST_40089_PI430048170	0	lncRNA	GCAGTAACCTACCATTCACCTCTGTTTCCCAGATTCACCTTGTTATACCTTATAACTTAA	NR_126011	RefSeq	chr21	+	28090402	28103264	LOC284825	NA	NA	uncharacterized LOC284825%2C transcript variant 2	intergenic	.	-	.
CUST_93457_PI430048170	3.66312e-05	3.88609	12.1285	12.1526	12.3559	12.366	P	P	P	P	10.2223	10.615	10.0955	10.1975	P	P	P	P	CUST_93457_PI430048170	0	lncRNA	GAGTTGATGTGTGTTTTAAAAGAAAAAACCCAATGAGGAGCAACTGGAGATTTTTATGCA	lnc-MRGPRX4-2:1	lncipedia	chr11	+	18190562	18191220	-	NA	NA	-	intronic_sense	Mrgpra1	-	+
CUST_8773_PI430048170	4.24085e-06	3.88504	10.9064	11.0229	11.2183	10.8309	P	P	P	P	9.13032	9.07073	8.87131	9.09099	P	P	P	P	CUST_8773_PI430048170	0	lncRNA	GTCTCTGCCTCTACCCAGGACTCTTTCATGACCAGGAGGCTGAGGCCCCTCACAGGCGGC	NR_030617	RefSeq	chr14	+	100875032	100875104	MIR665	NA	NA	microRNA 665	exonic_sense	MIR665	microRNA 665	+
CUST_67292_PI430048170	0.0130939	3.88418	8.25223	8.14319	7.41862	8.05245	P	P	P	P	5.48499	6.69881	6.47287	4.71092	P	P	P	P	CUST_67292_PI430048170	0	lncRNA	CTTTTTTCACAGAATGTCTAGTAGGACTGGTGACTCCGAATGGGAAAAACACAGGACCTA	ENST00000569214	ENSEMBL_GENCODE	chr14	-	96500810	96502321	RP11-872J21.3	NA	NA	-	bidirectional	Papola	poly(A) polymerase alpha	+
CUST_82244_PI430048170	3.82764e-05	3.88208	8.97936	9.03788	9.32673	8.73854	P	P	P	P	6.8837	7.22157	7.03634	7.15227	P	P	P	P	CUST_82244_PI430048170	0	lncRNA	GCGATGTCCGGGAAAGAGAAATCTAAATTTGATGAAATGGCAAAGGCAGATAAAGTGCGC	lnc-GPR50-3:1	lncipedia	chrX	+	150985573	150986118	-	NA	NA	-	exonic_sense	hmgb3b	-	+
CUST_82250_PI430048170	0.000552185	3.878	8.01099	8.32429	8.47702	7.50432	P	P	P	P	5.99626	5.65625	6.56031	6.308	P	P	P	P	CUST_82250_PI430048170	0	lncRNA	AATGCACCTGGGCAGTAACAGAGGGTGCCATGCTCATGGACAGGAACATCTGCTATTGAC	lnc-MAGEA10-2:1	lncipedia	chrX	-	151969851	151972660	-	NA	NA	-	exonic_sense	Gabre	gamma-aminobutyric acid (GABA) A receptor, epsilon	-
CUST_26605_PI430048170	0.00303091	3.8749	6.96624	7.48371	6.74219	7.68297	P	P	P	P	5.36191	5.2701	5.2894	5.3327	P	P	P	P	CUST_26605_PI430048170	0	lncRNA	CATATGGAATAATCAAGGGCAAAGCCAAGCCAAGAAGGCTTGAAAGAAGAACACTAGAGA	ENST00000621449	ENSEMBL_GENCODE	chr13	-	113339450	113339958	RP11-391H12.8	NA	NA	-	intronic_sense	grtp1	growth hormone regulated TBC protein 1	-
CUST_13430_PI430048170	0.00381298	3.87159	13.2818	13.8783	14.4738	13.181	P	P	P	P	11.4134	11.8037	12.5794	11.1768	P	P	P	P	CUST_13430_PI430048170	0	lncRNA	CCATTTGTCTGGCCAGTCTCTGTGTGTCTTAATCCCTTGTCCTTCATTAAAAGCAAAACT	NR_024373	RefSeq	chr2	-	111429308	111495115	MIR4435-2HG	NA	NA	MIR4435-1 host gene%2C transcript variant 2	exonic_sense	Gm14005	-	-
CUST_123160_PI430048170	0.000907265	3.87088	9.54678	9.58944	10.2292	9.60107	P	P	P	P	7.25927	8.13916	8.2136	7.41769	P	P	P	P	CUST_123160_PI430048170	0	lncRNA	GCATCTTTATGCTAGTGAACAAAGTAGCAATAAATGTTCATTTTTGGATGGCAGTACACA	lnc-HSPA4L-1:2	lncipedia	chr4	+	127837766	127840728	-	NA	NA	-	intergenic	.	-	.
CUST_39583_PI430048170	0.000688937	3.86926	10.151	9.81992	9.37429	10.4006	P	P	P	P	8.29621	7.67209	8.19281	7.89122	P	P	P	P	CUST_39583_PI430048170	0	lncRNA	AAGAAAGGCCCAGGCATTTGCATCTATGTGTGCAGTTCTACTTGTCCTAAAGGCACTTCT	lnc-MYC-2:22	lncipedia	chr8	+	127988676	127992074	-	NA	NA	-	intergenic	.	-	.
CUST_33389_PI430048170	9.78978e-05	3.85917	8.1103	8.50142	8.16243	8.78085	P	P	P	P	6.14687	6.82535	6.41414	6.39544	P	P	P	P	CUST_33389_PI430048170	0	lncRNA	AATACCAGGTAGGAAACATCTGCTTTGGAGTAAGAGAAGGCCCCAGTACCTGCTTTTTCT	ENST00000414085	ENSEMBL_GENCODE	chr20	-	46901143	46901726	RP11-323C15.2	NA	NA	-	intergenic	.	-	.
CUST_90460_PI430048170	0.00106255	3.84375	6.73285	7.32464	7.05352	7.36213	P	P	P	P	4.95841	5.68947	5.34491	4.54835	P	P	P	P	CUST_90460_PI430048170	0	lncRNA	TGTACCTCATTGTGGTTACAGAAACTTCCAATTGAAGACACTGAGCTGAACCATTCCGCC	lnc-AC004980.12.1-4:1	lncipedia	chr7	+	76461708	76480447	-	NA	NA	-	exonic_sense	Dtx2	deltex 2, E3 ubiquitin ligase	+
CUST_125404_PI430048170	0.011656	3.84264	8.88276	8.90737	8.89439	9.01955	P	P	P	P	6.41462	7.16043	7.73603	6.02531	P	P	P	P	CUST_125404_PI430048170	0	lncRNA	GCAGAACACGACTTAAAAGTGGCTTCAGAGGAAAAGCAAGAAAGGCTTGAAAGATGTGAA	NONHSAT126345	NONCODE	chr8	+	43251710	43251858	-	NA	NA	-	intergenic	.	-	.
CUST_28224_PI430048170	0.000110444	3.83852	8.36716	8.17881	8.32331	7.74306	P	P	P	P	6.20758	6.42036	6.44825	5.75212	P	P	P	P	CUST_28224_PI430048170	0	lncRNA	AGGCACATGCAGCCATGTCCGATCCACGGATGTGCTTTTATTCTTTAAGAGGATCATCTA	ENST00000558192	ENSEMBL_GENCODE	chr15	-	78280950	78282190	RP11-762H8.4	NA	NA	-	exonic_antisense	DNAJA4	DnaJ (Hsp40) homolog, subfamily A, member 4	+
CUST_11602_PI430048170	0.00445261	3.83851	8.83691	8.87789	7.67088	8.79887	P	P	P	P	6.14137	7.37868	6.8286	5.91009	P	P	P	P	CUST_11602_PI430048170	0	lncRNA	AGTGCTGGAAGGCCTGCATGTTGGTCACCCAGTTTGCAGTCCACGTAGAGATGTAGGGCA	ENST00000453136	ENSEMBL_GENCODE	chr1	+	155198584	155205495	RP11-263K19.4	NA	NA	-	exonic_antisense	THBS3	thrombospondin 3	-
CUST_35431_PI430048170	0.00398726	3.83811	7.51767	7.13459	8.62872	7.83636	P	P	P	P	5.45099	6.34571	6.12624	5.70343	P	P	P	P	CUST_35431_PI430048170	0	lncRNA	CGTTTCCCACTTGGTTTTCTATCTGCTACCTTGCTCTTAGCCAGCCTATTGGGAACATTT	ENST00000364514	ENSEMBL_GENCODE	chr14	-	77201026	77201140	SNORA32	NA	NA	-	intronic_antisense	Tmem63c	transmembrane protein 63C	+
CUST_27903_PI430048170	0.00657881	3.83795	8.27478	8.78448	7.22025	7.72165	P	P	P	P	6.10466	6.01174	6.60635	5.87449	P	P	P	P	CUST_27903_PI430048170	0	lncRNA	ATGTGCAAATATCAAGGTTACCTGGGTCTGCTGGTCACTTCTAGTTTTTGGACTCTTGAA	ENST00000559909	ENSEMBL_GENCODE	chr15	+	51037488	51293912	RP11-108K3.1	NA	NA	-	exonic_antisense	tnfaip8l3	tumor necrosis factor, alpha-induced protein 8-like 3	-
CUST_32653_PI430048170	0.00883937	3.83585	7.46371	7.82902	7.9478	6.26096	P	P	P	P	6.23236	4.87035	5.41044	5.41596	P	P	P	P	CUST_32653_PI430048170	0	lncRNA	CCTCTGAATGACAAGACAGGCCTTCAAAATCAAGACCACCTGGCTAGATTCTGGATATTA	ENST00000419624	ENSEMBL_GENCODE	chr19	+	43153279	43160862	AC005392.13	NA	NA	-	intronic_antisense	Psg28	-	-
CUST_76183_PI430048170	3.22075e-05	3.83484	7.67286	8.24239	8.05488	7.84443	P	P	P	P	5.80898	5.98239	6.36932	5.89484	P	P	P	P	CUST_76183_PI430048170	0	lncRNA	AATAGAAGAATGGCCTGTGGCTGGAGTGTTTTCAGATAGAAATGGATGTGCCAGTTCCGA	lnc-G3BP1-3:8	lncipedia	chr5	+	151253051	151705182	-	NA	NA	-	exonic_sense	GM2A	GM2 ganglioside activator	+
CUST_13431_PI430048170	0.00409065	3.82797	13.3956	14.0086	14.5768	13.2612	P	P	P	P	11.5461	11.8868	12.7195	11.3151	P	P	P	P	CUST_13431_PI430048170	0	lncRNA	CCCATTTGTCTGGCCAGTCTCTGTGTGTCTTAATCCCTTGTCCTTCATTAAAAGCAAAAC	NR_024373	RefSeq	chr2	-	111429308	111495115	MIR4435-2HG	NA	NA	MIR4435-1 host gene%2C transcript variant 2	exonic_sense	Gm14005	-	-
CUST_34290_PI430048170	0.0185602	3.82386	7.85748	8.82372	9.61509	8.24239	P	P	P	P	6.88161	6.84755	6.79939	6.89435	P	P	P	P	CUST_34290_PI430048170	0	lncRNA	TCTAGGTGTGGATTCAGAACCTGCTGTTCAGGTCCCTGATGCCCTGATCCGAGGACTGCT	ENST00000438185	ENSEMBL_GENCODE	chr22	-	22692778	22693312	LL22NC03-102D1.18	NA	NA	-	intronic_antisense	IGLL1	immunoglobulin lambda-like polypeptide 1	+
CUST_69947_PI430048170	0.00343277	3.81934	7.49473	7.48695	7.50399	7.8562	P	P	P	P	5.07608	6.20552	5.89614	5.14163	P	P	P	P	CUST_69947_PI430048170	0	lncRNA	CCTGCTGGAATCACTACTGTAAACTGAGTATAAAGGAAAATAAACCCTCTTTTTCTTATC	NR_110774	RefSeq	chr18	+	9615263	9619363	PPP4R1-AS1	NA	NA	PPP4R1 antisense RNA 1%2C transcript variant 2	bidirectional	Ppp4r1	protein phosphatase 4, regulatory subunit 1	-
CUST_126280_PI430048170	0.0028633	3.8189	8.11606	8.25583	8.57045	8.03941	P	P	P	P	6.02069	6.91293	6.45064	5.59205	P	P	P	P	CUST_126280_PI430048170	0	lncRNA	AGATCATCTCTTCCAACCAGGACTTCTTAGAGTCTAATGATGTTCATTCAGGTGTCCCCC	ENST00000569981	ENSEMBL_GENCODE	chr16	-	29808636	29811985	AC009133.12	NA	NA	-	exonic_antisense	MAZ	MYC-associated zinc finger protein (purine-binding transcription factor)	+
CUST_70700_PI430048170	0.0109222	3.81501	8.01519	9.91992	8.9351	8.69622	P	P	P	P	6.40056	7.54042	7.57752	6.60151	P	P	P	P	CUST_70700_PI430048170	0	lncRNA	ACCTGTGATGCCCAATATGATCTTCATTGGTGGTATCAACTGCAATCAGGGAAAGCCAGT	lnc-UGT1A9-1:1	lncipedia	chr2	+	233647925	233649026	-	NA	NA	-	intronic_sense	ugt1b5	-	+
CUST_67942_PI430048170	0.000139081	3.81387	8.99667	8.9661	8.83718	8.45953	P	P	P	P	6.84328	6.82212	7.04469	6.87385	P	P	P	P	CUST_67942_PI430048170	0	lncRNA	AAGGACAAGACATTTCAAAGAAAGTATTAAATTCATTCACGAGTGCCGGCTCCGCGGTGA	NR_104475	RefSeq	chr6	+	292056	351355	DUSP22	56940	GO:0008283|GO:0046330|GO:0006915|GO:0005634|GO:0007275|GO:0000122|GO:0035335|GO:0000188|GO:0005737|GO:0006470|GO:0042127|GO:0007179|GO:0008138|GO:0004725	dual specificity phosphatase 22%2C transcript variant 5	exonic_sense	DUSP22	dual specificity phosphatase 22	+
CUST_116416_PI430048170	0.0020366	3.80794	15.9409	15.9481	16.0152	16.0152	P	P	P	P	13.6729	14.4562	14.2351	13.6758	P	P	P	P	CUST_116416_PI430048170	0	lncRNA	TATCCCTCGCTTACTACAACCTGCTGGACTTGCTGATCCATGAGGTCCTGGCCACCAGCT	lnc-DGKA-1:1	lncipedia	chr12	+	55900299	55900618	-	NA	NA	-	bidirectional	Wibg	within bgcn homolog (Drosophila)	-
CUST_7894_PI430048170	0.000194073	3.80508	9.1213	9.38999	9.78765	9.07093	P	P	P	P	7.16844	7.6144	7.53977	7.41288	P	P	P	P	CUST_7894_PI430048170	0	lncRNA	TTATGTCACTAAGGTGGCAAAGCTGAAGAAGTATGAGAAGGATGTTGCTGACTATAAGTC	NR_002165	RefSeq	chr20	-	34833574	34834462	HMGB3P1	128872	NA	high mobility group box 3 pseudogene 1	intergenic	.	-	.
CUST_46941_PI430048170	0.00361841	3.80469	9.67217	9.20888	8.35065	9.6818	P	P	P	P	7.06157	7.82088	7.67467	6.74993	P	P	P	P	CUST_46941_PI430048170	0	lncRNA	TTACCTGCTCCTCTTAGTACCAATGAAAACACCTACATCACCTCGTTTTAATAGCGACAA	ENST00000606673	ENSEMBL_GENCODE	chr2	+	219685492	219737937	AC009502.4	NA	NA	-	intergenic	.	-	.
CUST_92482_PI430048170	0.00307619	3.80295	7.84986	9.31113	8.70403	8.78557	P	P	P	P	6.20221	7.10826	7.09324	6.71762	P	P	P	P	CUST_92482_PI430048170	0	lncRNA	GGAACATTCAAGGGAATTTGATGATGTGCATGATGTCTCTGTCTGATACAAAAAGAAAAA	lnc-GDA-5:2	lncipedia	chr9	+	72628024	72651618	-	NA	NA	-	intergenic	.	-	.
CUST_27094_PI430048170	3.23971e-06	3.79413	9.2756	9.1012	9.03788	9.29703	P	P	P	P	7.20949	7.47984	7.23667	7.07792	P	P	P	P	CUST_27094_PI430048170	0	lncRNA	CTATCATCGGGGTTTTTGAAGAACATGAAATGACTGGGAAAATAATCATGTTAAGTGGAA	ENST00000557691	ENSEMBL_GENCODE	chr14	+	70810330	70815403	RP6-65G23.3	NA	NA	-	intergenic	.	-	.
CUST_19878_PI430048170	0.000189107	3.78038	8.33272	8.89305	8.81189	8.74424	P	P	P	P	6.56615	7.03219	7.08031	6.36428	P	P	P	P	CUST_19878_PI430048170	0	lncRNA	GTACTCAACTCATACTGAGCCACGGCTACTTTCAACTTAACAATATGTGAGAAACCCATC	NR_003262	RefSeq	chr7	-	76470019	76475000	FDPSP2	619190	NA	farnesyl diphosphate synthase pseudogene 2	exonic_sense	Os01g0703400	-	-
CUST_54935_PI430048170	0.0301915	3.77278	11.2086	10.8271	9.37523	11.1528	P	P	P	P	7.65928	9.64141	9.47015	7.47801	P	P	P	P	CUST_54935_PI430048170	0	lncRNA	TGGGGTGACCTCCCTGGGGGAGATCTCAGACCAATAACAAAGTCTGTTGCTATACTTTTC	lnc-PEAR1-1:1	lncipedia	chr1	+	156932097	156933089	-	NA	NA	-	exonic_sense	Lrrc71	leucine rich repeat containing 71	+
CUST_116350_PI430048170	0.000815883	3.77129	13.4345	13.8932	13.1405	14.1227	P	P	P	P	11.5424	11.7461	12.1425	11.6237	P	P	P	P	CUST_116350_PI430048170	0	lncRNA	TACGTACGAAACCCCGACCCAGAAGCAAGTCGTCTACGAATGGTTTAGCGCCAGGTTCCC	lnc-TMEM132C-11:1	lncipedia	chr12	+	127165922	127166390	-	NA	NA	-	intergenic	.	-	.
CUST_89214_PI430048170	0.00348145	3.75762	12.9256	13.5694	14.1117	12.8784	P	P	P	P	11.1383	11.4503	12.2719	10.9825	P	P	P	P	CUST_89214_PI430048170	0	lncRNA	CAGTCTCTGTGTGTCTTAATCCCTTGTCCTTCATTAAAAGCAAAACTAAAGAAAACAGAA	NR_024373	RefSeq	chr2	-	111429308	111495115	MIR4435-2HG	NA	NA	MIR4435-1 host gene%2C transcript variant 2	exonic_sense	Gm14005	-	-
CUST_91882_PI430048170	0.000251029	3.75625	11.7459	11.905	11.762	11.7339	P	P	P	P	9.68604	9.88809	10.2085	9.66562	P	P	P	P	CUST_91882_PI430048170	0	lncRNA	TGCACTGGCTGTGCTGTCCTCCTGTCACCTGTCTGTCACATTAGGTCCCCAGAGTTTCAC	lnc-DDA1-2:2	lncipedia	chr19	+	17337558	17338682	-	NA	NA	-	exonic_sense	GTPBP3	GTP binding protein 3 (mitochondrial)	+
CUST_96031_PI430048170	0.00151422	3.75437	8.93396	9.0846	8.07555	8.86879	P	P	P	P	7.12087	7.21294	6.06518	6.8673	P	P	P	P	CUST_96031_PI430048170	0	lncRNA	TTGGCATTTATCAGAAAATTCTTGCAGGCAAACTATATTTCCCCAGACATTTGGATTTCC	NR_028062	RefSeq	chrY	+	7273971	7381547	PRKY	5616	GO:0004674|GO:0006468|GO:0005524	protein kinase%2C Y-linked%2C pseudogene	exonic_sense	PRKX	protein kinase, X-linked	+
CUST_13427_PI430048170	0.00327682	3.75222	13.1705	13.8744	14.2939	13.1199	P	P	P	P	11.3926	11.7701	12.4823	11.1561	P	P	P	P	CUST_13427_PI430048170	0	lncRNA	TTTGTCTGGCCAGTCTCTGTGTGTCTTAATCCCTTGTCCTTCATTAAAAGCAAAACTAAA	NR_024373	RefSeq	chr2	-	111429308	111495115	MIR4435-2HG	NA	NA	MIR4435-1 host gene%2C transcript variant 2	exonic_sense	Gm14005	-	-
CUST_58_PI430048170	6.28431e-05	3.74673	6.93747	7.16205	7.0878	7.2512	P	P	P	P	5.40459	5.23488	4.84187	5.2932	P	P	P	P	CUST_58_PI430048170	0	lncRNA	AAAGGTTTTTATTTTGGTGGGGCTTTGTGACTGAATTCTGGCCAATGGAACCACGTGGAG	NR_024237	RefSeq	chr1	+	151838468	151844165	LOC100132111	NA	NA	uncharacterized LOC100132111	exonic_antisense	C2cd4d	C2 calcium-dependent domain containing 4D	-
CUST_53176_PI430048170	0.00410018	3.74495	13.116	13.8509	14.2725	13.0574	P	P	P	P	11.3404	11.6969	12.4988	11.0878	P	P	P	P	CUST_53176_PI430048170	0	lncRNA	CTGGCCAGTCTCTGTGTGTCTTAATCCCTTGTCCTTCATTAAAAGCAAAACTAAAGAAAA	NR_024373	RefSeq	chr2	-	111429308	111495115	MIR4435-2HG	NA	NA	MIR4435-1 host gene%2C transcript variant 2	exonic_sense	Gm14005	-	-
CUST_103867_PI430048170	8.97098e-05	3.74122	10.2329	10.2231	10.0975	9.93464	P	P	P	P	8.09445	8.17409	8.57773	7.97348	P	P	P	P	CUST_103867_PI430048170	0	lncRNA	AGAAGAGGTTTCCCATCTGCACCTGTGGATAGGTAAGGGGATCTGGATGGGGGAAGGTTG	lnc-RETSAT-1:1	lncipedia	chr2	-	85401644	85414018	-	NA	NA	-	exonic_sense	capga	-	-
CUST_30191_PI430048170	0.00916556	3.74093	9.32527	10.1125	10.1944	10.4358	P	P	P	P	7.44104	8.55438	8.84569	7.14083	P	P	P	P	CUST_30191_PI430048170	0	lncRNA	AAGCTCTTCTTGCCATGGTAGGATCCCATGCCGCTGTTCCCTGCGGAGGAGAAGTAAGCA	ENST00000580884	ENSEMBL_GENCODE	chr17	+	19737682	19738542	RP11-311F12.2	NA	NA	-	exonic_antisense	ALDH3A1	aldehyde dehydrogenase 3 family, member A1	-
CUST_42828_PI430048170	1.75415e-05	3.73317	8.25876	8.10039	8.38291	8.04524	P	P	P	P	6.52435	6.04267	6.41354	6.18038	P	P	P	P	CUST_42828_PI430048170	0	lncRNA	ACTGGCCTACCGCAAAGACCCAGCCCAGAGGAACAAGGTGCCACTGTATGTCTGAAAAGG	lnc-MX1-3:4	lncipedia	chr21	+	41716374	41717382	-	NA	NA	-	intergenic	.	-	.
CUST_4942_PI430048170	0.00226353	3.73301	15.2538	15.2159	15.1403	15.0585	P	P	P	P	12.9246	13.1926	13.8372	12.9115	P	P	P	P	CUST_4942_PI430048170	0	lncRNA	ATTACATCCAGCAAGACACTAAGAACGACTACCCAAAAAGCACTGCTGTACCTGTGTGGT	NR_001446	RefSeq	chr10	+	64825527	64826877	ANXA2P3	305	NA	annexin A2 pseudogene 3	intergenic	.	-	.
CUST_100606_PI430048170	0.0184141	3.72314	10.8351	9.29433	9.77535	10.9703	P	P	P	P	8.18549	8.81138	8.48674	8.38557	P	P	P	P	CUST_100606_PI430048170	0	lncRNA	AAAGTGCACCGAGGCACGCTCTGCCCCGTGTTTGACGAGACCTGCTGCTTCCACGTGAGT	lnc-SYT8-1:5	lncipedia	chr11	+	1835559	1836418	-	NA	NA	-	exonic_sense	Syt8	synaptotagmin VIII	+
CUST_82523_PI430048170	0.00813909	3.72256	12.0103	12.9962	12.5964	12.4694	P	P	P	P	9.84879	11.4944	10.7748	9.86242	P	P	P	P	CUST_82523_PI430048170	0	lncRNA	CTGTGTGACTTACGGGATTTCGGGTGCCAGCATTTTAAGATCAAATATCTGCAATAGCCA	lnc-GLYR1-3:1	lncipedia	chr16	-	4891442	4892179	-	NA	NA	-	exonic_sense	Ppl	periplakin	-
CUST_119564_PI430048170	0.00246838	3.71836	7.71807	7.81909	8.32748	8.75525	P	P	P	P	5.92179	6.66685	6.77922	5.58176	P	P	P	P	CUST_119564_PI430048170	0	lncRNA	TTTTCTTACCTTGGGATTCCCTTGATTTACAACCGTTCATCCTGAGCCAGAATCAAAAAA	NONHSAT027112	NONCODE	chr12	-	15169034	15169370	-	NA	NA	-	intronic_sense	RERG	RAS-like, estrogen-regulated, growth inhibitor	-
CUST_66723_PI430048170	2.47823e-06	3.71279	8.11018	8.18282	8.4733	8.19273	P	P	P	P	6.25376	6.50599	6.22978	6.40894	P	P	P	P	CUST_66723_PI430048170	0	lncRNA	TGTTTGCTGATTTTATGGAACAGGCATTGGAGGCTACCTCAGTTCAGATGTGTCATCTTC	lnc-DAPL1-1:1	lncipedia	chr2	+	158862409	158863288	-	NA	NA	-	exonic_sense	Olr419	-	+
CUST_23471_PI430048170	0.0113645	3.70976	9.50864	10.2319	10.295	9.54997	P	P	P	P	7.78748	9.0829	7.1356	7.29832	P	P	P	P	CUST_23471_PI430048170	0	lncRNA	TGTGTGTGGTCTTGGGGTCCACACCTGCAGAGCTAACTTACTGCCAGACGGCGACTTACT	NR_038262	RefSeq	chr11_KI270832v1_alt	-	95311	98112	MIR210HG	100506211	NA	MIR210 host gene	exonic_sense	Mir210	microRNA 210	-
CUST_13609_PI430048170	0.0400966	3.7083	7.63633	7.55573	7.30196	8.07541	P	P	P	P	5.41815	6.79045	5.76421	3.57009	P	P	P	A	CUST_13609_PI430048170	0	lncRNA	CCACATTAGTCTAACCGCTCAACTGTAATTTTTCATCCATACTTTCTTGGGATGTAAATA	ENST00000595624	ENSEMBL_GENCODE	chr2	+	136000413	136017312	DARS-AS1	NA	NA	-	intergenic	.	-	.
CUST_92583_PI430048170	0.00489822	3.70821	7.95083	8.12976	7.62059	7.3518	P	P	P	P	6.33109	5.88347	4.82338	6.16029	P	P	P	P	CUST_92583_PI430048170	0	lncRNA	CCTTGAAAGTATTCGGGAAATCCAGGAAAGCTATGAAAGACAAGAAACTAGTCTTAAAAA	lnc-GPD2-7:2	lncipedia	chr2	+	157301485	157302597	-	NA	NA	-	intronic_sense	Galnt5	polypeptide N-acetylgalactosaminyltransferase 5	+
CUST_73633_PI430048170	0.027355	3.6889	7.88064	8.39732	8.48965	8.43669	P	P	P	P	5.59576	7.06062	7.09213	4.82594	P	P	P	P	CUST_73633_PI430048170	0	lncRNA	CCCTGTGAGAACTGATATGAAATATGTGCCATCTCTTTTAAAAAGCATTTGCCTCAATAT	NR_026915	RefSeq	chr3	+	151770455	151784894	AADACP1	NA	NA	arylacetamide deacetylase pseudogene 1	exonic_sense	Aadac	arylacetamide deacetylase	+
CUST_46555_PI430048170	0.000473626	3.68767	9.30382	10.0219	9.37614	9.82446	P	P	P	P	7.6329	7.70855	8.00514	7.74695	P	P	P	P	CUST_46555_PI430048170	0	lncRNA	ATCATCACGGGAATCTTGCACATGTTACAGGGAAGCACTGTCCTACATCGTATGTGACAA	lnc-FRG1-5:2	lncipedia	chr4	+	189276762	189277115	-	NA	NA	-	intergenic	.	-	.
CUST_120593_PI430048170	0.0172929	3.68171	9.25144	9.41539	10.863	9.58816	P	P	P	P	8.02725	8.20512	7.97832	8.00998	P	P	P	P	CUST_120593_PI430048170	0	lncRNA	TTGGCTATTGTGTCCATTTTTCGCAAAGCTATTCCCACTCCTAGCTCCTTCACATATTCA	lnc-KLHL25-14:1	lncipedia	chr15	-	85415225	85415852	-	NA	NA	-	intronic_antisense	Akap13	A kinase (PRKA) anchor protein 13	+
CUST_110717_PI430048170	0.00590229	3.67653	7.89461	8.05102	7.69833	8.26745	P	P	P	P	5.18809	6.10527	5.91544	6.80104	P	P	P	P	CUST_110717_PI430048170	0	lncRNA	GACATGTACTACCATTTGGTCAAAGCCAAGACAAGTTTCCCCAGTCTTCAAGGGATGGTT	lnc-IKZF2-6:1	lncipedia	chr2	-	212996379	212998128	-	NA	NA	-	intergenic	.	-	.
CUST_27318_PI430048170	0.0175106	3.66989	11.1169	11.3262	11.4534	11.2417	P	P	P	P	10.4547	9.12255	8.78366	8.3545	P	P	P	P	CUST_27318_PI430048170	0	lncRNA	GAGACAGTGTCCCCTAAATACATCTGACAGCACTTTTGAATGGAAAAGAGAAAAAGAAAA	ENST00000555383	ENSEMBL_GENCODE	chr14	+	96210860	96214818	RP11-404P21.5	NA	NA	-	intergenic	.	-	.
CUST_64594_PI430048170	0.000708436	3.66812	7.96067	7.66571	8.03076	8.66122	P	P	P	P	6.45407	6.34824	6.44766	5.59994	P	P	P	P	CUST_64594_PI430048170	0	lncRNA	GACATGAAAAATGTGGACATGATAATTTACTGTTGAGAAATGGCTGTAAAAGTGTGGATG	lnc-RPSAP58-2:2	lncipedia	chr19	+	23763011	23832196	-	NA	NA	-	exonic_sense	RPSA	ribosomal protein SA	+
CUST_77775_PI430048170	4.89116e-05	3.65665	9.11038	9.41836	9.62998	9.2883	P	P	P	P	7.17707	7.65404	7.34783	7.76102	P	P	P	P	CUST_77775_PI430048170	0	lncRNA	GTACAACGTGGGCTTACTAAGGTTCTATGACTTTGCCACTCTCAGAATTCCTTTTGATGT	lnc-IL22RA2-2:1	lncipedia	chr6	-	137037974	137044964	-	NA	NA	-	exonic_sense	IL20RA	interleukin 20 receptor, alpha	-
CUST_97943_PI430048170	5.50409e-05	3.65496	9.99567	10.1524	10.1449	9.58343	P	P	P	P	8.20639	8.04135	8.37655	7.77622	P	P	P	P	CUST_97943_PI430048170	0	lncRNA	CAGGACTCAGGTGTCTGACTCCTGCTAATCATTCCATTTAAAATTCCAACTTAAAAATTA	lnc-SRGAP2-1:1	lncipedia	chr1	+	206470638	206475135	-	NA	NA	-	exonic_sense	Ikbke	inhibitor of kappa light polypeptide gene enhancer in B-cells, kinase epsilon	+
CUST_4779_PI430048170	0.0099915	3.65362	8.42666	7.06189	8.70065	7.90668	P	P	P	P	6.02392	6.71098	6.22411	6.03814	P	P	P	P	CUST_4779_PI430048170	0	lncRNA	GATCATGTGCTCCAGTTTATGAAATAGTTGCACGTCACTCGGAATTTTGAAAAACAATAT	NR_027272	RefSeq	chr21	-	41711519	41715775	LINC00479	150135	NA	long intergenic non-protein coding RNA 479	intergenic	.	-	.
CUST_36418_PI430048170	0.00065474	3.64207	7.91349	7.21678	8.18658	7.65995	P	P	P	P	5.7153	6.14293	5.66969	6.09716	P	P	P	P	CUST_36418_PI430048170	0	lncRNA	CAGACAAACAACCTACAACCCTTAAGCTCCTGGCAGCGCCCAGCCAAGGCCATGCTTCCT	ENST00000620952	ENSEMBL_GENCODE	chr19	+	15834730	15834804	UCA1	652995	NA	-	intronic_antisense	CYP4F2	cytochrome P450, family 4, subfamily F, polypeptide 2	-
CUST_111337_PI430048170	0.000550137	3.6354	11.5977	12.1163	11.9462	12.1851	P	P	P	P	9.95458	10.2692	10.5133	9.55523	P	P	P	P	CUST_111337_PI430048170	0	lncRNA	ATTCGCTGGTTATCCAGATCAGAAGGGACGGTGGCCTGGCCGGACTTAGAGGAAACTCTG	NR_125375	RefSeq	chr5	+	473235	480891	LOC100288152	NA	NA	uncharacterized LOC100288152	exonic_antisense	SLC9A3	solute carrier family 9, subfamily A (NHE3, cation proton antiporter 3), member 3	-
CUST_7803_PI430048170	0.00493203	3.63214	7.81253	7.2826	7.3563	7.71828	P	P	P	P	5.09623	6.19568	6.09771	4.99382	P	P	P	P	CUST_7803_PI430048170	0	lncRNA	CTCAGAGAATATTAGGATAATGGAGTTATCTGTTCTCTGAAATTTGCGGAATCAAACATG	NR_003021	RefSeq	chr14	-	81202694	81202834	SNORA79	NA	NA	small nucleolar RNA%2C H/ACA box 79	intronic_sense	Gtf2a1	general transcription factor IIA, 1, 19/37kDa	-
CUST_109194_PI430048170	0.00839728	3.63045	8.05855	8.86528	9.65627	8.32033	P	P	P	P	6.64362	6.77129	6.90708	7.51542	P	P	P	P	CUST_109194_PI430048170	0	lncRNA	AACACAGTCACAAATGCCATCACCCATGCAGCAAAAAGTCTGGACAAACTTGGACAGTGA	lnc-ANXA8L2-1:4	lncipedia	chr10	+	46370363	46373557	-	NA	NA	-	exonic_sense	Fam25a	family with sequence similarity 25, member A	+
CUST_42567_PI430048170	0.00185452	3.62241	7.68759	6.9029	6.47599	7.33952	P	P	P	P	5.59234	5.03766	5.61514	4.86419	P	P	P	P	CUST_42567_PI430048170	0	lncRNA	CTTCTATGGGAATCACTACTGACCTTGCAGCTTATTATAGACTTATATGTATGCAGAAAT	ENST00000522414	ENSEMBL_GENCODE	chr8	+	128096519	128099887	PVT1	NA	NA	-	intergenic	.	-	.
CUST_29062_PI430048170	0.00601582	3.61644	7.42181	7.40893	7.71229	7.2301	P	P	P	P	4.90242	6.20327	5.85953	5.01152	P	P	P	P	CUST_29062_PI430048170	0	lncRNA	TCTACGCCTTCTGGAAATCACTCTGCTAATGACTTCCTGAATGATCGACTGAGACCAACA	ENST00000569809	ENSEMBL_GENCODE	chr16	-	29817983	29821220	AC009133.12	NA	NA	-	exonic_antisense	MVP	major vault protein	+
CUST_27095_PI430048170	7.06182e-05	3.61358	9.43978	9.2023	9.28958	9.50239	P	P	P	P	7.31473	7.84152	7.50022	7.31717	P	P	P	P	CUST_27095_PI430048170	0	lncRNA	TTCCTATCATCGGGGTTTTTGAAGAACATGAAATGACTGGGAAAATAATCATGTTAAGTG	ENST00000557691	ENSEMBL_GENCODE	chr14	+	70810330	70815403	RP6-65G23.3	NA	NA	-	intergenic	.	-	.
CUST_73538_PI430048170	0.000510186	3.60829	8.8744	9.05833	8.82232	8.37974	P	P	P	P	6.69594	7.51311	6.80859	6.60192	P	P	P	P	CUST_73538_PI430048170	0	lncRNA	ATCATCAGCAGGAGATGCAGAATCTGGCACACTAGGTTTTCTTTTCACTTTTCCAATGCC	lnc-STAG1-2:2	lncipedia	chr3	-	136945581	136959660	-	NA	NA	-	exonic_antisense	Nck1	NCK adaptor protein 1	+
CUST_51552_PI430048170	0.0125761	3.60673	8.58801	8.34943	8.13348	8.74087	P	P	P	P	5.8649	7.53178	6.6139	5.70946	P	P	P	P	CUST_51552_PI430048170	0	lncRNA	TACATCTTCTTCACAGGGAGCCCTCGTGTGGGCAAGATTGTTATGACTGCTGCCGCCAGG	lnc-NDUFS8-1:3	lncipedia	chr11	+	68010319	68028140	-	NA	NA	-	exonic_sense	ALDH3B1	aldehyde dehydrogenase 3 family, member B1	+
CUST_58729_PI430048170	0.00219292	3.59824	8.0082	8.20552	8.66621	9.1522	P	P	P	P	6.41471	7.00526	7.16492	6.07321	P	P	P	P	CUST_58729_PI430048170	0	lncRNA	CTTACCTTGGGATTCCCTTGATTTACAACCTTTCATCTCCAGAGTCATTAAAACAGAAAA	lnc-ARHGDIB-3:2	lncipedia	chr12	-	15169010	15169370	-	NA	NA	-	intronic_sense	RERG	RAS-like, estrogen-regulated, growth inhibitor	-
CUST_101821_PI430048170	0.00054015	3.59763	9.85674	10.0542	9.12329	9.67076	P	P	P	P	7.76607	7.46522	8.35931	7.72808	P	P	P	P	CUST_101821_PI430048170	0	lncRNA	TCCCTGTCCTGTTTTCAAGGTCCAGGAGATCTAGTCTTGTGTACAAACAACATGCACACA	lnc-CDH1-5:1	lncipedia	chr16	+	68696143	68696923	-	NA	NA	-	intronic_sense	Cdh3	cadherin 3, type 1, P-cadherin (placental)	+
CUST_24706_PI430048170	0.000636464	3.59426	7.6837	8.37349	8.00035	8.28578	P	P	P	P	6.38839	6.20804	6.16137	6.29037	P	P	P	P	CUST_24706_PI430048170	0	lncRNA	CCCAGTTCATGAACACGTGAAGCCTTGACTTCAGGTTAAGTAATAAAAATTTATTGAGAA	ENST00000606539	ENSEMBL_GENCODE	chr12	+	6964949	6965382	U47924.29	NA	NA	-	exonic_antisense	PHB2	prohibitin 2	-
CUST_106130_PI430048170	0.000248007	3.59377	8.93357	8.78801	8.71594	8.30774	P	P	P	P	6.73678	6.79823	6.96729	6.92074	P	P	P	P	CUST_106130_PI430048170	0	lncRNA	ACAGGACAAGACATTTCAAAGAAAGTATTAAATTCATTCACGAGTGCCGGCTCCGCGGTG	lnc-IRF4-7:6	lncipedia	chr6	+	319951	348161	-	NA	NA	-	exonic_sense	Dusp22	dual specificity phosphatase 22	+
CUST_66135_PI430048170	0.0167314	3.58802	9.69944	9.92245	10.0582	9.70844	P	P	P	P	7.3923	7.39688	9.10157	7.19597	P	P	P	P	CUST_66135_PI430048170	0	lncRNA	AGTGGATCAGCAAAGGCTGCAGTCACCAGCATCTTTTCCAACCTTAATGAACTGTATCCT	NR_015395	RefSeq	chr2	-	111367010	111495115	MIR4435-2HG	NA	NA	MIR4435-1 host gene%2C transcript variant 1	exonic_sense	Gm14005	-	-
CUST_68173_PI430048170	0.0167566	3.5848	7.19469	7.32435	7.85831	6.19074	P	P	P	P	6.22579	4.15877	4.78985	5.65293	P	P	P	P	CUST_68173_PI430048170	0	lncRNA	TATAAGCAGGGCATGAAACACTGTCCTCAGCAAAAAACCTCAACAATTGGGAGGAAAAAA	lnc-PSG6-1:2	lncipedia	chr19	-	42936156	42937178	-	NA	NA	-	intronic_sense	Psg28	-	-
CUST_98053_PI430048170	0.00228393	3.57546	16.4139	16.421	16.4767	16.4519	P	P	P	P	14.2566	15.0075	14.7726	14.2164	P	P	P	P	CUST_98053_PI430048170	0	lncRNA	GACACAGGTATCTCCTTCGCTGACTACAACCTGCTGGACTTGCTGCTGATCCATGAGGTC	lnc-NDUFV1-5:3	lncipedia	chr11	+	67586103	67586439	-	NA	NA	-	exonic_sense	Gstp2	-	+
CUST_48121_PI430048170	0.000390258	3.5736	9.40563	9.10477	9.61943	9.02593	P	P	P	P	7.35112	7.56628	7.50115	7.45834	P	P	P	P	CUST_48121_PI430048170	0	lncRNA	ATTTGGATGCAGAAAACATGCCTGTTGCTTCTGCTGCGAAATCTGCTCTTTCTCTTCCTG	ENST00000558575	ENSEMBL_GENCODE	chr14	+	75294407	75296638	LINC01220	NA	NA	-	intergenic	.	-	.
CUST_37039_PI430048170	0.00318168	3.5658	10.3537	10.3492	10.5109	10.2432	P	P	P	P	8.99348	8.13655	8.76244	8.00284	P	P	P	P	CUST_37039_PI430048170	0	lncRNA	AGACTAGCACAGGCCGGCAGAGAAGTGACCCAGCCCCGGATTGCCTGGTAACCTTCCGTT	ENST00000574969	ENSEMBL_GENCODE	chrCHR_HSCHR20_1_CTG1	+	17872581	17873207	RP5-905G11.4	NA	NA	-	intergenic	.	-	.
CUST_102003_PI430048170	0.000201969	3.56453	7.2278	7.53947	7.14661	7.05574	P	P	P	P	5.44036	5.4833	5.71684	4.93393	P	P	P	P	CUST_102003_PI430048170	0	lncRNA	ATTGGCAGCTGTGCCTATGAAAACTTCTGTGATGTGCTTGATATTTTCATTCCCCCTGGG	lnc-FMO4-3:1	lncipedia	chr1	+	171392228	171392790	-	NA	NA	-	exonic_sense	Gm2a	GM2 ganglioside activator	+
CUST_58664_PI430048170	0.00763937	3.56152	7.89499	7.74519	7.59884	8.30119	P	P	P	P	5.9109	6.89587	5.79769	5.13721	P	P	P	P	CUST_58664_PI430048170	0	lncRNA	CAGTGAGCAGATACCATGTCTTCTGTGAAATTTTATCCTTAGCATTATGCACAAAGCAGG	lnc-CLEC2A-3:2	lncipedia	chr12	-	9856927	9869354	-	NA	NA	-	exonic_sense	CLEC2B	C-type lectin domain family 2, member B	-
CUST_105792_PI430048170	0.00843039	3.55534	10.6559	11.1136	11.8023	10.3755	P	P	P	P	9.0781	9.34082	9.46937	9.12255	P	P	P	P	CUST_105792_PI430048170	0	lncRNA	ATTCTTGCCCCGTCCACACAGGGTCTCCACTCATGGACATGCTGCAGTTAGCAGAAGAGC	lnc-NAPRT1-1:1	lncipedia	chr8	-	143574785	143575415	-	NA	NA	-	exonic_sense	Naprt	nicotinate phosphoribosyltransferase	-
CUST_33390_PI430048170	0.000124113	3.54755	11.1398	11.1011	10.953	11.5472	P	P	P	P	9.13693	9.80958	9.27793	9.17119	P	P	P	P	CUST_33390_PI430048170	0	lncRNA	TGTGTCTAAAAAATTGCCTTTTGCATTCCCCAATAGCATGACAACTGGAATAGTAATTTG	ENST00000609320	ENSEMBL_GENCODE	chr20	-	47348137	47349142	RP4-569M23.4	NA	NA	-	exonic_sense	Zmynd8	zinc finger, MYND-type containing 8	-
CUST_58663_PI430048170	0.0175973	3.54367	7.14064	7.25599	7.02034	7.78792	P	P	P	P	5.49312	6.33153	5.3061	4.07171	P	P	P	A	CUST_58663_PI430048170	0	lncRNA	CAGATACCATGTCTTCTGTGAAATTTTATCCTTAGCATTATGCACAAAGCAGGTACAAAT	lnc-CLEC2A-3:1	lncipedia	chr12	-	9856900	9869386	-	NA	NA	-	exonic_sense	CLEC2B	C-type lectin domain family 2, member B	-
CUST_13423_PI430048170	0.0156025	3.54171	9.29608	9.55731	9.64719	9.34586	P	P	P	P	7.06304	6.96017	8.70373	6.96775	P	P	P	P	CUST_13423_PI430048170	0	lncRNA	CATCTTTTCCAACCTTAATGAACTGTATCCTCAAAAGAACACTATCAGACTGGCTCTGCC	ENST00000453478	ENSEMBL_GENCODE	chr2	-	111344091	111495054	MIR4435-1HG	541471	NA	-	exonic_sense	Gm14005	-	-
CUST_109984_PI430048170	7.19917e-05	3.53004	7.57009	7.8223	8.06843	7.55457	P	P	P	P	5.84922	6.11493	5.99349	5.82223	P	P	P	P	CUST_109984_PI430048170	0	lncRNA	AGTTTGGGAGTGACTTGAAGAGTGACTGGAAGCACCCCAGACCCGGTTTGTCCGGTCACA	lnc-DUOX2-3:2	lncipedia	chr15	-	45129172	45129877	-	NA	NA	-	intergenic	.	-	.
CUST_123613_PI430048170	0.000378893	3.5115	8.94798	9.35941	8.80277	8.76013	P	P	P	P	7.09076	7.10163	7.21598	7.2856	P	P	P	P	CUST_123613_PI430048170	0	lncRNA	AACGTCTTCAGCACCTTGTTTCTGGACCAGCCCAGTGACTGTCATGTCGCCTGCCTTGTC	NONHSAT104035	NONCODE	chr5	-	138454539	138454732	-	NA	NA	-	intergenic	.	-	.
CUST_22313_PI430048170	0.00125129	3.50845	14.7419	15.5574	15.4508	14.8765	P	P	P	P	13.432	13.4491	13.5147	13.1283	P	P	P	P	CUST_22313_PI430048170	0	lncRNA	TTTGTCCCAGCCTGGGGCTCCCCCTCTGGTTTCCTATTTGTAGTTACTAGAATGAAAAAA	ENST00000428643	ENSEMBL_GENCODE	chr9	-	128663134	128663578	HMGA1P4	NA	NA	-	intergenic	.	-	.
CUST_122955_PI430048170	0.0035106	3.5075	11.8703	11.652	11.6107	11.8377	P	P	P	P	9.60839	10.0645	10.4727	9.33904	P	P	P	P	CUST_122955_PI430048170	0	lncRNA	GACTGGTTTGGGGGTGTCCTGTCTCAGTGGACACAGGACACCACGGTTTTCAGTACAACA	NR_003004	RefSeq	chr4	+	1974635	1974760	SCARNA22	NA	NA	small Cajal body-specific RNA 22	intronic_antisense	TMEM129	transmembrane protein 129, E3 ubiquitin protein ligase	-
CUST_54151_PI430048170	0.000421632	3.50607	15.0862	14.9682	15.0376	14.9123	P	P	P	P	12.8995	13.4536	13.3443	13.0001	P	P	P	P	CUST_54151_PI430048170	0	lncRNA	GACTGTCAGGAAGTTGCTTCAGAGTGTGAAGTTAAATGCATGCCAATTTTTGAGTTTTTT	lnc-DEPDC1-3:1	lncipedia	chr1	-	68514374	68514669	-	NA	NA	-	intergenic	.	-	.
CUST_52601_PI430048170	0.00565167	3.50117	7.90369	9.06098	8.18316	8.31183	P	P	P	P	6.64819	6.62101	6.56389	6.66372	P	P	P	P	CUST_52601_PI430048170	0	lncRNA	TATCACATATGATCCAGCTGAAAGTCCCTACAAACTGGGCCCTCTGTGTCTTTAGAAGCA	ENST00000423716	ENSEMBL_GENCODE	chr8	+	51899649	51947173	RP11-110G21.1	NA	NA	-	bidirectional	PCMTD1	protein-L-isoaspartate (D-aspartate) O-methyltransferase domain containing 1	-
CUST_45337_PI430048170	3.10421e-05	3.50033	7.07288	7.31813	7.59541	7.25514	P	P	P	P	5.3649	5.64701	5.42892	5.60131	P	P	P	P	CUST_45337_PI430048170	0	lncRNA	ATTTCCTGACCTGCTCATCTAATCTGGCTCATTTTGTGTCAATTCCAGTGTCTTCATTTC	lnc-GPBP1-3:4	lncipedia	chr5	+	57650550	57681477	-	NA	NA	-	intergenic	.	-	.
CUST_54780_PI430048170	0.000194658	3.49854	7.16649	7.565	7.31608	7.80744	P	P	P	P	5.6651	5.55461	5.28249	6.08965	P	P	P	P	CUST_54780_PI430048170	0	lncRNA	GGGTCTAGAGTGTAGATATCATGGGCACTGTGAAAGCACAGAAGGAGAAAAGGTTTTTAT	ENST00000434182	ENSEMBL_GENCODE	chr1	+	151841877	151850385	AL450992.2	NA	NA	-	exonic_antisense	THEM5	thioesterase superfamily member 5	-
CUST_112150_PI430048170	0.000458311	3.49135	8.97966	8.93183	8.80897	9.54374	P	P	P	P	7.1532	7.48957	7.29694	7.20363	P	P	P	P	CUST_112150_PI430048170	0	lncRNA	GTAGAAGAAACAGCTCCCAATGAGGCTACTGCAACCAAAGAAAAGGAAGGGTCAAGTTAA	lnc-AL162389.1-5:1	lncipedia	chr9	-	108097431	108097851	-	NA	NA	-	intergenic	.	-	.
CUST_103161_PI430048170	0.00162265	3.4896	14.8502	15.713	15.5946	15.0599	P	P	P	P	13.5493	13.6384	13.6532	13.3165	P	P	P	P	CUST_103161_PI430048170	0	lncRNA	TTTATCCCAGCCTGGGGCTCCCCCTCTGGTTTCCTATTTGCAGTTACTTGAATTAAAAAA	lnc-UBXN2A-2:1	lncipedia	chr2	+	24012898	24018733	-	NA	NA	-	exonic_sense	Mfsd2b	major facilitator superfamily domain containing 2B	+
CUST_111446_PI430048170	0.00111406	3.48697	7.39524	7.95091	7.43993	8.00323	P	P	P	P	5.89967	5.91282	6.024	5.84783	P	P	P	P	CUST_111446_PI430048170	0	lncRNA	GAGTAAACACCTCAAAACTTGAAAAACAGCTCCTGAAACTTGAGCAGCAAAGTACTGGAG	lnc-MARCH3-3:3	lncipedia	chr5	-	127051772	127058997	-	NA	NA	-	exonic_sense	LOC100174910	-	-
CUST_98534_PI430048170	9.40219e-06	3.48285	12.1454	12.044	12.1114	11.7401	P	P	P	P	10.1178	10.1331	10.4059	10.1985	P	P	P	P	CUST_98534_PI430048170	0	lncRNA	GGAAAAACTGATAGAATCTGAGTGTCTTCAGGCCAGCATAATGGAAATGTTCTCTGAAGA	lnc-FBXO36-1:1	lncipedia	chr2	+	229701793	229702148	-	NA	NA	-	intronic_antisense	Dner	delta/notch-like EGF repeat containing	-
CUST_51055_PI430048170	0.00227633	3.47826	9.84045	10.5196	10.7622	10.0424	P	P	P	P	8.35682	8.56473	8.56851	8.65109	P	P	P	P	CUST_51055_PI430048170	0	lncRNA	GGGAAGGCATTCTAATTGTTTCTGATTTTTAGAGTGGTTCCTGCTAAATCATCATTATCA	lnc-GAN-1:1	lncipedia	chr16	+	81383268	81390884	-	NA	NA	-	intergenic	.	-	.
CUST_102172_PI430048170	0.000377347	3.4781	7.69077	7.86297	8.38965	7.7432	P	P	P	P	5.973	6.52236	6.30318	5.66283	P	P	P	P	CUST_102172_PI430048170	0	lncRNA	CCATTGCTTTTCTGCCACTGGACATAATTTTGGTATTCATATAAATTGCTTATTGGGAAG	lnc-PIEZO2-14:4	lncipedia	chr18	-	9594702	9614513	-	NA	NA	-	exonic_sense	Ppp4r1	protein phosphatase 4, regulatory subunit 1	-
CUST_125607_PI430048170	0.00141182	3.46694	9.5025	8.75099	9.7721	9.05559	P	P	P	P	7.21869	7.60238	7.80534	7.42794	P	P	P	P	CUST_125607_PI430048170	0	lncRNA	AGAACCAGCTCGGAGGACAACCTGTACCTGGCTGTGCTCAGGGCCTCTGAGGGCAAGAAA	NONHSAT129675	NONCODE	chr8	-	143939350	143939461	-	NA	NA	-	exonic_sense	Plec	plectin	-
CUST_52250_PI430048170	0.000662006	3.46232	8.3924	8.53465	8.47736	8.25795	P	P	P	P	6.37645	7.08632	6.51163	6.41436	P	P	P	P	CUST_52250_PI430048170	0	lncRNA	TCTGCAGCACATCAACCAGATGAAGACGGCCGAGGGTTACGGCTTCAAGCAGGAGTACGA	lnc-MECR-3:1	lncipedia	chr1	-	29488192	29496893	-	NA	NA	-	intergenic	.	-	.
CUST_20198_PI430048170	0.000159972	3.45911	7.56249	7.91003	7.95373	7.71838	P	P	P	P	5.89577	6.41771	5.86451	5.73989	P	P	P	P	CUST_20198_PI430048170	0	lncRNA	TTCCTCATCAGATACCAGTGAATGTGACACAGACTCAGGAAGAAAAAGAAAACAGAAAGG	ENST00000493710	ENSEMBL_GENCODE	chr7	+	128455937	128469197	RP11-155G14.6	NA	NA	-	exonic_sense	HILPDA	hypoxia inducible lipid droplet-associated	+
CUST_13426_PI430048170	0.00508677	3.45715	13.0769	13.6906	14.2241	12.9194	P	P	P	P	11.3651	11.7025	12.4953	11.2021	P	P	P	P	CUST_13426_PI430048170	0	lncRNA	GGCCAGTCTCTGTGTGTCTTAATCCCTTGTCCTTCATTAAAAGCAAAACTAAAGAAAACA	NR_024373	RefSeq	chr2	-	111429308	111495115	MIR4435-2HG	NA	NA	MIR4435-1 host gene%2C transcript variant 2	exonic_sense	Gm14005	-	-
CUST_99679_PI430048170	0.00162654	3.44887	9.31908	9.81467	9.48946	9.33491	P	P	P	P	7.47501	7.77912	8.24727	7.13495	P	P	P	P	CUST_99679_PI430048170	0	lncRNA	AATTGCTTGGTCAGGAGGGCGGGACCTGGGGTCTTCACTAGGCTTCCCAAAAACTGGGTT	lnc-PPP2R4-5:13	lncipedia	chr9	+	129341475	129342136	-	NA	NA	-	intronic_sense	PPP2R4	protein phosphatase 2A activator, regulatory subunit 4	+
CUST_10510_PI430048170	0.00709021	3.44326	7.72797	8.13642	7.48656	7.50437	P	P	P	P	5.6414	6.40004	6.37177	4.95101	P	P	P	P	CUST_10510_PI430048170	0	lncRNA	TTATGCGGCAGGCAACAGCTGTGCAGATCCTAATAATCTACTCTGGGTGACAGTTTAACA	ENST00000427824	ENSEMBL_GENCODE	chr1	-	15402979	15409433	RP3-467K16.4	NA	NA	-	bidirectional	efhd1	EF-hand domain family, member D1	+
CUST_115909_PI430048170	0.00315886	3.4379	12.0888	12.0835	12.472	12.0017	P	P	P	P	9.88252	10.6868	10.862	9.84754	P	P	P	P	CUST_115909_PI430048170	0	lncRNA	AGGCACAATCTGAGTCACCAAGTTTTATTCATAATCACAGCATGAGCAGTTTTGTACTTG	lnc-PIEZO2-14:5	lncipedia	chr18	-	9594824	9614274	-	NA	NA	-	exonic_sense	Ppp4r1	protein phosphatase 4, regulatory subunit 1	-
CUST_36829_PI430048170	1.35065e-05	3.43459	7.032	7.41174	6.94484	7.14626	P	P	P	P	5.33944	5.45498	5.11206	5.51909	P	P	P	P	CUST_36829_PI430048170	0	lncRNA	TACCCAGCAGTGTTTGGGTGCGGTTGGGAGTCTCTAATACTGCCGGGTAATGATGGAGGC	ENST00000384980	ENSEMBL_GENCODE	chr12	+	6963672	6963780	MIR200C	NA	NA	-	exonic_sense	MIR200C	microRNA 200c	+
CUST_28817_PI430048170	0.000343019	3.4342	9.75002	10.4466	10.3125	10.083	P	P	P	P	8.0169	8.6613	8.68876	8.05904	P	P	P	P	CUST_28817_PI430048170	0	lncRNA	ATGTATTGCTTGAGGGGGTCGATCTCTGGTTCTAAGGTGTTTTGTTTGTTTCCATCGTGA	ENST00000535363	ENSEMBL_GENCODE	chr16	+	10529440	10532082	RP11-27M24.1	NA	NA	-	exonic_antisense	EMP2	epithelial membrane protein 2	-
CUST_19891_PI430048170	0.000129034	3.42936	7.95285	7.50896	7.87216	7.5148	P	P	P	P	6.05904	6.2501	5.53533	5.85418	P	P	P	P	CUST_19891_PI430048170	0	lncRNA	TGAGGCCATCTGACGCTGAGAATCACAATAACAGGGACAAAGCCAAAAGGGAAGGAAAAT	ENST00000438324	ENSEMBL_GENCODE	chr7	+	77990420	77995171	RP5-1185I7.1	NA	NA	-	intergenic	.	-	.
CUST_104059_PI430048170	0.027167	3.42936	8.76513	8.35191	7.21467	8.92762	P	P	P	P	5.67527	7.58256	6.93116	5.4138	P	P	P	P	CUST_104059_PI430048170	0	lncRNA	GACTTCCCAATTGCCCTTGAGCATGATTCGAAAGGAAACAAAATCGCCTGGAAGGTAAGT	lnc-QKI-11:2	lncipedia	chr6	+	162727999	162814335	-	NA	NA	-	exonic_sense	Pacrg	PARK2 co-regulated	+
CUST_853_PI430048170	0.000338326	3.42924	7.6425	7.76815	7.85203	7.52384	P	P	P	P	6.18395	5.99479	5.46012	5.96312	P	P	P	P	CUST_853_PI430048170	0	lncRNA	TATTTGTTTCTTCAGCTCCACAAAGGTCTGACAAATGGTGGGACCTCACCTGTTCTGATG	NR_034179	RefSeq	chr3	-	128861507	128871541	LOC653712	NA	NA	intraflagellar transport 122 homolog (Chlamydomonas) pseudogene	intergenic	.	-	.
CUST_90696_PI430048170	0.0161219	3.4265	8.16604	7.25964	6.31576	7.79476	P	P	P	P	4.97605	6.5455	5.56812	5.46835	P	P	P	P	CUST_90696_PI430048170	0	lncRNA	CAAACTTATGAAGAAGGTCTCTTTTATGCTCAAAAAAGGTAACATGCTTCTCAGCTCATT	lnc-AGR2-1:1	lncipedia	chr7	-	16873415	16881973	-	NA	NA	-	exonic_sense	agr3	anterior gradient 3	-
CUST_49026_PI430048170	0.00348592	3.42376	8.36208	8.38247	8.20091	8.56979	P	P	P	P	6.57531	6.90731	6.88543	5.82977	P	P	P	P	CUST_49026_PI430048170	0	lncRNA	CTCCCTGTTTTGTTGTTCTTTTAAGTAGCATGTGTCACTCTGTATATATCCTGTCCATGT	lnc-BTBD10-3:9	lncipedia	chr11	-	12977205	12988416	-	NA	NA	-	intergenic	.	-	.
CUST_34670_PI430048170	0.00373347	3.41683	10.2801	10.5486	10.4043	10.5631	P	P	P	P	8.31264	9.25815	8.75118	8.13202	P	P	P	P	CUST_34670_PI430048170	0	lncRNA	TGAGCCTCATCTAAGTAATTTCTACTCTGCCTTTGACCACTAAACTCATGTTGGACAAGA	NR_038957	RefSeq	chr22	-	45133757	45152584	NUP50-AS1	NA	NA	NUP50 antisense RNA 1 (head to head)%2C transcript variant 2	intergenic	.	-	.
CUST_67661_PI430048170	0.00121359	3.41681	6.67363	7.32925	7.76053	7.4664	P	P	P	P	5.1259	5.81471	5.93648	5.31177	P	P	P	P	CUST_67661_PI430048170	0	lncRNA	ATAACGATCTTCAACAAGAGTGCAAACATCATGCTTGTGAGTCCCTTGAAGTCTGGGTCC	lnc-CYP4F3-1:1	lncipedia	chr19	+	15673086	15680662	-	NA	NA	-	exonic_sense	CYP4F12	cytochrome P450, family 4, subfamily F, polypeptide 12	+
CUST_80206_PI430048170	5.56957e-05	3.4157	8.76379	8.89108	9.15739	8.56193	P	P	P	P	7.07399	7.30755	6.89795	7.0407	P	P	P	P	CUST_80206_PI430048170	0	lncRNA	TTGATGCTAACTGGAACTTCCTGATGTCTTTTCTCTCCTCTTTTAGGATTTTGCCTACCA	lnc-COLEC10-1:6	lncipedia	chr8	+	119208407	119243519	-	NA	NA	-	exonic_sense	MAL2	mal, T-cell differentiation protein 2 (gene/pseudogene)	+
CUST_50300_PI430048170	0.0138675	3.4098	7.74462	7.24266	6.55885	7.6666	P	P	P	P	4.74711	6.38253	5.9011	4.61478	P	P	P	P	CUST_50300_PI430048170	0	lncRNA	AAATGATGGGAACAGATAGCATGGTCAGAGAAAACCTGTTTGGCTTGGGTTCTCTTAAAA	lnc-CLEC19A.1-1:2	lncipedia	chr16	+	19285778	19304400	-	NA	NA	-	intergenic	.	-	.
CUST_125670_PI430048170	0.00343787	3.40653	7.78926	7.85702	7.44709	7.91851	P	P	P	P	5.43915	6.16177	6.56309	5.51438	P	P	P	P	CUST_125670_PI430048170	0	lncRNA	TTCATTGATGCACTTGTGCTGAGCAAGCTTATCTGATCTCCTGGGATCTCTACTAGGATG	ENST00000602933	ENSEMBL_GENCODE	chr9	+	33603340	33605293	CYP4F26P	NA	NA	-	intergenic	.	-	.
CUST_94719_PI430048170	0.000317317	3.4064	9.36222	9.413	9.64648	9.25226	P	P	P	P	7.35763	7.87329	7.94171	7.35124	P	P	P	P	CUST_94719_PI430048170	0	lncRNA	AGCTGACAGCCCCAGATAGCAATGATGATGTGAAAACAGAAGCTGTGGCTGTAAGTCAAA	lnc-PIEZO2-14:3	lncipedia	chr18	-	9588078	9614515	-	NA	NA	-	exonic_sense	Ppp4r1	protein phosphatase 4, regulatory subunit 1	-
CUST_110239_PI430048170	0.00312205	3.40496	6.97968	6.87072	6.92378	7.24285	P	P	P	P	4.83533	5.72347	5.47371	4.68681	P	P	P	P	CUST_110239_PI430048170	0	lncRNA	GCTGGAATCACTACTGTAAACTGAGTATAAAGGAAAATAAACCCTCTTTTTCTTATCCAC	lnc-RALBP1-2:2	lncipedia	chr18	+	9614695	9619366	-	NA	NA	-	bidirectional	Ppp4r1	protein phosphatase 4, regulatory subunit 1	-
CUST_53377_PI430048170	0.000339435	3.40018	10.8522	11.3507	10.755	11.0534	P	P	P	P	9.20861	9.0778	9.72429	8.86763	P	P	P	P	CUST_53377_PI430048170	0	lncRNA	AGTGTGACTCCAGATGGCCAGGGTGTACACCACCTTTCGGCCACTATTGAGTGTGCCAAG	lnc-RNF207-1:1	lncipedia	chr1	+	6205474	6208307	-	NA	NA	-	exonic_sense	rnf207b	-	+
CUST_96132_PI430048170	0.00831723	3.39468	9.63846	9.50277	8.23529	9.6921	P	P	P	P	7.32838	8.13348	7.72496	6.99818	P	P	P	P	CUST_96132_PI430048170	0	lncRNA	TTTAAGGCTCCGCGTCTGTGCTGTTCGAGTTAACTGCACTGTGACAGTATAAGAAACATC	NR_027257	RefSeq	chr19	+	50050679	50066795	FLJ26850	400710	NA	FLJ26850 protein	exonic_antisense	LOC101865474	-	-
CUST_106266_PI430048170	0.00152788	3.38877	9.13606	10.0456	10.2183	9.80901	P	P	P	P	7.78628	8.35199	8.32255	7.8235	P	P	P	P	CUST_106266_PI430048170	0	lncRNA	TTATAGACCCCCTTCAGGCCATTTAGAGTTTCATTGCACACAGGTCTCAGAGATTTCCTC	lnc-KRT15-1:1	lncipedia	chr17	-	41524977	41525672	-	NA	NA	-	exonic_sense	krt17	keratin 17	-
CUST_62915_PI430048170	0.00274337	3.38661	6.84873	7.67911	7.43078	7.16885	P	P	P	P	5.57462	6.01327	4.69013	5.64164	P	P	P	P	CUST_62915_PI430048170	0	lncRNA	TCCCCTCAAGTCGTGTGCAATTCCTGGGGCGCAGGTAGTAAAGGTGTACAGTGAGGATGG	lnc-ERBB2-2:3	lncipedia	chr17	+	39738305	39744604	-	NA	NA	-	exonic_sense	Grb7	growth factor receptor-bound protein 7	+
CUST_13424_PI430048170	0.0159607	3.38338	9.71455	9.88683	10.113	9.83848	P	P	P	P	7.66384	7.51205	9.16287	7.38835	P	P	P	P	CUST_13424_PI430048170	0	lncRNA	TGCAGTCACCAGCATCTTTTCCAACCTTAATGAACTGTATCCTCAAAAGAACACTATCAG	NR_015395	RefSeq	chr2	-	111367010	111495115	MIR4435-2HG	NA	NA	MIR4435-1 host gene%2C transcript variant 1	exonic_sense	Gm14005	-	-
CUST_93007_PI430048170	0.00381321	3.38329	10.2576	10.4399	10.3309	10.5574	P	P	P	P	8.27676	9.25248	8.63849	8.12887	P	P	P	P	CUST_93007_PI430048170	0	lncRNA	ACTATGAGCCTCATCTAAGTAATTTCTACTCTGCCTTTGACCACTAAACTCATGTTGGAC	NR_038957	RefSeq	chr22	-	45133757	45152584	NUP50-AS1	NA	NA	NUP50 antisense RNA 1 (head to head)%2C transcript variant 2	intergenic	.	-	.
CUST_57372_PI430048170	0.0435446	3.38278	8.62111	8.60516	9.01599	6.87019	P	P	P	P	6.96561	6.56907	6.58615	6.68825	P	P	P	P	CUST_57372_PI430048170	0	lncRNA	TACTCTCACTATAAAGAAAGCTGCATTGAGAAGAAAATGGCTGTCATTTAAAGGATGGTT	lnc-DCDC5-2:1	lncipedia	chr11	-	30410869	30468995	-	NA	NA	-	exonic_sense	Mpped2	metallophosphoesterase domain containing 2	-
CUST_68758_PI430048170	0.013746	3.38244	8.33414	8.91102	7.23085	8.688	P	P	P	P	6.22287	6.8796	6.95693	6.44938	P	P	P	P	CUST_68758_PI430048170	0	lncRNA	CATTCTTCACCCAGCAGCTCCTGCCATATTCACTGAGATGTGTTTTTGTATTTTCCTATG	lnc-BTG4-3:2	lncipedia	chr11	-	111384736	111435044	-	NA	NA	-	intergenic	.	-	.
CUST_108693_PI430048170	0.000459686	3.38127	7.83096	7.60403	8.32618	7.9441	P	P	P	P	5.76466	6.61981	6.31109	5.91922	P	P	P	P	CUST_108693_PI430048170	0	lncRNA	TGGGGAATGGAATTTAAAGTATAAAACGGGCATGATCTCAGAGAGCCAATTTTAAAAGCT	lnc-ERAP2-7:3	lncipedia	chr5	+	96662427	96679632	-	NA	NA	-	exonic_sense	CAST	calpastatin	+
CUST_16312_PI430048170	0.00817241	3.373	8.15242	8.68156	8.07144	8.77152	P	P	P	P	6.19606	6.69236	7.50834	5.82245	P	P	P	P	CUST_16312_PI430048170	0	lncRNA	AGATAGTGAGATTGAGACTGACACCGAGCATTGCCTGGGAATCACATAAGATAATGCAGG	ENST00000506160	ENSEMBL_GENCODE	chr4	+	99161784	99281241	RP11-696N14.1	NA	NA	-	exonic_antisense	adh1b	alcohol dehydrogenase 1B (class I), beta polypeptide	-
CUST_124869_PI430048170	0.00240898	3.37043	7.75874	8.55581	7.29078	7.8071	P	P	P	P	6.24447	6.55572	5.62592	6.11983	P	P	P	P	CUST_124869_PI430048170	0	lncRNA	CCTGTTGTAATCACATAAATTACTCACTATGTAACAGGAGAAGTTGAAATTTGTCCCTGA	lnc-ABCB5-7:1	lncipedia	chr7	+	20331976	20353357	-	NA	NA	-	intronic_sense	Itgb8	integrin, beta 8	+
CUST_67946_PI430048170	0.00960849	3.36768	9.39528	10.7802	10.3142	9.96989	P	P	P	P	7.61978	9.24124	8.54855	7.79253	P	P	P	P	CUST_67946_PI430048170	0	lncRNA	GGTTTTATACTCTGAAGCAGTAAACACTTTGGGGGAATTTATCCTTAAGGAAAAAGTACA	lnc-GLYR1-2:1	lncipedia	chr16	-	4888718	4890336	-	NA	NA	-	exonic_sense	ppl	periplakin	-
CUST_65467_PI430048170	0.000292924	3.36552	7.18143	7.53098	7.57498	7.70623	P	P	P	P	5.89698	5.48208	5.40782	6.13035	P	P	P	P	CUST_65467_PI430048170	0	lncRNA	AGAATTTTAGAGTTGGATCTTTGTCTCATGGATGCTCTTAGGAGACCCACCAACCACCAA	lnc-DDX1-8:1	lncipedia	chr2	+	14635495	14649641	-	NA	NA	-	exonic_sense	FAM84A	family with sequence similarity 84, member A	+
CUST_10622_PI430048170	0.045881	3.3649	7.05741	8.24353	9.32073	7.68002	P	P	P	P	6.31093	6.38205	6.90598	6.61351	P	P	P	P	CUST_10622_PI430048170	0	lncRNA	AGAAAGAAAAACAGGAGTTGGGAGCTGACCAGCCCTAGCTTGTCCCTGACGCCAGGATCC	ENST00000444682	ENSEMBL_GENCODE	chr1	-	26170194	26171373	RP11-96L14.7	NA	NA	-	exonic_antisense	ZNF593	zinc finger protein 593	+
CUST_4933_PI430048170	0.00360181	3.36132	15.9582	15.9826	15.9907	15.8558	P	P	P	P	13.8141	14.174	14.7672	13.8184	P	P	P	P	CUST_4933_PI430048170	0	lncRNA	AGTATAGCAAGTCCCTGTACTATTACATCCAGCAAGACACTAAGGGTGCTGTACCTGTGT	NR_001562	RefSeq	chr4	-	153307468	153308811	ANXA2P1	303	NA	annexin A2 pseudogene 1	intronic_antisense	Trim2	tripartite motif containing 2	+
CUST_73993_PI430048170	0.0160969	3.36097	8.12535	8.24027	7.29184	9.21247	P	P	P	P	7.08211	6.71671	5.81587	6.63194	P	P	P	P	CUST_73993_PI430048170	0	lncRNA	GGCCGGGAAGTGAGAGGCTCGATTCCATCACATGTAAATAAAAATACTCATTTTCAATCT	ENST00000608206	ENSEMBL_GENCODE	chr3	-	197505262	197506986	RP13-616I3.1	NA	NA	-	intergenic	.	-	.
CUST_33031_PI430048170	0.00409234	3.36067	6.97312	7.81503	8.26659	7.82403	P	P	P	P	5.78361	6.29683	6.16161	5.86208	P	P	P	P	CUST_33031_PI430048170	0	lncRNA	CAACACCTAGAATCTGGAGTATCTCTCATGGGTTCCATAAATAGTTGGCATAATTAATAA	ENST00000619370	ENSEMBL_GENCODE	chr20	-	6065966	6067897	RP5-1056H1.2	NA	NA	-	intergenic	.	-	.
CUST_106660_PI430048170	0.0108742	3.35231	9.2061	9.83827	9.65591	9.85	P	P	P	P	7.85474	8.70065	7.66586	6.84022	P	P	P	P	CUST_106660_PI430048170	0	lncRNA	TGAGAGCCTCCTATGAACGAGGAATGTATTTCTAACTTTTATAACCACATAGGTATTACT	lnc-RTP2-1:1	lncipedia	chr3	-	187734444	187745472	-	NA	NA	-	exonic_sense	BCL6	B-cell CLL/lymphoma 6	-
CUST_16316_PI430048170	0.011864	3.34977	10.1903	10.6568	10.2428	10.6171	P	P	P	P	8.43105	8.02725	9.6408	8.00573	P	P	P	P	CUST_16316_PI430048170	0	lncRNA	CCTGAAAATGTTCTTGGCAGATGCTTAAACATGTAATTACTGAGATGATGTAGAAATACC	NR_037884	RefSeq	chr4	+	99088856	99301356	LOC100507053	100507053	NA	uncharacterized LOC100507053	exonic_antisense	adh1a	alcohol dehydrogenase 1A (class I), alpha polypeptide	-
CUST_123791_PI430048170	0.00666264	3.34205	11.7729	12.2672	11.9534	11.8617	P	P	P	P	10.214	10.8098	9.29518	10.2423	P	P	P	P	CUST_123791_PI430048170	0	lncRNA	GCTTCCACACTATAAATGATATGACTACTGTTTGGGGTTTCTGGGCCCCCATCCGTGTAC	NONHSAT106441	NONCODE	chr6	+	1313298	1314351	-	NA	NA	-	exonic_sense	LOC100301624	-	+
CUST_13421_PI430048170	0.00613315	3.34005	7.06048	7.30151	7.34032	7.11144	P	P	P	P	4.90252	5.20656	6.21197	5.17586	P	P	P	P	CUST_13421_PI430048170	0	lncRNA	CAGTAATACCTTTACTAGGATTGGAAAAGATTTGGTTAATGACAGCCCTGTCATTTCTAA	ENST00000451884	ENSEMBL_GENCODE	chr2	-	111248150	111365714	MIR4435-1HG	541471	NA	-	intergenic	.	-	.
CUST_121063_PI430048170	0.00292841	3.33756	8.20253	8.62879	7.79024	8.42857	P	P	P	P	5.78519	6.89353	6.9789	6.25252	P	P	P	P	CUST_121063_PI430048170	0	lncRNA	CATGAATAAATTGGAATCCAGTGGTGGAGGGGTGGTTGTGTTTTTGTTTTGCTTCAATTT	lnc-ZBTB7C-2:1	lncipedia	chr18	-	48026886	48029175	-	NA	NA	-	exonic_sense	Zbtb7c	zinc finger and BTB domain containing 7C	-
CUST_102191_PI430048170	0.00135693	3.3312	8.99844	9.26267	9.05935	9.09631	P	P	P	P	7.43238	7.32677	6.8488	7.74048	P	P	P	P	CUST_102191_PI430048170	0	lncRNA	CCAAGTCTTACTCAGAGAACAGATCTAAATTCAACATGACTTTTCAAAGAAACTGCATGT	NR_104030	RefSeq	chr2	-	73957967	73981439	DGUOK-AS1	NA	NA	DGUOK antisense RNA 1%2C transcript variant 2	exonic_antisense	DGUOK	deoxyguanosine kinase	+
CUST_97575_PI430048170	0.00829613	3.33057	7.84427	7.64318	8.06893	9.11164	P	P	P	P	6.38093	7.02209	6.23431	6.4453	P	P	P	P	CUST_97575_PI430048170	0	lncRNA	GGAGTAAGACACACCCGTCTAATTCACGTAAAATCTAAATTGCTTTTTAAAATGGCACAA	NR_110853	RefSeq	chr6	+	868497	876613	LOC101927691	NA	NA	uncharacterized LOC101927691	intergenic	.	-	.
CUST_94016_PI430048170	0.00806599	3.32982	7.46439	8.43413	8.01458	7.07169	P	P	P	P	5.92329	6.26299	6.2729	5.91077	P	P	P	P	CUST_94016_PI430048170	0	lncRNA	TGCCTGGTCAGTCTCTGCATGGGAGTTGAGGAGCATGTGGGTGACATGGCTGAATGTGGA	lnc-ZNF274-1:3	lncipedia	chr19	+	58228940	58230072	-	NA	NA	-	intronic_sense	zn271	-	+
CUST_16906_PI430048170	0.0363447	3.32702	6.55321	7.19562	7.75468	7.81418	P	P	P	P	5.91965	5.84833	6.20187	3.71015	P	P	P	A	CUST_16906_PI430048170	0	lncRNA	ATGACCATGGCCACATACAGGAGGAGACCCTAAAACTCCATTGGCCTCATGTCCAGAACT	NR_125375	RefSeq	chr5	+	473235	480891	LOC100288152	NA	NA	uncharacterized LOC100288152	exonic_antisense	SLC9A3	solute carrier family 9, subfamily A (NHE3, cation proton antiporter 3), member 3	-
CUST_100433_PI430048170	0.000250656	3.32415	7.65286	6.87721	7.1626	7.13726	P	P	P	P	5.56742	5.65132	5.02087	5.67838	P	P	P	P	CUST_100433_PI430048170	0	lncRNA	CAGGAAGCTGTTTCTGTTTGGGTTGAGGGAACTGAAAAGAAAAATAGAAATGTTTTACAT	lnc-SNRNP27-1:1	lncipedia	chr2	+	69915131	69916446	-	NA	NA	-	exonic_sense	Mxd1	MAX dimerization protein 1	+
CUST_126082_PI430048170	0.00208181	3.32366	10.5477	11.1772	10.8753	10.5304	P	P	P	P	8.78366	9.50709	9.34914	8.39528	P	P	P	P	CUST_126082_PI430048170	0	lncRNA	CAGGGCTTCCTAGGGAAGTAGGAACAATGATAGCAAGACAGAAGATAAAAAGTTGTTTTA	lnc-SRPX2-2:1	lncipedia	chrX	+	100674127	100675785	-	NA	NA	-	exonic_antisense	Sytl4	synaptotagmin-like 4	-
CUST_112906_PI430048170	0.00242601	3.32186	11.9984	12.5665	12.0847	11.4074	P	P	P	P	10.5375	10.1889	10.0864	10.4943	P	P	P	P	CUST_112906_PI430048170	0	lncRNA	GGGCCGTATTGACATCGTGGAGAACCGCTTCATTGGAATGAAGTCCCGAGGTGAGTCTGC	lnc-HMCN2-1:3	lncipedia	chr9	+	130480099	130480459	-	NA	NA	-	exonic_sense	ass1	argininosuccinate synthase 1	+
CUST_102337_PI430048170	0.000536744	3.32123	8.8314	8.71648	8.39937	8.79726	P	P	P	P	6.98391	7.10915	7.22684	6.4092	P	P	P	P	CUST_102337_PI430048170	0	lncRNA	ATTAGGGGGACTTAGGAGCCATTGATGAAAAATACGACGTGGCTATATCATCCTGTTGTC	lnc-C3orf80-3:1	lncipedia	chr3	+	160420581	160423594	-	NA	NA	-	exonic_sense	SMC4	structural maintenance of chromosomes 4	+
CUST_60428_PI430048170	0.000432852	3.32089	7.01111	7.30141	6.94422	7.45123	P	P	P	P	5.80939	5.05791	5.1683	5.66596	P	P	P	P	CUST_60428_PI430048170	0	lncRNA	CGCCCCATCACTCACGCTTGACTGGAGGAAATAAAATTGGCGTTGGCTTTTTAATTCCAA	NR_120417	RefSeq	chr13	-	94704743	94708486	LOC101927248	NA	NA	uncharacterized LOC101927248	intergenic	.	-	.
CUST_58734_PI430048170	4.76913e-05	3.3151	6.86504	7.20163	7.35256	7.39197	P	P	P	P	5.22369	5.46936	5.41772	5.78435	P	P	P	P	CUST_58734_PI430048170	0	lncRNA	TCTGCAGCCACCACGATGCCTTCAGGAAATGCTAGAATTCATCTAGAGTTCCAGATTAAC	lnc-DERA-4:2	lncipedia	chr12	+	16347644	16349106	-	NA	NA	-	exonic_sense	MGST1	microsomal glutathione S-transferase 1	+
CUST_96001_PI430048170	0.000613673	3.31502	11.5145	11.1138	11.0953	11.1134	P	P	P	P	9.73091	9.76389	8.9652	9.36694	P	P	P	P	CUST_96001_PI430048170	0	lncRNA	CGGGGAGGTAACTAAAAGATCCTTTACACAATAAAGTAGATGATCATGATAAATGAGGTA	lnc-SAT1-1:2	lncipedia	chrX	+	23783157	23784480	-	NA	NA	-	exonic_sense	sat1b	-	+
CUST_113375_PI430048170	0.00271022	3.31492	12.6167	12.7379	13.7142	12.6616	P	P	P	P	10.9795	11.6808	10.7644	11.5131	P	P	P	P	CUST_113375_PI430048170	0	lncRNA	TTAAAGCGAATGCACTTCCCGCATCTCCAGTCTTCCGTGTAGCAGCTTTAACCTATGTAT	lnc-CTAG1A-3:1	lncipedia	chrX	+	154654545	154655325	-	NA	NA	-	intergenic	.	-	.
CUST_13187_PI430048170	0.0164464	3.30867	9.64453	9.797	9.99763	9.72665	P	P	P	P	7.53455	7.36278	9.09115	7.49525	P	P	P	P	CUST_13187_PI430048170	0	lncRNA	AGCAAAGTGGATCAGCAAAGGCTGCAGTCACCAGCATCTTTTCCAACCTTAATGAACTGT	NR_015395	RefSeq	chr2	-	111367010	111495115	MIR4435-2HG	NA	NA	MIR4435-1 host gene%2C transcript variant 1	exonic_sense	Gm14005	-	-
CUST_95162_PI430048170	0.0334882	3.30717	7.48538	8.05226	8.46306	8.52262	P	P	P	P	6.55511	6.52869	7.1512	4.57569	P	P	P	A	CUST_95162_PI430048170	0	lncRNA	TAAAACTCCATTGGCCTCATGTCCAGAACTGAATCAGCATCTTCTGTATGACCTTTGTCC	ENST00000606074	ENSEMBL_GENCODE	chr5	+	477245	478651	CTD-2228K2.7	NA	NA	-	exonic_antisense	SLC9A3	solute carrier family 9, subfamily A (NHE3, cation proton antiporter 3), member 3	-
CUST_34192_PI430048170	0.0154465	3.30537	9.38737	9.34914	9.65876	9.50564	P	P	P	P	6.80866	8.23501	8.30661	7.07005	P	P	P	P	CUST_34192_PI430048170	0	lncRNA	ATCGTCACCACCAACATGATTCTTGCTGTCGACATCTTTGACAAGTTCAACTTCACGGGA	ENST00000421572	ENSEMBL_GENCODE	chr22	+	18970583	18990883	DGCR5	26220	NA	-	intergenic	.	-	.
CUST_54510_PI430048170	0.000125764	3.30391	9.69587	9.88379	9.71713	10.0254	P	P	P	P	8.21711	8.26502	8.2031	7.69538	P	P	P	P	CUST_54510_PI430048170	0	lncRNA	TGGCACAATTTGTTAGTATAAACGGCCTACTTGTTGTCTTCATTTAACTTGATTTTCCCC	lnc-WNT2B-2:1	lncipedia	chr1	+	112396258	112398817	-	NA	NA	-	intronic_sense	Cttnbp2nl	CTTNBP2 N-terminal like	+
CUST_48748_PI430048170	0.00655673	3.29928	9.09612	9.80001	8.65219	9.70915	P	P	P	P	7.54639	7.6645	7.86309	7.56283	P	P	P	P	CUST_48748_PI430048170	0	lncRNA	TATGTGACAGGCTCTCATAGTCACCATCATCACAGGAATCTTGTGCATGTTACAGGGAAG	lnc-FRG1-5:6	lncipedia	chr4	+	189276207	189277937	-	NA	NA	-	intergenic	.	-	.
CUST_14467_PI430048170	0.00269998	3.29469	9.41325	9.39228	8.83526	9.05138	P	P	P	P	7.32881	7.84468	7.76034	6.68814	P	P	P	P	CUST_14467_PI430048170	0	lncRNA	TGTTTCCTGAATGCCATCTCACCAGGCACACGAAAGAATAAAATTAAGGAATCAAGAGCC	ENST00000465436	ENSEMBL_GENCODE	chr3	-	4814294	4856755	AC018816.3	NA	NA	-	exonic_antisense	Itpr1	inositol 1,4,5-trisphosphate receptor, type 1	+
CUST_66391_PI430048170	0.0133605	3.29069	9.39644	9.55112	9.6191	9.35605	P	P	P	P	7.27467	7.28691	8.70745	7.14827	P	P	P	P	CUST_66391_PI430048170	0	lncRNA	TCACCAGCATCTTTTCCAACCTTAATGAACTGTATGCTCTGCCGACTTCCAGTTCTGGAA	ENST00000453478	ENSEMBL_GENCODE	chr2	-	111344091	111495054	MIR4435-1HG	541471	NA	-	exonic_sense	Gm14005	-	-
CUST_40638_PI430048170	0.000840736	3.28135	8.93409	9.68153	9.07106	9.55682	P	P	P	P	7.49197	7.51302	7.8621	7.62514	P	P	P	P	CUST_40638_PI430048170	0	lncRNA	AATCTTGTGCATGTTACAGGGAAGCACTGTCCTACATCGTATCTGACAGGCTCTCATAGT	lnc-FRG1-5:5	lncipedia	chr4	+	189277228	189277684	-	NA	NA	-	intergenic	.	-	.
CUST_60185_PI430048170	0.00624803	3.28134	7.65146	7.66396	8.60972	7.42693	P	P	P	P	6.21086	5.99983	6.31078	6.26909	P	P	P	P	CUST_60185_PI430048170	0	lncRNA	CTCTGGCCTTGTCTTCATCACTTATTTTGGGTTTTAAACAACGACTATTATGTACTTAGT	lnc-TRIM13-2:1	lncipedia	chr13	+	49983483	49992015	-	NA	NA	-	intergenic	.	-	.
CUST_25101_PI430048170	0.000314846	3.27979	8.62888	9.1287	9.08497	9.45519	P	P	P	P	7.55083	7.33345	6.94696	7.63515	P	P	P	P	CUST_25101_PI430048170	0	lncRNA	CCTTGGGCTGTATTTCTATTACCACTGCCAAGTTGTGGAAGAAACAGTACTTATTGGCAA	ENST00000550214	ENSEMBL_GENCODE	chr12	-	49958872	49962924	RP11-469H8.6	NA	NA	-	exonic_antisense	Aqp5	aquaporin 5	+
CUST_68416_PI430048170	0.000526429	3.273	7.07698	7.02814	6.99095	7.1374	P	P	P	P	5.12161	5.69956	5.29785	5.20507	P	P	P	P	CUST_68416_PI430048170	0	lncRNA	GCCGAGTACATTTTAAGAGAAATGATCTCAAATCTGGTGATGCTTCAATAAATGTAACGA	ENST00000623678	ENSEMBL_GENCODE	chr21	+	6789592	6812297	CH507-210P18.1	NA	NA	-	exonic_sense	CXADR	coxsackie virus and adenovirus receptor	+
CUST_36033_PI430048170	2.22633e-05	3.2726	7.23788	7.41233	7.04101	7.24942	P	P	P	P	5.35614	5.56785	5.79457	5.35792	P	P	P	P	CUST_36033_PI430048170	0	lncRNA	AATAAGATTCCTTTACAAAGCACTGGTGTAAGTGTTCGCCTGGTGCTGCAAAAAGCGGCT	ENST00000612852	ENSEMBL_GENCODE	chr7	+	87345082	87345233	TP53TG1_1	NA	NA	-	intronic_antisense	Abcb1b	-	-
CUST_116678_PI430048170	0.0100776	3.26941	10.6843	10.3666	9.55748	10.7563	P	P	P	P	7.85794	9.42071	8.94139	8.00954	P	P	P	P	CUST_116678_PI430048170	0	lncRNA	CTCTTCTGAGGAAGATAAGGAAAAAGAAGAGGTTGCTGCTGTCAAAATCCAGGCTGCCTT	lnc-COMTD1-2:1	lncipedia	chr10	-	75382392	75382844	-	NA	NA	-	exonic_sense	SPA17	sperm autoantigenic protein 17	-
CUST_19003_PI430048170	9.46707e-05	3.2618	7.81275	7.91566	7.63905	7.40106	P	P	P	P	5.94947	5.853	6.37433	5.73696	P	P	P	P	CUST_19003_PI430048170	0	lncRNA	TCCTCTAATGTCTGAAGACATCTGACCTCTGCTCTTTCAGTAAAAGCAACAATGGTTTTA	NR_125845	RefSeq	chr6	+	113969700	114340729	LOC101927768	NA	NA	uncharacterized LOC101927768	exonic_antisense	HDAC2	histone deacetylase 2	-
CUST_13185_PI430048170	0.00612971	3.25701	12.8706	13.5239	13.9961	12.7563	P	P	P	P	11.2758	11.5659	12.4029	11.0566	P	P	P	P	CUST_13185_PI430048170	0	lncRNA	TGGCCAGTCTCTATGTGTCTTAATCCCTTGTCCTTCATTAAAAGCAAAACTAAAGAAAAC	ENST00000414584	ENSEMBL_GENCODE	chr2	+	87455496	87521518	LINC00152	112597	NA	-	intergenic	.	-	.
CUST_30465_PI430048170	0.00359599	3.25318	7.02832	7.75082	6.50909	7.39368	P	P	P	P	4.95704	5.87354	5.9405	5.12597	P	P	P	P	CUST_30465_PI430048170	0	lncRNA	GAGCCCACTGCAGTGCGTGCAAGCGATCTTCCACGCGTCCATCCTGAATGTGTTAAAAGC	ENST00000398554	ENSEMBL_GENCODE	chr17	+	39619613	39622513	AC087491.2	NA	NA	-	intergenic	.	-	.
CUST_111081_PI430048170	8.05412e-06	3.25202	7.23863	7.5434	7.41233	7.14653	P	P	P	P	5.6663	5.58749	5.47123	5.82077	P	P	P	P	CUST_111081_PI430048170	0	lncRNA	GAAAACAAAAGATGGACAGATTCTGCCTGTACCAAATGGTTGAATGAGACACAGCCTGTG	lnc-EPHA6-4:1	lncipedia	chr3	+	96753184	96754671	-	NA	NA	-	intergenic	.	-	.
CUST_14055_PI430048170	0.00281738	3.2513	6.47189	7.61298	7.00015	7.26341	P	P	P	P	5.67385	5.41725	5.1452	5.49088	P	P	P	P	CUST_14055_PI430048170	0	lncRNA	TTCTTTCACAAGAGCCACCTCCTTTCTAATTGAGAAGTCTGTTGCTCTTGGTGTTCTCCG	ENST00000419640	ENSEMBL_GENCODE	chr2	-	191229165	191246172	AC092614.2	NA	NA	-	exonic_antisense	MYO1B	myosin IB	+
CUST_29112_PI430048170	0.00286136	3.24968	10.0108	10.0972	9.91923	10.1243	P	P	P	P	8.01908	8.59654	8.71072	7.84855	P	P	P	P	CUST_29112_PI430048170	0	lncRNA	GAAACCTTGCCAGATGCTTCCTAGGGGAGCCAGAATTTGATCCCAACACTGATTAAAAAA	NR_102400	RefSeq	chr16	+	31201884	31203452	PYCARD-AS1	NA	NA	PYCARD antisense RNA 1	exonic_antisense	PYCARD	PYD and CARD domain containing	-
CUST_95709_PI430048170	0.000290907	3.24955	9.95069	10.171	10.5297	9.8051	P	P	P	P	8.18501	8.64122	8.45412	8.44506	P	P	P	P	CUST_95709_PI430048170	0	lncRNA	AGGATGTTGCTGACTATAAGTCTAGAAAGTTTGATGGTGCAAAAGGTCCTGCTAAAGTTG	lnc-UBE2QL1-2:1	lncipedia	chr5	+	6289856	6290624	-	NA	NA	-	intergenic	.	-	.
CUST_95487_PI430048170	0.00628567	3.24942	12.8672	13.5128	13.9852	12.7253	P	P	P	P	11.2304	11.5649	12.394	11.0746	P	P	P	P	CUST_95487_PI430048170	0	lncRNA	GTCTGGCCAGTCTCTATGTGTCTTAATCCCTTGTCCTTCATTAAAAGCAAAACTAAAGAA	NR_024206	RefSeq	chr2	+	87455454	87521511	LINC00152	112597	NA	long intergenic non-protein coding RNA 152%2C transcript variant 3	intergenic	.	-	.
CUST_82961_PI430048170	0.000535491	3.24575	12.2703	12.5755	12.7563	12.3654	P	P	P	P	10.4528	11.1737	10.9905	10.4654	P	P	P	P	CUST_82961_PI430048170	0	lncRNA	TGTAGAGGAAGAGGAAGATCAAAATGTTGTGCCAGAAACTACCTCTGAAGGCTGCACCTT	lnc-GOT2-3:1	lncipedia	chr16	-	59166950	59167152	-	NA	NA	-	intergenic	.	-	.
CUST_31830_PI430048170	0.000115838	3.24566	7.4909	7.56777	6.97361	7.35763	P	P	P	P	5.60408	6.04589	5.4119	5.51881	P	P	P	P	CUST_31830_PI430048170	0	lncRNA	CAATGCAGCAGCAAATGGCTTTTTGTGCATCTGGATTAAATAAAGCACAGAATGAATATA	ENST00000581996	ENSEMBL_GENCODE	chr18	+	76491652	76493918	RP11-17M16.2	NA	NA	-	intronic_antisense	Zfp516	-	-
CUST_71299_PI430048170	4.1019e-05	3.24441	7.92222	7.74239	7.35706	7.65016	P	P	P	P	5.76413	6.22107	5.88232	6.02856	P	P	P	P	CUST_71299_PI430048170	0	lncRNA	TCCCACAGGCACAACAGGGTTCTATCAAGGAGGAAATGGACTGGGCAACGCAGCCGGTTT	lnc-SLC2A10-11:1	lncipedia	chr20	+	47071864	47072236	-	NA	NA	-	exonic_sense	Eya2	EYA transcriptional coactivator and phosphatase 2	+
CUST_26335_PI430048170	0.00386146	3.24404	7.45794	8.17112	7.54306	7.16098	P	P	P	P	5.97115	5.84107	5.92759	5.99393	P	P	P	P	CUST_26335_PI430048170	0	lncRNA	AGAGCTCTTCTCTTCCTCAGACAGATGCCTCATTAGGCAAAATTAAAAATCTAGGAAAAT	ENST00000625090	ENSEMBL_GENCODE	chr13	+	53193667	53198540	RP11-24H2.3	NA	NA	-	intergenic	.	-	.
CUST_11674_PI430048170	0.00596965	3.24347	10.0254	10.0339	11.1423	10.4598	P	P	P	P	8.65878	8.8595	8.65984	8.97304	P	P	P	P	CUST_11674_PI430048170	0	lncRNA	TCATGAATATCCATAGTGACTGCTACCCCAAGTGAGCCCTGCCCAAAGAGAATAAAATGA	ENST00000457106	ENSEMBL_GENCODE	chr1	+	165210627	165213090	RP11-38C18.2	NA	NA	-	exonic_antisense	LMX1A	LIM homeobox transcription factor 1, alpha	-
CUST_117674_PI430048170	9.10479e-05	3.23569	9.36925	8.99943	9.51538	9.22037	P	P	P	P	7.63711	7.31027	7.93129	7.41964	P	P	P	P	CUST_117674_PI430048170	0	lncRNA	CTGAATTCCACGCTGGGACCTTAATTTGGTTTTAACACAAATAAAGATCTCACATAAAGA	NR_110691	RefSeq	chr19	+	27793466	27806780	LOC101927151	NA	NA	uncharacterized LOC101927151%2C transcript variant 5	intergenic	.	-	.
CUST_15801_PI430048170	0.0127426	3.22791	8.02105	8.1525	7.41887	9.14954	P	P	P	P	6.82403	6.89983	5.9102	6.71044	P	P	P	P	CUST_15801_PI430048170	0	lncRNA	CCGGGAAGTGAGAGGCTCGATTCCATCACATGTAAATAAAAATACTCATTTTCAATCTAA	ENST00000608206	ENSEMBL_GENCODE	chr3	-	197505262	197506986	RP13-616I3.1	NA	NA	-	intergenic	.	-	.
CUST_14469_PI430048170	0.00244888	3.22126	9.64237	9.7926	9.15227	9.42015	P	P	P	P	7.58143	8.31235	8.02988	7.14933	P	P	P	P	CUST_14469_PI430048170	0	lncRNA	TCCTGTTTCCTGAATGCCATCTCACCAGGCACACGAAAGAATAAAATTAAGGAATCAAGA	ENST00000465436	ENSEMBL_GENCODE	chr3	-	4814294	4856755	AC018816.3	NA	NA	-	exonic_antisense	Itpr1	inositol 1,4,5-trisphosphate receptor, type 1	+
CUST_12669_PI430048170	0.0185694	3.22101	7.57083	7.00208	5.94106	7.62298	P	P	P	P	4.77623	6.36707	5.23286	4.9795	P	P	P	P	CUST_12669_PI430048170	0	lncRNA	AGTTGGTATTTTCATCTAGCCAACCTATCTGATTACAAAGGGATCCCCTCGCAGTACCTG	ENST00000431376	ENSEMBL_GENCODE	chr2	-	28633282	28664540	AC074011.2	NA	NA	-	exonic_antisense	Plb1	phospholipase B1	+
CUST_52830_PI430048170	0.00112237	3.21787	8.75078	8.46094	8.73646	8.72722	P	P	P	P	6.94758	6.49087	7.38724	6.98684	P	P	P	P	CUST_52830_PI430048170	0	lncRNA	AGGTTTTGAAGTCCTACAGCTCACAGGTCTTATTTGACTGGATGACGAGAATTGGGTACC	lnc-GS1-211B7.1.1-1:9	lncipedia	chr8	+	30744189	30766394	-	NA	NA	-	exonic_sense	Ubxn8	UBX domain protein 8	+
CUST_61985_PI430048170	9.49431e-05	3.21766	8.7829	9.04898	8.64909	9.05372	P	P	P	P	6.81007	7.4567	7.23246	7.25903	P	P	P	P	CUST_61985_PI430048170	0	lncRNA	CTTGCACTGGAGTCTCAATATTTAGCATCTTGTGTCTTTGAGCTATTAAACTATGGTATT	lnc-NARG2-1:2	lncipedia	chr15	-	60395646	60397986	-	NA	NA	-	exonic_sense	ANXA2	annexin A2	-
CUST_13180_PI430048170	0.00628033	3.21646	12.6741	13.2869	13.7815	12.5631	P	P	P	P	11.0344	11.3646	12.2233	10.8786	P	P	P	P	CUST_13180_PI430048170	0	lncRNA	CCAGTCTCTATGTGTCTTAATCCCTTGTCCTTCATTAAAAGCAAAACTAAAGAAAACAGA	ENST00000414584	ENSEMBL_GENCODE	chr2	+	87455496	87521518	LINC00152	112597	NA	-	intergenic	.	-	.
CUST_116916_PI430048170	5.21282e-05	3.21514	7.22372	7.47035	7.23334	7.3434	P	P	P	P	5.6505	5.42305	5.51876	5.90631	P	P	P	P	CUST_116916_PI430048170	0	lncRNA	AGGCTGTGGTGAGATTAGGAAATCTTCCCGGTCATGTTGTTCATCTTTTCACCTACTCTC	lnc-SLAMF9-2:1	lncipedia	chr1	-	159976993	159984519	-	NA	NA	-	intronic_sense	PIGM	phosphatidylinositol glycan anchor biosynthesis, class M	-
CUST_124113_PI430048170	0.0091843	3.21294	8.1192	7.92636	7.92822	7.80758	P	P	P	P	5.69134	6.55849	6.8355	5.57469	P	P	P	P	CUST_124113_PI430048170	0	lncRNA	TCTTGGCCAAATCTTTAGAGCAAGTGTAATGGCCAATTTCTTGGGTCAATTTCCTATGCC	lnc-KLHL31-2:6	lncipedia	chr6	-	53732778	53793690	-	NA	NA	-	intergenic	.	-	.
CUST_93719_PI430048170	6.7869e-05	3.21121	8.82509	9.04715	9.14335	9.02252	P	P	P	P	7.02631	7.58004	7.28586	7.37739	P	P	P	P	CUST_93719_PI430048170	0	lncRNA	GTGCATGTGTGCCCAGGTGTATGAATGTGTTGATGGGTGTATGGGAATGTGTACATGAAA	lnc-SLC39A11-1:35	lncipedia	chr17	-	72553326	72554382	-	NA	NA	-	intergenic	.	-	.
CUST_41271_PI430048170	0.00169226	3.20439	9.55898	9.04913	9.98764	9.64945	P	P	P	P	8.09827	8.41164	7.38932	7.53872	P	P	P	P	CUST_41271_PI430048170	0	lncRNA	TTGTTAGGGCTGCTTTTAAGTGCCCACATTTGATGGAGGGTGGAAGTAATTTGAATGTAT	ENST00000578585	ENSEMBL_GENCODE	chr17	+	20788071	20789584	RP11-283C24.1	NA	NA	-	exonic_sense	SCD	stearoyl-CoA desaturase (delta-9-desaturase)	+
CUST_113184_PI430048170	0.000790022	3.20126	15.719	15.6812	15.7751	15.5482	P	P	P	P	13.6643	14.3812	14.0335	13.839	P	P	P	P	CUST_113184_PI430048170	0	lncRNA	AAAGGTGGGTGAATTTTCTGGAGCCCATAAGGAAAAGCTTGAAGCCACCATTCATGAATT	lnc-SMTNL2-3:1	lncipedia	chr17	+	4572205	4572515	-	NA	NA	-	exonic_sense	Txndc8	thioredoxin domain containing 8 (spermatozoa)	+
CUST_5651_PI430048170	0.00688387	3.193	12.9733	13.6643	14.1209	12.8599	P	P	P	P	11.4605	11.7302	12.535	11.1936	P	P	P	P	CUST_5651_PI430048170	0	lncRNA	CCATTTGTCTGGCCAGTCTCTATGTGTCTTAATCCCTTGTCCTTCATTAAAAGCAAAACT	NR_024206	RefSeq	chr2	+	87455454	87521511	LINC00152	112597	NA	long intergenic non-protein coding RNA 152%2C transcript variant 3	intergenic	.	-	.
CUST_73747_PI430048170	0.0311294	3.18701	8.21285	7.2475	6.79907	7.77417	P	P	P	P	4.78887	6.80691	6.30329	4.69056	P	P	P	P	CUST_73747_PI430048170	0	lncRNA	GGGAAACAAATTTGATGAGGCTACGTGTATAGCATATTCAGACTTAATTCAAATGGGTTG	lnc-AC078802.1-4:3	lncipedia	chr3	-	169793487	169796901	-	NA	NA	-	exonic_sense	lrrc34	leucine rich repeat containing 34	-
CUST_66664_PI430048170	0.00140197	3.18649	8.92797	8.90723	8.99718	8.69591	P	P	P	P	7.22439	7.6377	7.1249	6.72476	P	P	P	P	CUST_66664_PI430048170	0	lncRNA	GGTAGGTGAATTTTCTGGAGCTATAATAATAAGGAAAATCTTGAAGCCACCACTAATGAA	lnc-MMADHC-5:1	lncipedia	chr2	-	149068595	149068910	-	NA	NA	-	intergenic	.	-	.
CUST_111549_PI430048170	0.00103349	3.1864	14.3094	14.4686	14.4339	14.499	P	P	P	P	12.542	13.193	12.5257	12.6606	P	P	P	P	CUST_111549_PI430048170	0	lncRNA	ATTATCCTGATCGGCTGTGCCTTCTCCTGCTGCTGCCTCCCAAACTGCGAAGATGACCTC	lnc-MYLIP-3:1	lncipedia	chr6	+	16160925	16161411	-	NA	NA	-	intergenic	.	-	.
CUST_36640_PI430048170	0.00163492	3.18538	8.01613	8.24713	8.16905	7.92518	P	P	P	P	6.69658	6.57602	5.80506	6.46397	P	P	P	P	CUST_36640_PI430048170	0	lncRNA	ATACTTCAGTTAATGCAGGGGTGATCTAGGACCTCACCTGCTTATCATTTCTTTGTCCTT	ENST00000408393	ENSEMBL_GENCODE	chr8	+	10087921	10088031	AC023385.1	NA	NA	-	intronic_sense	Msra	methionine sulfoxide reductase A	+
CUST_114001_PI430048170	9.59664e-05	3.18168	11.7259	11.6053	12.0082	11.4818	P	P	P	P	9.89242	9.96016	10.4297	9.83217	P	P	P	P	CUST_114001_PI430048170	0	lncRNA	TTATCAAAACCTGAGCTAAAACCAATGCATCAGCTGATGATGACAGCAGAGAGTGGCAGG	NR_015381	RefSeq	chr7	-	87325347	87345492	TP53TG1	11257	GO:0003674|GO:0006950|GO:0006974	TP53 target 1 (non-protein coding)	intronic_sense	Abcb1b	-	-
CUST_50676_PI430048170	0.000812322	3.18109	7.27179	7.1471	7.30329	7.41233	P	P	P	P	5.59878	5.52377	6.0056	5.23342	P	P	P	P	CUST_50676_PI430048170	0	lncRNA	TCCAGCGCTGGAAGGATGCTTAGAGACCAGCCAGCTAGCCAGTGTCGTTGCAGACAAAGA	lnc-ATL3-1:7	lncipedia	chr11	-	63767343	63768641	-	NA	NA	-	exonic_sense	2700081O15Rik	-	-
CUST_114359_PI430048170	5.28085e-05	3.17794	7.40839	6.98553	6.93703	7.34655	P	P	P	P	5.5788	5.68962	5.54243	5.21301	P	P	P	P	CUST_114359_PI430048170	0	lncRNA	AGCAATGGGGATCTTGAACACCTTCGTTATGCCATCTTCGAGCGTATTGCGGGCGAGGCT	lnc-HIST1H1B-1:1	lncipedia	chr6	-	27864061	27864401	-	NA	NA	-	intronic_sense	hist1h2am	histone cluster 1, H2am	-
CUST_620_PI430048170	0.00148882	3.16384	7.39873	7.89283	6.81944	7.5758	P	P	P	P	6.22871	5.57683	5.90005	5.39288	P	P	P	P	CUST_620_PI430048170	0	lncRNA	GGGCTTGGGTAGGAGATCAGGCAATACTAAATAATAATAAAAACAAATTTCACACTTGCA	NR_110037	RefSeq	chr7	+	66654518	66669602	LOC100996437	NA	NA	uncharacterized LOC100996437	intergenic	.	-	.
CUST_39763_PI430048170	0.000648776	3.15933	8.13881	7.87166	8.46428	8.03909	P	P	P	P	5.96523	6.86219	6.3492	6.61546	P	P	P	P	CUST_39763_PI430048170	0	lncRNA	GTGGGTGCTTTGAACCAGGAAAGGACAAGAAAGAGGTGCCACCTCCTGAGTCCTGGTTCC	ENST00000577828	ENSEMBL_GENCODE	chr17	-	72404639	72431159	LINC00511	NA	NA	-	intergenic	.	-	.
CUST_26930_PI430048170	0.00234259	3.15559	10.9089	11.0903	11.3626	10.4872	P	P	P	P	9.31105	9.31462	9.27429	9.44786	P	P	P	P	CUST_26930_PI430048170	0	lncRNA	GTTAAGGAGCCAGTAGAAGGTGACAAAGTAGAGGTAAGAATATTCCTTCAAAAAGATTGG	ENST00000554055	ENSEMBL_GENCODE	chr14	+	52640839	52641566	RP11-841O20.2	NA	NA	-	intergenic	.	-	.
CUST_119591_PI430048170	0.000177066	3.15554	8.98344	9.46966	8.9791	9.27787	P	P	P	P	7.5526	7.593	7.37141	7.60978	P	P	P	P	CUST_119591_PI430048170	0	lncRNA	GCTCCTTGCCTGGCAGATGGTCAGAAAGAACTGCACTACCTTCCATTTTCAAGTCCCTAA	NONHSAT027542	NONCODE	chr12	-	31254360	31254445	-	NA	NA	-	intergenic	.	-	.
CUST_111996_PI430048170	0.000913224	3.15294	8.72905	8.62427	8.89523	8.70815	P	P	P	P	6.66089	7.41717	6.94524	7.21003	P	P	P	P	CUST_111996_PI430048170	0	lncRNA	GAGATATCTGAGAAATATGGGCTGCCCGTGGAGAAGATAGCAAAGCTTTACAAGAAAAGC	lnc-KB-1980E6.3.1-8:1	lncipedia	chr8	+	101632225	101664510	-	NA	NA	-	exonic_sense	Grhl2	grainyhead-like 2 (Drosophila)	+
CUST_120155_PI430048170	0.000101386	3.15147	10.4837	10.4956	10.3884	10.1402	P	P	P	P	8.57355	8.86795	8.98004	8.42083	P	P	P	P	CUST_120155_PI430048170	0	lncRNA	GAGGCGAACATGCTCAGCCTCCAATCAGCCTTGTCATCGACAAAGAATCTGAAGTTTTTT	lnc-ARF6-10:1	lncipedia	chr14	+	50035547	50051017	-	NA	NA	-	intergenic	.	-	.
CUST_16933_PI430048170	0.0295354	3.15099	8.23518	8.64909	8.694	8.63486	P	P	P	P	6.86247	5.32498	6.90484	7.67489	P	P	P	P	CUST_16933_PI430048170	0	lncRNA	TGCCCATGTGTATTCTGTAGTAGGAGTTTGCATTCTGAAACTGGTCTTTATTAAAGAACA	ENST00000511693	ENSEMBL_GENCODE	chr5	+	1933863	1959176	RP11-259O2.1	NA	NA	-	intergenic	.	-	.
CUST_80711_PI430048170	0.00306899	3.14697	8.07118	8.20181	7.7807	8.27329	P	P	P	P	5.66822	6.59206	6.81621	6.44626	P	P	P	P	CUST_80711_PI430048170	0	lncRNA	TTCATTGATGCACTTGTGCCGAGCAAGCTTATCTGATCTTCTGGGATCTCTACTAGGATG	ENST00000562942	ENSEMBL_GENCODE	chr9	-	38540567	38542765	RP11-392E22.12	NA	NA	-	intergenic	.	-	.
CUST_85346_PI430048170	0.000286083	3.14598	7.11827	7.08927	7.29585	6.93932	P	P	P	P	5.22706	5.46457	5.84008	5.22916	P	P	P	P	CUST_85346_PI430048170	0	lncRNA	AATATGATTCACGTTCAAGGGCACCTTCCAAAGGTTTCTGAATGATTCCCTGGCCACTAC	lnc-RALBP1-4:1	lncipedia	chr18	+	9604876	9609364	-	NA	NA	-	intronic_antisense	Ppp4r1	protein phosphatase 4, regulatory subunit 1	-
CUST_42201_PI430048170	0.0374263	3.14567	7.71816	7.84685	8.21411	8.05102	P	P	P	P	4.6179	7.12397	6.65028	5.76427	P	P	P	P	CUST_42201_PI430048170	0	lncRNA	GGTAAAGGATGAGGGCAATTTCATGTTAAGTGTATTTTACCACCACTTAACTGATTTTTG	lnc-EBF3-3:1	lncipedia	chr10	-	130202873	130203128	-	NA	NA	-	intergenic	.	-	.
CUST_96854_PI430048170	0.00128958	3.14088	8.20112	8.05716	8.29255	7.88435	P	P	P	P	5.96147	6.80546	6.70364	6.23182	P	P	P	P	CUST_96854_PI430048170	0	lncRNA	GAAACAAACACTGCAATCCAGTATGGCTTATTCGGATGCATTTACCATGAAGCTACCAGA	lnc-RNF139-2:2	lncipedia	chr8	+	124549773	124552318	-	NA	NA	-	exonic_sense	NDUFB9	NADH dehydrogenase (ubiquinone) 1 beta subcomplex, 9, 22kDa	+
CUST_10885_PI430048170	0.000186625	3.14077	7.33432	7.67301	7.65002	7.8818	P	P	P	P	5.63445	6.35949	6.02468	5.87084	P	P	P	P	CUST_10885_PI430048170	0	lncRNA	ATGAGAGGTTGTTTGCACTGGACTTCAAAAATAAATAGCCTGGACCTGTACTGTCTTACA	ENST00000455380	ENSEMBL_GENCODE	chr1	+	54887728	54888850	RP11-67L3.4	NA	NA	-	bidirectional	DHCR24	24-dehydrocholesterol reductase	-
CUST_8618_PI430048170	0.00284644	3.1401	6.85858	7.29913	6.92524	7.29641	P	P	P	P	4.88658	5.23233	5.36183	6.07859	P	P	P	P	CUST_8618_PI430048170	0	lncRNA	TTACCCAGCAGTGTTTGGGTGCGGTTGGGAGTCTCTAATACTGCCGGGTAATGATGGAGG	NR_029779	RefSeq	chr12	+	6963698	6963766	MIR200C	NA	NA	microRNA 200c	exonic_sense	MIR200C	microRNA 200c	+
CUST_66914_PI430048170	0.00222757	3.13868	8.55221	9.37349	8.7012	9.17471	P	P	P	P	7.96992	7.10427	7.22214	6.7819	P	P	P	P	CUST_66914_PI430048170	0	lncRNA	AGAAACATCCTGTAAGGATCAAGTAGCAGCAACAGAAGTAGTAGCAGGAGAACCAAGTAG	lnc-TTC30B-4:1	lncipedia	chr2	-	177233476	177263537	-	NA	NA	-	exonic_sense	nfe2l2	nuclear factor, erythroid 2-like 2	-
CUST_106624_PI430048170	0.00148166	3.13646	7.98752	8.1246	8.49784	7.72477	P	P	P	P	6.38489	6.51632	6.52753	6.41346	P	P	P	P	CUST_106624_PI430048170	0	lncRNA	ACCCTGACATCTCTATTGGAGACATGTCAAAAAGCTGGGTGAGATGTGGAATAACTTAAA	lnc-C6orf170-4:1	lncipedia	chr6	-	121858178	121858768	-	NA	NA	-	intergenic	.	-	.
CUST_59280_PI430048170	1.66131e-06	3.13282	10.1513	10.4607	10.2961	10.2956	P	P	P	P	8.6733	8.51538	8.72848	8.70395	P	P	P	P	CUST_59280_PI430048170	0	lncRNA	TTCATTCAGAGGAAGTTTCCATACCTTTTGTAGTGGAGCCTACTAGTGGCTGTGGTCTCA	lnc-GLIPR1-7:1	lncipedia	chr12	+	75926212	75926467	-	NA	NA	-	intergenic	.	-	.
CUST_108638_PI430048170	2.4825e-05	3.12973	7.27124	7.22308	6.949	6.87515	P	P	P	P	5.44264	5.71659	5.26096	5.30958	P	P	P	P	CUST_108638_PI430048170	0	lncRNA	TACCTTCACACTCAGCCAACTAGAATATTGCTTTTTTCCCTTACCTCAGGTCCTATGGGG	lnc-CLDN16-4:3	lncipedia	chr3	+	190514118	190564668	-	NA	NA	-	exonic_sense	Il1rap	interleukin 1 receptor accessory protein	+
CUST_74121_PI430048170	0.00119241	3.12352	8.77948	8.57896	8.9765	8.61801	P	P	P	P	6.72334	7.6259	6.99075	6.9044	P	P	P	P	CUST_74121_PI430048170	0	lncRNA	AATCTTGTAAGAAGACAAGGAGAGACAGGACTTCATCTTCACATCTACCACTGGTGGCAG	lnc-OTOP1-2:1	lncipedia	chr4	-	4143457	4150421	-	NA	NA	-	intergenic	.	-	.
CUST_14471_PI430048170	0.00120743	3.12305	9.73803	9.74868	9.21214	9.37301	P	P	P	P	7.80744	8.26927	8.04859	7.26506	P	P	P	P	CUST_14471_PI430048170	0	lncRNA	TTTTGAAATCCTGTTTCCTGAATGCCATCTCACCAGGCACACGAAAGAATAAAATTAAGG	ENST00000496600	ENSEMBL_GENCODE	chr3	-	4814301	4831390	AC018816.3	NA	NA	-	exonic_antisense	Itpr1	inositol 1,4,5-trisphosphate receptor, type 1	+
CUST_63455_PI430048170	0.000393067	3.12296	8.89587	8.99667	8.9189	8.99064	P	P	P	P	7.01807	7.55563	7.29275	7.31674	P	P	P	P	CUST_63455_PI430048170	0	lncRNA	TGCTGGTTCTTAGAAAGCCTGTGCATTTTCCAAGGTCCCAGACACCAGCACTCCCTGGGG	lnc-CASKIN2-1:4	lncipedia	chr17	-	75521183	75523764	-	NA	NA	-	exonic_antisense	TSEN54	TSEN54 tRNA splicing endonuclease subunit	+
CUST_64850_PI430048170	0.00192721	3.11991	6.96181	6.48351	7.51902	7.10186	P	P	P	P	5.04735	6.00922	5.01732	5.37817	P	P	P	P	CUST_64850_PI430048170	0	lncRNA	TAAAAACAGATCTTGTGAATGAAGAAGTAACTGGCCAGTTTCACCCGACCCCATCTGAGT	lnc-CEACAM21-4:1	lncipedia	chr19	+	41599734	41605221	-	NA	NA	-	intronic_sense	CEACAM23	-	+
CUST_14470_PI430048170	0.00445551	3.11925	9.62941	9.68057	9.14034	9.43179	P	P	P	P	7.66135	8.29408	8.08405	7.04047	P	P	P	P	CUST_14470_PI430048170	0	lncRNA	GAAATCCTGTTTCCTGAATGCCATCTCACCAGGCACACGAAAGAATAAAATTAAGGAATC	ENST00000496600	ENSEMBL_GENCODE	chr3	-	4814301	4831390	AC018816.3	NA	NA	-	exonic_antisense	Itpr1	inositol 1,4,5-trisphosphate receptor, type 1	+
CUST_81814_PI430048170	1.62631e-05	3.11668	10.0043	9.67965	9.96639	9.90449	P	P	P	P	8.14895	8.31809	8.28037	8.26333	P	P	P	P	CUST_81814_PI430048170	0	lncRNA	GTCATTGAAGAGCAGGTAGCAGCTCTTGAGCAGACAGCTTAAAAGTTAAATGCATTTTTT	lnc-ZC4H2-2:1	lncipedia	chrX	-	64726747	64727048	-	NA	NA	-	intergenic	.	-	.
CUST_70699_PI430048170	0.0130855	3.11476	7.22699	8.83774	7.99211	7.76352	P	P	P	P	6.14222	6.6875	6.63162	6.20235	P	P	P	P	CUST_70699_PI430048170	0	lncRNA	ACTGACTTTGTTTTGGACTATCCCAAAGCTGTGATGCCCAACACAGTCTTCATCAGTGGT	lnc-UGT1A8-2:1	lncipedia	chr2	+	233603552	233604401	-	NA	NA	-	exonic_sense	Ugt1a8	UDP glucuronosyltransferase 1 family, polypeptide A8	+
CUST_50950_PI430048170	0.0105769	3.1135	12.2615	12.6518	12.5645	12.1087	P	P	P	P	10.4803	11.0678	11.3244	9.76244	P	P	P	P	CUST_50950_PI430048170	0	lncRNA	CAGCAGGTGGCAAATTGTGGCCGCCATCTGTGTTTGCAAATAAAGTTTAACTGGAGTTTG	ENST00000414042	ENSEMBL_GENCODE	chr20	-	62305432	62306325	RP11-157P1.4	NA	NA	-	exonic_antisense	adrm1-a	-	+
CUST_121814_PI430048170	0.00238822	3.10885	8.86848	9.36609	9.927	9.07234	P	P	P	P	7.53619	7.12928	8.21735	7.81795	P	P	P	P	CUST_121814_PI430048170	0	lncRNA	CTGCAAACCCCATTTTAATTAGCCCCAAAGAACTGTGCCCTAAAATGTAAAATGAAATAA	NR_045787	RefSeq	chr2	-	168771950	168786429	CERS6-AS1	NA	NA	CERS6 antisense RNA 1%2C transcript variant 2	exonic_antisense	LASS6	-	+
CUST_121620_PI430048170	0.00934633	3.10862	12.7427	13.3408	13.9371	12.594	P	P	P	P	11.2116	11.4874	12.3833	10.9599	P	P	P	P	CUST_121620_PI430048170	0	lncRNA	TTGTCTGGCCAGTCTCTATGTGTCTTAATCCCTTGTCCTTCATTAAAAGCAAAACTAAAG	NR_024206	RefSeq	chr2	+	87455454	87521511	LINC00152	112597	NA	long intergenic non-protein coding RNA 152%2C transcript variant 3	intergenic	.	-	.
CUST_47790_PI430048170	0.000165889	3.10814	8.93421	9.02346	8.95738	9.21741	P	P	P	P	7.10051	7.35865	7.71493	7.36466	P	P	P	P	CUST_47790_PI430048170	0	lncRNA	GGTGCAATGGACCACAAGCAGGAACTTAATTTAGAATGTGCTTATTTTGTTAGATTTTGT	NR_038358	RefSeq	chr14	+	51333392	51365557	LINC00640	NA	NA	long intergenic non-protein coding RNA 640	intergenic	.	-	.
CUST_38224_PI430048170	1.87958e-05	3.09932	9.32746	9.0006	9.44028	9.13307	P	P	P	P	7.67449	7.37786	7.78974	7.53891	P	P	P	P	CUST_38224_PI430048170	0	lncRNA	CCTGAATTCCACGCTGGGACCTTAATTTGGTTTTAACACAAATAAAGATCTCACATAAAG	NR_110691	RefSeq	chr19	+	27793466	27806780	LOC101927151	NA	NA	uncharacterized LOC101927151%2C transcript variant 5	intergenic	.	-	.
CUST_104891_PI430048170	0.000509017	3.0991	8.4461	8.72094	9.28855	8.79913	P	P	P	P	7.08511	7.29913	7.46992	6.95024	P	P	P	P	CUST_104891_PI430048170	0	lncRNA	TCACCTTAAATGTTTCTGCCTGGCTATTATTAACTGGAGTGCAATATGTTTTTGGTTCTT	NR_038255	RefSeq	chr15	+	30658716	30773006	LOC100288637	NA	NA	OTU deubiquitinase 7A pseudogene%2C transcript variant 3	intergenic	.	-	.
CUST_51770_PI430048170	0.00371326	3.09897	7.39907	7.76438	7.74086	7.69884	P	P	P	P	5.52249	6.64242	5.96974	5.70485	P	P	P	P	CUST_51770_PI430048170	0	lncRNA	AAGGACTTGCTGCCCAGTCGACATAAGACATATTGGAAGCATTTGAGCAGGATATGATTA	lnc-C15orf58-5:1	lncipedia	chr15	+	90191921	90193563	-	NA	NA	-	intergenic	.	-	.
CUST_76620_PI430048170	0.00935581	3.09872	6.82017	7.07178	7.24025	6.86997	P	P	P	P	6.0476	5.54872	4.75895	4.72183	P	P	P	P	CUST_76620_PI430048170	0	lncRNA	CTGAGGAAAAAGATTGAAAAGCCCCAAATAGTGTAGCATATATCTTCATCACGTACTATA	lnc-SERPINB1-2:9	lncipedia	chr6	-	2835299	2835511	-	NA	NA	-	intronic_sense	SERPINB1	serpin peptidase inhibitor, clade B (ovalbumin), member 1	-
CUST_29059_PI430048170	0.00565269	3.09067	10.2868	10.3342	10.4958	10.268	P	P	P	P	8.44113	9.21874	8.89713	8.06541	P	P	P	P	CUST_29059_PI430048170	0	lncRNA	CCTGGCTGTGCACCTTCATGTGGTCCGAAATATAAGCCGAGCTCAGCATCTTGCCACACA	ENST00000569981	ENSEMBL_GENCODE	chr16	-	29808636	29811985	AC009133.12	NA	NA	-	exonic_antisense	MAZ	MYC-associated zinc finger protein (purine-binding transcription factor)	+
CUST_75684_PI430048170	0.000216398	3.08801	7.98315	7.84572	7.94304	7.89643	P	P	P	P	6.56389	6.27028	6.11312	6.17528	P	P	P	P	CUST_75684_PI430048170	0	lncRNA	CCAACCATGAAGATATTTGATAGAATAAAATCATGTTTTTGTGGGTTACTGGGTACCCAA	lnc-MTX3-5:1	lncipedia	chr5	-	80156993	80167180	-	NA	NA	-	exonic_sense	serinc5	serine incorporator 5	-
CUST_54285_PI430048170	0.00248216	3.08778	10.5674	10.1845	10.561	10.2992	P	P	P	P	9.2706	8.34808	8.95163	8.3532	P	P	P	P	CUST_54285_PI430048170	0	lncRNA	AGGAACTTTCGACCCCAGCCCACTTTCTAGCTATTTGCTCTTATTAAAAATCTTCCTGCT	lnc-GBP5-3:4	lncipedia	chr1	-	89756668	89759264	-	NA	NA	-	intergenic	.	-	.
CUST_73563_PI430048170	0.00156535	3.08765	9.48964	9.88978	10.199	9.24137	P	P	P	P	8.24671	8.3338	8.29278	7.46595	P	P	P	P	CUST_73563_PI430048170	0	lncRNA	AGTTCTTATGTGGTGATTACTCTTTTGGGAAGCTGGAGCATGTGTTGACGTACCACTTGT	lnc-GRK7-2:1	lncipedia	chr3	+	141903727	141922180	-	NA	NA	-	exonic_sense	Atp1b3	ATPase, Na+/K+ transporting, beta 3 polypeptide	+
CUST_96659_PI430048170	0.000167143	3.07827	11.8316	11.7748	11.812	11.7533	P	P	P	P	10.0778	10.2964	10.3061	9.97676	P	P	P	P	CUST_96659_PI430048170	0	lncRNA	CACCAAGCTGGGAAAACCACTTAAATACATTGTGACCTGTGTAATTATGCAAAAGAATGG	lnc-DNAH9-3:1	lncipedia	chr17	+	12115546	12115885	-	NA	NA	-	exonic_sense	LOC100101194	-	+
CUST_41512_PI430048170	0.00242806	3.07664	8.78843	8.12071	7.75399	8.60622	P	P	P	P	6.68347	7.0705	6.75286	6.42573	P	P	P	P	CUST_41512_PI430048170	0	lncRNA	TCCTGACGGGGATGCTGCCGTGTTTTCTGCCGGGCCAGGTGTGAAAATCTATTCATCCAG	lnc-SLC4A3-3:1	lncipedia	chr2	+	219738770	219742981	-	NA	NA	-	intergenic	.	-	.
CUST_120882_PI430048170	0.00366473	3.07563	8.16044	8.58055	7.83444	8.00096	P	P	P	P	7.25011	6.30191	5.9594	6.35134	P	P	P	P	CUST_120882_PI430048170	0	lncRNA	ATCGACTGGTGTTGCCATGAGATTCAACAGTCAACATCAGTCTGATAAGCTACCCGACAA	NONHSAT055033	NONCODE	chr17	-	59841263	59841340	-	NA	NA	-	exonic_antisense	MIR21	microRNA 21	+
CUST_429_PI430048170	0.00157836	3.07478	13.6979	13.1079	13.1386	12.8668	P	P	P	P	11.6386	11.6605	11.45	11.7021	P	P	P	P	CUST_429_PI430048170	0	lncRNA	CCATCACCGAAATCCTGAACGATTACTAGACCAATTCTATTAAAAACATTTCAAGGCAAA	NR_024158	RefSeq	chr5	-	470509	472965	PP7080	25845	NA	uncharacterized LOC25845	exonic_sense	SLC9A3	solute carrier family 9, subfamily A (NHE3, cation proton antiporter 3), member 3	-
CUST_104182_PI430048170	0.0421724	3.07394	7.33537	7.34909	8.14737	7.33338	P	P	P	P	4.72712	7.15956	5.86939	4.48321	P	P	P	P	CUST_104182_PI430048170	0	lncRNA	AAGAGGAAATAAGAGCCAGCGTTAGAGACAAGAGCCCTGTGAAAAAGGTGAGTAGGACCA	lnc-FGF17-1:1	lncipedia	chr8	+	22033100	22036540	-	NA	NA	-	exonic_sense	NPM2	nucleophosmin/nucleoplasmin 2	+
CUST_114139_PI430048170	0.0101687	3.06976	9.07196	8.98444	9.32358	8.74615	P	P	P	P	6.40485	8.01458	7.36678	7.49613	P	P	P	P	CUST_114139_PI430048170	0	lncRNA	GCACGTTAGGATATAATCCAATTGAAACTGCAATATCGAGAACATCTCATCTTATCACAA	lnc-MICALL2-1:8	lncipedia	chr7	-	1428464	1437611	-	NA	NA	-	exonic_sense	Micall2	MICAL-like 2	-
CUST_69301_PI430048170	0.00316329	3.0696	9.15964	9.168	9.7489	8.86763	P	P	P	P	7.62907	7.64595	7.63685	7.70671	P	P	P	P	CUST_69301_PI430048170	0	lncRNA	TGAGGCTTCCAGTCCCTTCCCATTAGCAGGACTGTATCCTCAGGCTGGGCCCTCACAGCC	lnc-POLR2E-1:1	lncipedia	chr19	-	1012540	1013639	-	NA	NA	-	exonic_sense	MGC81115	-	-
CUST_62470_PI430048170	4.3322e-05	3.06916	10.3571	10.4279	10.5848	10.0582	P	P	P	P	8.72933	8.69516	8.96376	8.59152	P	P	P	P	CUST_62470_PI430048170	0	lncRNA	TATTCCCATTGTCTATGAATTGGACAAGAGCTCGAAGCCCATCAAGCCCATACAGTTCCT	lnc-AC016251.1-15:1	lncipedia	chr15	-	96441565	96442313	-	NA	NA	-	exonic_sense	GPM1	-	-
CUST_67145_PI430048170	3.06295e-05	3.06774	11.0481	11.0304	10.8987	10.9968	P	P	P	P	9.24175	9.47815	9.24234	9.52401	P	P	P	P	CUST_67145_PI430048170	0	lncRNA	CAGTCAAGGTGATTCTGGATAAATACTACTTCCTCTGCGGGCAGCCTCTCCACTTCATCC	lnc-IL10RA-4:1	lncipedia	chr11	+	118102939	118108867	-	NA	NA	-	exonic_sense	Tmprss4	transmembrane protease, serine 4	+
CUST_100_PI430057613	0.000197633	3.06736	11.0171	10.9462	11.2569	11.0074	P	P	P	P	9.40826	9.36681	9.78207	9.14885	P	P	P	P	CUST_100_PI430057613	0	lncRNA	TTCCTTGACACCCTAGCAAAGATGCTTTTGTGGAGTGCAAACCTTTCATAAATATACTTT	THRIL_hg_1	lncRNAdb	chr12	NA	125025443	125027423	THRIL	102659353	NA	-	exonic_antisense	Bri3bp	BRI3 binding protein	+
CUST_36495_PI430048170	1.84876e-05	3.06251	8.37356	7.9578	7.98947	8.19446	P	P	P	P	6.66622	6.61728	6.46187	6.32607	P	P	P	P	CUST_36495_PI430048170	0	lncRNA	GGCCTGGCTTTGCAGCATGGACAGGGCCCTTCAGGCCTGGCCCTGGTAAGCTCTTCTGCT	ENST00000516569	ENSEMBL_GENCODE	chr7	+	74571347	74571424	AC004851.1	NA	NA	-	exonic_sense	MIR2387	-	+
CUST_95036_PI430048170	0.000908936	3.06078	10.5799	10.9425	10.1379	10.9386	P	P	P	P	9.11878	9.08745	9.28307	8.74639	P	P	P	P	CUST_95036_PI430048170	0	lncRNA	GCCCTCGGTTTCTGTAGCTCTGATTTTATCTCTGTGTCTTTTCCCCTCTAATTTCTAAAG	lnc-ELAVL4-8:2	lncipedia	chr1	+	50423646	50424770	-	NA	NA	-	intronic_antisense	faf1	Fas (TNFRSF6) associated factor 1	-
CUST_83995_PI430048170	0.000622793	3.05862	13.82	13.2649	13.3452	13.0616	P	P	P	P	11.7684	11.8105	11.5893	11.9594	P	P	P	P	CUST_83995_PI430048170	0	lncRNA	GCCCATCACCGAAATCCTGAACGATTACTAGACCAATTCTATTAAAAACATTTCAAGGCA	NR_024158	RefSeq	chr5	-	470509	472965	PP7080	25845	NA	uncharacterized LOC25845	exonic_sense	SLC9A3	solute carrier family 9, subfamily A (NHE3, cation proton antiporter 3), member 3	-
CUST_60107_PI430048170	0.00458138	3.04634	8.84737	8.51601	8.91297	9.65336	P	P	P	P	7.40984	8.06622	6.73114	7.22528	P	P	P	P	CUST_60107_PI430048170	0	lncRNA	TCATCTCCTCTGTGTTCTCATAGCATCATATTATAGAATGGATCACAAACGCCTTTGCAG	NR_104065	RefSeq	chr13	+	44110548	44154075	SMIM2-AS1	101929212	NA	SMIM2 antisense RNA 1%2C transcript variant 2	intergenic	.	-	.
CUST_31414_PI430048170	2.77622e-06	3.04566	8.41477	8.29984	8.08424	8.30684	P	P	P	P	6.64605	6.82921	6.56068	6.64884	P	P	P	P	CUST_31414_PI430048170	0	lncRNA	AGTGAAAAAAGCTCCTGGTGTTGCAAATAAGAAGATTCAGCTGGTAGTTCTTGGGAAGAT	NR_024076	RefSeq	chr18	-	14477954	14498706	CXADRP3	440224	NA	coxsackie virus and adenovirus receptor pseudogene 3	exonic_sense	CXADR	coxsackie virus and adenovirus receptor	-
CUST_79012_PI430048170	0.00141878	3.04387	8.64208	8.60918	8.39899	8.9435	P	P	P	P	7.43886	7.19312	6.96339	6.45202	P	P	P	P	CUST_79012_PI430048170	0	lncRNA	CCTTTCTCCAGCCTTTTACACTTGATGCTCTTGGATGAATAGAAAGGAGCACAATTAATG	ENST00000457510	ENSEMBL_GENCODE	chr7	-	107742817	107744128	AC002467.7	NA	NA	-	exonic_antisense	Cbll1	Cbl proto-oncogene-like 1, E3 ubiquitin protein ligase	+
CUST_73704_PI430048170	0.00209114	3.04244	9.95087	9.85026	9.71635	9.81534	P	P	P	P	8.23856	8.14111	8.65333	7.74384	P	P	P	P	CUST_73704_PI430048170	0	lncRNA	CTTTAAGTTGGGAGTTATGAGTTGCAGAAACGAATTGCTGAAATGGAAACTCAAAAGGAA	lnc-C3orf80-2:1	lncipedia	chr3	+	160412021	160413583	-	NA	NA	-	exonic_sense	SMC4	structural maintenance of chromosomes 4	+
CUST_106889_PI430048170	0.0305863	3.04178	7.78596	7.26825	6.17618	7.73541	P	P	P	P	5.26426	6.59387	5.91521	4.4392	P	P	P	P	CUST_106889_PI430048170	0	lncRNA	AACGAAACTTTACGAACGTTGCAGGAAAAGCTAGACTTCTGGCTGAAGGAGTACAACGTC	lnc-DCUN1D4-2:1	lncipedia	chr4	+	52051408	52076946	-	NA	NA	-	exonic_sense	Spata18	spermatogenesis associated 18	+
CUST_14473_PI430048170	0.00227953	3.0389	9.67091	9.81556	9.24137	9.43363	P	P	P	P	7.84769	8.37292	8.10743	7.26517	P	P	P	P	CUST_14473_PI430048170	0	lncRNA	ACCGGGATTTTGAAATCCTGTTTCCTGAATGCCATCTCACCAGGCACACGAAAGAATAAA	ENST00000496600	ENSEMBL_GENCODE	chr3	-	4814301	4831390	AC018816.3	NA	NA	-	exonic_antisense	Itpr1	inositol 1,4,5-trisphosphate receptor, type 1	+
CUST_88317_PI430048170	7.48732e-05	3.03888	8.89879	8.93335	8.50884	9.09226	P	P	P	P	7.12769	7.47682	7.06739	7.36913	P	P	P	P	CUST_88317_PI430048170	0	lncRNA	AATGGGTTTGATTCAAAACTGACTTTTCCTCTTCACAGTCTCACAGGTCCTTCCCCAGGT	ENST00000606717	ENSEMBL_GENCODE	chr9	-	133250401	133255563	RP11-430N14.4	NA	NA	-	exonic_sense	Abo	ABO blood group (transferase A, alpha 1-3-N-acetylgalactosaminyltransferase; transferase B, alpha 1-3-galactosyltransferase)	-
CUST_101767_PI430048170	0.000149244	3.03362	10.7906	10.6781	11.1988	10.7554	P	P	P	P	9.25833	9.07485	9.64336	9.01466	P	P	P	P	CUST_101767_PI430048170	0	lncRNA	CGTGAGCCTTGGGAAACTGATTCTACAAATATCTTATATAGAGATAAATGTATCAGGCAT	lnc-AACS-5:1	lncipedia	chr12	+	125029520	125031137	-	NA	NA	-	intergenic	.	-	.
CUST_75150_PI430048170	0.00104539	3.03139	14.0235	13.4132	13.5289	13.2491	P	P	P	P	11.951	12.0951	11.8082	12.0642	P	P	P	P	CUST_75150_PI430048170	0	lncRNA	GGCCCATCACCGAAATCCTGAACGATTACTAGACCAATTCTATTAAAAACATTTCAAGGC	NR_024158	RefSeq	chr5	-	470509	472965	PP7080	25845	NA	uncharacterized LOC25845	exonic_sense	SLC9A3	solute carrier family 9, subfamily A (NHE3, cation proton antiporter 3), member 3	-
CUST_72521_PI430048170	0.00493836	3.02814	7.92774	7.90359	7.8452	8.10662	P	P	P	P	6.10418	6.91595	6.36356	5.76974	P	P	P	P	CUST_72521_PI430048170	0	lncRNA	GTGGAAAAAGTCCAATGCACTTGTAAAAGTCAGACCAAGCTCAGCTCAGATTTCAGTTTT	NR_038957	RefSeq	chr22	-	45133757	45152584	NUP50-AS1	NA	NA	NUP50 antisense RNA 1 (head to head)%2C transcript variant 2	intergenic	.	-	.
CUST_109348_PI430048170	0.000118104	3.02095	7.88965	7.90451	7.64635	7.8493	P	P	P	P	6.25905	6.42892	6.29254	5.89088	P	P	P	P	CUST_109348_PI430048170	0	lncRNA	GGTGAATTCACAGATTTGTCCAGTCATTGTGCCACAACATTCAAAGAAGATGGATTATGG	lnc-ZDHHC13-4:1	lncipedia	chr11	+	19117155	19176422	-	NA	NA	-	exonic_sense	Zdhhc13	zinc finger, DHHC-type containing 13	+
CUST_110213_PI430048170	0.000595559	3.02014	9.29027	10.0254	9.83232	9.89715	P	P	P	P	7.83361	8.66173	8.14577	7.9867	P	P	P	P	CUST_110213_PI430048170	0	lncRNA	CCTCTTTTATTAAGGAGCCTCAAACAAAGCCTTCCAGGTTCCCCTTGGTGATGTACACTG	lnc-MXRA7-2:2	lncipedia	chr17	-	76633594	76643757	-	NA	NA	-	intergenic	.	-	.
CUST_101188_PI430048170	0.00301761	3.01994	7.54019	8.31136	8.74254	8.12967	P	P	P	P	6.41479	6.3003	6.72702	7.03708	P	P	P	P	CUST_101188_PI430048170	0	lncRNA	CCTTGGAGTCTCTAACTTCAGGATTCTGTGATTTGGCCATAAATAATAAATATGGTTTAG	ENST00000608871	ENSEMBL_GENCODE	chr9	-	14586766	14587326	RP11-408A13.3	NA	NA	-	intergenic	.	-	.
CUST_104048_PI430048170	0.000374049	3.01499	9.75321	10.3488	10.1787	10.2411	P	P	P	P	8.52321	8.84795	8.67339	8.06401	P	P	P	P	CUST_104048_PI430048170	0	lncRNA	TGTCTCATGTCACCTAACACCTATGGGGTGGCATGAAACTTGAGCTTTAAAACACACCAG	lnc-RCAN1-3:1	lncipedia	chr21	-	34823463	34826406	-	NA	NA	-	intronic_sense	Runx1	runt-related transcription factor 1	-
CUST_80363_PI430048170	0.00799704	3.01135	9.54188	9.83924	9.36191	8.46981	P	P	P	P	7.88997	8.05185	8.05386	6.90269	P	P	P	P	CUST_80363_PI430048170	0	lncRNA	CAGAAGCGTGGTGGGCGCTGGGCGATGATGGAATTTCTAACAAATGCTTTGTTTCTGCTA	lnc-C8orf31-3:1	lncipedia	chr8	+	143022548	143023830	-	NA	NA	-	bidirectional	LY6E	lymphocyte antigen 6 complex, locus E	+
CUST_77398_PI430048170	0.000132005	3.00654	7.94588	7.70876	7.92531	8.04969	P	P	P	P	6.09916	6.35369	6.13778	6.64141	P	P	P	P	CUST_77398_PI430048170	0	lncRNA	AACCTCCCCATCAATGATCTGTTCTAATATCAGTAAAGGATCAATGAAACAAGACAGAAA	lnc-FAM135A-5:1	lncipedia	chr6	+	69936871	69974196	-	NA	NA	-	exonic_sense	Col19a1	collagen, type XIX, alpha 1	+
CUST_28887_PI430048170	0.00540022	3.00494	7.47326	6.8488	7.38705	7.98358	P	P	P	P	6.30463	6.14659	5.79122	5.00705	P	P	P	P	CUST_28887_PI430048170	0	lncRNA	GTAATGACTGGCAAACAAATACACAAAGTAATAGAATTGAAAGGATGTCTGTGAACTGCA	ENST00000574212	ENSEMBL_GENCODE	chr16	+	15726674	15732993	AF001548.5	NA	NA	-	exonic_antisense	Myh11	myosin, heavy chain 11, smooth muscle	-
CUST_23635_PI430048170	0.0110325	3.00366	8.02168	7.83884	8.14985	7.80915	P	P	P	P	5.7973	6.80582	6.84283	5.63478	P	P	P	P	CUST_23635_PI430048170	0	lncRNA	ATTTTGAGAACAACTGAGGACTCTTGTGACCAGGACAACAGGGAAGCTTGCAGCAAGATA	NR_038904	RefSeq	chr11	-	12979533	12989548	LINC00958	100506305	NA	long intergenic non-protein coding RNA 958	intergenic	.	-	.
CUST_119025_PI430048170	0.00405244	3.0031	13.9462	13.7516	14.2818	13.7182	P	P	P	P	11.9097	12.5926	12.8681	11.7602	P	P	P	P	CUST_119025_PI430048170	0	lncRNA	TTTCCTGTGTGTACTCTGTCCAGTACCTTTAGAAAAAATGGATGCCCAGAGGACTCCCAA	NONHSAT016087	NONCODE	chr10	-	102087789	102090024	-	NA	NA	-	intergenic	.	-	.
CUST_58787_PI430048170	0.000526491	3.00307	7.08835	7.524	7.38402	7.16365	P	P	P	P	5.58784	6.03111	5.86593	5.25389	P	P	P	P	CUST_58787_PI430048170	0	lncRNA	ACATAAGATTCATCCAGCCTTCCAGGTGTTATTTAAAGTAGGAACACTTTTGGGAGCTGA	lnc-CASC1-2:1	lncipedia	chr12	-	25092714	25093900	-	NA	NA	-	intronic_antisense	Lrmp	lymphoid-restricted membrane protein	+
CUST_29651_PI430048170	0.0129184	2.99964	8.80327	8.91044	8.48016	9.21874	P	P	P	P	6.84081	7.95241	7.53865	6.29943	P	P	P	P	CUST_29651_PI430048170	0	lncRNA	TACCACATGCCTAAGACCCGTGCTCCAATGCATCTATCAGGAATAAAGCTGATGTCTTAA	ENST00000561826	ENSEMBL_GENCODE	chr16	-	82044336	82063222	RP11-510J16.5	NA	NA	-	intronic_antisense	HSD17B2	hydroxysteroid (17-beta) dehydrogenase 2	+
CUST_23632_PI430048170	0.0118517	2.99686	9.70648	9.68523	10.0187	9.61201	P	P	P	P	7.68424	8.60101	8.66444	7.33138	P	P	P	P	CUST_23632_PI430048170	0	lncRNA	GAGTCCACTGATAAGCAGAGCCTTAAAACTCACATAGAGAAACAACTTTGCTGGAGTGTG	NR_038904	RefSeq	chr11	-	12979533	12989548	LINC00958	100506305	NA	long intergenic non-protein coding RNA 958	intergenic	.	-	.
CUST_31413_PI430048170	2.77587e-05	2.99686	9.82127	9.87039	9.7802	9.89485	P	P	P	P	8.30479	8.40573	8.10153	8.20584	P	P	P	P	CUST_31413_PI430048170	0	lncRNA	ACGTCTCATCTGTGCTTTCCGTGTTCCTTTCCTTTTTTGATATATGAAAACCTATTCTGG	NR_024076	RefSeq	chr18	-	14477954	14498706	CXADRP3	440224	NA	coxsackie virus and adenovirus receptor pseudogene 3	exonic_sense	CXADR	coxsackie virus and adenovirus receptor	-
CUST_61424_PI430048170	0.000816584	2.99456	7.67631	8.31248	7.91194	8.51278	P	P	P	P	6.91426	6.44644	6.31615	6.48164	P	P	P	P	CUST_61424_PI430048170	0	lncRNA	AACCAGATTTCTCGTGTATGCTAGGAAGTTCCCCTTCTGGTCACACCTCAATATTTCCTG	lnc-ASPG-1:1	lncipedia	chr14	+	104113734	104115571	-	NA	NA	-	intergenic	.	-	.
CUST_88022_PI430048170	0.00286729	2.9938	6.6732	7.57498	7.28717	6.71905	P	P	P	P	5.4531	5.71868	5.29493	5.62681	P	P	P	P	CUST_88022_PI430048170	0	lncRNA	GCATAAGAAAAAAGGCTCTTCTCTTCGCTGGTATTGAAAGATATTCATCTTAAAATCCCT	lnc-AC005008.2.1-4:1	lncipedia	chr7	+	81847112	81867891	-	NA	NA	-	intergenic	.	-	.
CUST_84064_PI430048170	0.00571642	2.98755	7.26675	7.85517	6.54141	7.59697	P	P	P	P	6.33398	5.33687	5.56105	5.82615	P	P	P	P	CUST_84064_PI430048170	0	lncRNA	TGGGCTTGGGTAGGAGATCAGGCAATACTAAATAATAATAAAAACAAATTTCACACTTGC	NR_110037	RefSeq	chr7	+	66654518	66669602	LOC100996437	NA	NA	uncharacterized LOC100996437	intergenic	.	-	.
CUST_5123_PI430048170	0.0480725	2.98273	14.0549	14.1408	12.1075	13.9221	P	P	P	P	11.8449	12.0847	12.8935	11.4588	P	P	P	P	CUST_5123_PI430048170	0	lncRNA	AGAGGCGAGGGTTCGAGGGCTCGAGTTCGAGGCCAACCTGGTCCACATGGGTTGAAAAAA	NR_024220	RefSeq	chr19	+	47913050	47913170	SNAR-C1	NA	NA	small ILF3/NF90-associated RNA C1	intergenic	.	-	.
CUST_81299_PI430048170	0.0177095	2.98088	9.104	8.9957	7.68141	9.25758	P	P	P	P	6.93547	7.80899	7.60031	6.4813	P	P	P	P	CUST_81299_PI430048170	0	lncRNA	AAGAAGTTTGGAGCCCGTCGAGCACTGAACTCACCAGTTAAGAAAACAGAGCAGCAATTT	lnc-C9orf117-1:1	lncipedia	chr9	+	127712336	127716002	-	NA	NA	-	exonic_sense	1700019L03Rik	-	+
CUST_113140_PI430048170	0.00197417	2.97839	9.6267	9.29309	10.2998	9.90002	P	P	P	P	8.3532	8.74223	7.8643	7.85686	P	P	P	P	CUST_113140_PI430048170	0	lncRNA	TAAAAAATACTCAGGTCTTGAGAATCCCTGTGCTGAAGGATCCCAAAATGCTTTCTAAAA	lnc-CCDC144NL-4:1	lncipedia	chr17	-	20789216	20789595	-	NA	NA	-	exonic_antisense	SCD	stearoyl-CoA desaturase (delta-9-desaturase)	+
CUST_103927_PI430048170	0.000250499	2.97677	7.27956	7.22214	7.54929	6.81763	P	P	P	P	5.91634	5.5783	5.72787	5.39225	P	P	P	P	CUST_103927_PI430048170	0	lncRNA	TTTTGGAATGAAGAAATAGTTCCCCAGATCAAGGAGGGGAAACAAGTACTGACTGCAGCC	lnc-GAPT-7:1	lncipedia	chr5	+	58161196	58161752	-	NA	NA	-	intergenic	.	-	.
CUST_10368_PI430048170	0.000103595	2.9757	12.4865	12.8107	12.8111	13.0889	P	P	P	P	11.4387	11.1682	11.0592	11.2732	P	P	P	P	CUST_10368_PI430048170	0	lncRNA	CGGGAACAAAACAGAAAAAAGTCTTTGTATAGTAATAAAGTCTGCAGTTCACGCACCCAT	ENST00000606993	ENSEMBL_GENCODE	chr1	+	1169357	1170343	RP11-465B22.8	NA	NA	-	intronic_antisense	DVL1	dishevelled segment polarity protein 1	-
CUST_14226_PI430048170	0.000178383	2.96905	8.64414	9.22214	8.80467	9.16124	P	P	P	P	7.14345	7.61315	7.40395	7.4331	P	P	P	P	CUST_14226_PI430048170	0	lncRNA	TTCATTGTAACACGCCACCTGGTCACAAGATTATGGGGAAATAAATATATCGTCTTCACT	ENST00000413311	ENSEMBL_GENCODE	chr2	-	215939308	215941719	AC093382.1	NA	NA	-	bidirectional	Mreg	melanoregulin	-
CUST_66711_PI430048170	0.000116206	2.96836	8.32004	8.32158	8.51147	8.34508	P	P	P	P	6.92737	6.99879	6.70834	6.55073	P	P	P	P	CUST_66711_PI430048170	0	lncRNA	TAGCCTACTGCCTTCAGACATTGACAGGTACTTATAATAAGTGTCTATCTATCTCTCTTT	lnc-GALNT5-4:1	lncipedia	chr2	+	156571171	156583009	-	NA	NA	-	exonic_sense	Gpo-1	-	+
CUST_67331_PI430048170	9.13058e-05	2.96781	8.79987	8.78511	8.41062	8.93421	P	P	P	P	6.9833	6.93719	7.47945	7.23622	P	P	P	P	CUST_67331_PI430048170	0	lncRNA	TAATTCTGCATCTTTTGGATTTCTTACAGTGTCCAGGAAGTTATTCCAGATGAAGACTTA	lnc-NARG2-1:3	lncipedia	chr15	-	60385556	60397986	-	NA	NA	-	exonic_sense	ANXA2	annexin A2	-
CUST_48026_PI430048170	0.0430646	2.96564	7.665	7.39616	6.81808	7.79609	P	P	P	P	4.66023	6.84907	6.23702	4.4743	P	P	P	A	CUST_48026_PI430048170	0	lncRNA	CCATCTCCTACCGGAGGTGACGCAGCGGCTCTTCTGGAGAAATTAAAAGTCATAACTGGC	lnc-QSOX2-1:9	lncipedia	chr9	-	136258691	136275003	-	NA	NA	-	intronic_antisense	gpsm1	G-protein signaling modulator 1	+
CUST_93978_PI430048170	0.00964672	2.96217	8.82241	9.05116	8.99603	8.89507	P	P	P	P	7.26122	8.0818	6.6881	7.10381	P	P	P	P	CUST_93978_PI430048170	0	lncRNA	ATATGTGGGATCTGGAGATGTAAACGGATGCATGGAAAAGTCCAAAGCAAACACAAGCCA	lnc-CDK18-3:1	lncipedia	chr1	+	205592128	205598141	-	NA	NA	-	exonic_sense	mfsd4	major facilitator superfamily domain containing 4	+
CUST_52708_PI430048170	0.00393138	2.96146	8.17035	7.219	7.1817	7.05565	P	P	P	P	6.09013	5.7096	6.23487	5.51594	P	P	P	P	CUST_52708_PI430048170	0	lncRNA	CAATGCTTTGTCAAATACCAGTCTTGGGACATTAGATGAAGCTCCTTCATCTAATGTTTT	ENST00000518552	ENSEMBL_GENCODE	chr8	+	55893595	55895739	RP11-318K15.2	NA	NA	-	intronic_sense	Lyn	LYN proto-oncogene, Src family tyrosine kinase	+
CUST_112522_PI430048170	0.00356138	2.95982	9.54798	9.36829	10.4322	9.9925	P	P	P	P	8.45502	8.8542	7.79727	7.97175	P	P	P	P	CUST_112522_PI430048170	0	lncRNA	TCTCCAAAAAATTGAATGAATCCATTGGAGAAGCAGTGGATTAACTAGCCAGACAAAATT	ENST00000578585	ENSEMBL_GENCODE	chr17	+	20788071	20789584	RP11-283C24.1	NA	NA	-	exonic_sense	SCD	stearoyl-CoA desaturase (delta-9-desaturase)	+
CUST_60903_PI430048170	0.000119714	2.95804	8.82401	9.02224	8.76819	9.11232	P	P	P	P	7.08715	7.29413	7.69643	7.35	P	P	P	P	CUST_60903_PI430048170	0	lncRNA	TCAATGGTGCAATGGACCACAAGCAGGAACTTAATTTAGAATGTGCTTATTTTGTTAGAT	NR_038358	RefSeq	chr14	+	51333392	51365557	LINC00640	NA	NA	long intergenic non-protein coding RNA 640	intergenic	.	-	.
CUST_96653_PI430048170	9.82881e-06	2.95653	10.2435	10.0787	10.3462	10.1747	P	P	P	P	8.43886	8.81959	8.70431	8.61133	P	P	P	P	CUST_96653_PI430048170	0	lncRNA	ATGATGAGCGAGATGGACGTGAACGCCATCGCAGGCACGCTGAAGCTGTATTTCCGTGAG	lnc-AC008103.1-2:1	lncipedia	chr22	-	18857357	18858688	-	NA	NA	-	intergenic	.	-	.
CUST_7677_PI430048170	0.00386538	2.95643	16.5033	16.4793	16.4984	16.3048	P	P	P	P	14.4972	14.8646	15.4328	14.5405	P	P	P	P	CUST_7677_PI430048170	0	lncRNA	ATTCAAGAGAAAGTACGGCAAGTCCCTGTACTATTACATCCAGCAAGACACTAAGGGCGA	NR_003573	RefSeq	chr9	+	33624224	33625534	ANXA2P2	NA	NA	annexin A2 pseudogene 2	exonic_sense	ANXA2	annexin A2	+
CUST_39125_PI430048170	0.0419074	2.95323	8.19867	8.72941	8.55828	8.47021	P	P	P	P	6.88779	5.17693	6.85492	7.78516	P	P	P	P	CUST_39125_PI430048170	0	lncRNA	CACTTGCCCATGTGTATTCTGTAGTAGGAGTTTGCATTCTGAAACTGGTCTTTATTAAAG	ENST00000511693	ENSEMBL_GENCODE	chr5	+	1933863	1959176	RP11-259O2.1	NA	NA	-	intergenic	.	-	.
CUST_10477_PI430048170	0.0090093	2.95256	9.65892	9.43093	9.74724	9.61708	P	P	P	P	7.66652	8.45275	8.46373	7.30401	P	P	P	P	CUST_10477_PI430048170	0	lncRNA	AAGGCTGTAGAAATGCTGGCATCAGTGGAACCCTCAATAAACAGAATTCTTGTTAAAGAA	ENST00000412639	ENSEMBL_GENCODE	chr1	+	9182204	9192089	RP3-510D11.2	NA	NA	-	intergenic	.	-	.
CUST_24836_PI430048170	0.00167063	2.94907	6.88451	6.76201	7.11328	7.51821	P	P	P	P	5.02173	5.84543	5.89365	5.1915	P	P	P	P	CUST_24836_PI430048170	0	lncRNA	TTGTAAGGTTGCCCTTCATCACTCAGCAGTGAAGAATGAAAATCAACAGAGCTTTCCCCA	ENST00000590328	ENSEMBL_GENCODE	chr12	+	22787043	22888021	RP11-114G22.1	NA	NA	-	intergenic	.	-	.
CUST_21448_PI430048170	0.00374701	2.94793	9.68067	9.37171	8.78684	9.94056	P	P	P	P	8.35009	7.36566	8.18776	7.66866	P	P	P	P	CUST_21448_PI430048170	0	lncRNA	CGAGAAACCAGGTCGGGATTTAAACAATGTTGGGTTAAAGCAAAGTTTCATAAAGACAGA	ENST00000519481	ENSEMBL_GENCODE	chr8	+	127890677	127996650	PVT1	NA	NA	-	exonic_sense	MIR1205	microRNA 1205	+
CUST_38276_PI430048170	0.000290967	2.94524	10.4389	10.3778	10.878	10.1557	P	P	P	P	8.74499	8.85463	9.31866	8.71023	P	P	P	P	CUST_38276_PI430048170	0	lncRNA	TTCCTGCATGATGCTGGGGAGCTTGGCGCCTGACCCAGGATCTAGAAGGCACTCTGGGCA	NR_015381	RefSeq	chr7	-	87325347	87345492	TP53TG1	11257	GO:0003674|GO:0006950|GO:0006974	TP53 target 1 (non-protein coding)	intronic_sense	Abcb1b	-	-
CUST_87335_PI430048170	3.72822e-05	2.94428	11.8436	12.1613	12.1575	11.8918	P	P	P	P	10.3067	10.7584	10.306	10.432	P	P	P	P	CUST_87335_PI430048170	0	lncRNA	CAAATGCCACATTCCCAGGAGGGACAGACCCTGATGCTCTGTGAGGCGCAAGAAACCAAT	lnc-CDC42BPG-1:1	lncipedia	chr11	-	64823185	64824309	-	NA	NA	-	exonic_sense	CDC42BPG	CDC42 binding protein kinase gamma (DMPK-like)	-
CUST_125857_PI430048170	0.0029262	2.9403	12.462	13.0315	12.5479	11.9217	P	P	P	P	11.1279	10.8346	10.7354	11.2009	P	P	P	P	CUST_125857_PI430048170	0	lncRNA	CTCCAGGTGTAAAGGCTGAAGGAATATCATCGTCTCCAGAGCAAGGTCACTGCCAAATAG	NONHSAT135150	NONCODE	chr9	+	130499576	130501021	-	NA	NA	-	exonic_sense	Ass1	argininosuccinate synthase 1	+
CUST_13436_PI430048170	0.0054764	2.9376	8.87608	8.87031	8.99867	8.97005	P	P	P	P	6.95687	7.03746	7.97524	7.29329	P	P	P	P	CUST_13436_PI430048170	0	lncRNA	CATCCTCCCCATTTCTGTACTGAATTTATAGCAGACTGAATTTGGAAGTTGATTTGAATG	ENST00000622940	ENSEMBL_GENCODE	chr2	-	111321433	111324812	RP11-803D5.1	NA	NA	-	intergenic	.	-	.
CUST_123265_PI430048170	0.0010976	2.9364	13.7147	13.0445	13.2574	12.9678	P	P	P	P	11.7542	11.8113	11.5131	11.7927	P	P	P	P	CUST_123265_PI430048170	0	lncRNA	GGCCCATCACCGAAATCCTGAATGATTACTAGACCAATTCTATTAAAAACATTTCAAGGC	NONHSAT099881	NONCODE	chr5	-	470511	473063	-	NA	NA	-	exonic_sense	SLC9A3	solute carrier family 9, subfamily A (NHE3, cation proton antiporter 3), member 3	-
CUST_73462_PI430048170	4.76256e-05	2.93588	7.57737	7.85345	7.91998	7.49731	P	P	P	P	6.21327	6.02873	6.09074	6.32599	P	P	P	P	CUST_73462_PI430048170	0	lncRNA	AGTGAGACCGAGAAAGAGAAGATCAAGAAACTACCAGAATACAACCGCCAAACCCTTTGA	lnc-TXNRD3-2:1	lncipedia	chr3	-	126766433	126767475	-	NA	NA	-	exonic_sense	CG9135	-	-
CUST_7623_PI430048170	0.0464035	2.93459	13.4758	13.6053	11.5789	13.2403	P	P	P	P	11.3449	11.5745	12.2672	10.883	P	P	P	P	CUST_7623_PI430048170	0	lncRNA	GGAGGCGAGGGTGCGAGGGTACGAGTTTGAGGCCAACCTGGTCCACATTGGTTGAAAAAA	NR_024342	RefSeq	chr2	-	77954906	77955026	SNAR-H	NA	NA	small ILF3/NF90-associated RNA H	intergenic	.	-	.
CUST_56196_PI430048170	0.00468434	2.93431	10.3534	10.3992	10.836	9.79615	P	P	P	P	8.71843	8.83824	8.93221	8.85988	P	P	P	P	CUST_56196_PI430048170	0	lncRNA	AGCATGATTACTCAGGGGTGTGTGCATGTGTGAGGTAGGTTTTTCTGTTTTGTTTTGTTT	lnc-ANKRD30A-3:2	lncipedia	chr10	+	37378481	37380713	-	NA	NA	-	intergenic	.	-	.
CUST_115739_PI430048170	0.00149472	2.93262	8.98176	9.20946	9.05559	8.2995	P	P	P	P	7.09635	7.25308	7.57488	7.51645	P	P	P	P	CUST_115739_PI430048170	0	lncRNA	TGAATATTCAGCAGCTCGCTGAAGTTTGTCCCTAAAGGCAAAGAAACTTCTGCTTCCCAG	lnc-IL28B-2:1	lncipedia	chr19	-	39254915	39255269	-	NA	NA	-	exonic_sense	MSRB1	methionine sulfoxide reductase B1	-
CUST_86673_PI430048170	0.0232117	2.93024	7.23574	7.54904	7.86622	7.59385	P	P	P	P	4.93599	6.43245	6.70576	5.30526	P	P	P	P	CUST_86673_PI430048170	0	lncRNA	TAAAGCTTCCTACATACCTAAAGAGAGAGTAAAAACAGGCAAAGGGTCAGTAGCAGGGCA	lnc-ADORA2B-1:1	lncipedia	chr17	+	15981197	15982004	-	NA	NA	-	intronic_antisense	Zswim7	zinc finger, SWIM-type containing 7	-
CUST_47216_PI430048170	0.0236972	2.92788	7.73902	7.86831	7.24998	8.3159	P	P	P	P	5.60895	7.23334	6.30017	5.15069	P	P	P	P	CUST_47216_PI430048170	0	lncRNA	CGAAGCAGTAAGGTGCTGCAAAGGACCCTTCTTTTTGGCCATAAAAACCTGAGAAACTGA	lnc-AKTIP-1:2	lncipedia	chr16	-	53041806	53043001	-	NA	NA	-	intergenic	.	-	.
CUST_103636_PI430048170	0.00129832	2.92605	8.65738	8.84522	9.32908	8.44174	P	P	P	P	7.07964	7.4353	7.19058	7.48695	P	P	P	P	CUST_103636_PI430048170	0	lncRNA	AGGATGTTGCTGACTACAAGTCTAGAAAGCTTGATGGTGCAAAAGGTCCTGCTAAAGTTG	lnc-PALMD-1:1	lncipedia	chr1	+	99698241	99699178	-	NA	NA	-	intergenic	.	-	.
CUST_75153_PI430048170	0.0163878	2.92211	7.83906	8.51445	8.81353	8.83336	P	P	P	P	7.17097	6.98486	7.56218	5.75	P	P	P	P	CUST_75153_PI430048170	0	lncRNA	TAAAACTCCATTGGCCTCATGTCCAGAACTGAATCAGGTTCAGCTCGTGGAAGACATTCA	NR_125375	RefSeq	chr5	+	473235	480891	LOC100288152	NA	NA	uncharacterized LOC100288152	exonic_antisense	SLC9A3	solute carrier family 9, subfamily A (NHE3, cation proton antiporter 3), member 3	-
CUST_103964_PI430048170	0.0339839	2.9208	7.89508	8.77218	7.95637	9.57049	P	P	P	P	7.08641	6.87976	7.42248	7.24153	P	P	P	P	CUST_103964_PI430048170	0	lncRNA	CTGTGGTTGGGAGGCGGCTGCTGCACGTTTGGGCTTGAATAAAGAAGTATTTCTGGTTCC	lnc-ADAD2-1:1	lncipedia	chr16	+	84196533	84197168	-	NA	NA	-	exonic_sense	Adad2	adenosine deaminase domain containing 2	+
CUST_70243_PI430048170	0.00217867	2.91696	9.77521	10.0845	10.7861	9.92245	P	P	P	P	8.39397	8.71096	9.00625	8.4136	P	P	P	P	CUST_70243_PI430048170	0	lncRNA	ATAAGATGGGAGAACTGGACCATGAACCGTATTGTCAACGTTTTTGCCATTGCTAGTGTT	lnc-UGGT1-2:1	lncipedia	chr2	+	128199900	128200195	-	NA	NA	-	intergenic	.	-	.
CUST_96685_PI430048170	0.000593343	2.91538	8.79875	8.95813	9.06241	9.04772	P	P	P	P	7.3434	7.71709	7.03058	7.52909	P	P	P	P	CUST_96685_PI430048170	0	lncRNA	TCGATCTCTCTGCAGAGTTTCCCTACGTATACCCTGGTGGTTCAAGCTGCTGACCTTCAA	lnc-TMCO7-3:1	lncipedia	chr16	+	68812082	68813413	-	NA	NA	-	exonic_sense	Cdh1	cadherin 1, type 1, E-cadherin (epithelial)	+
CUST_83787_PI430048170	7.8131e-05	2.91279	7.63094	7.8878	8.13359	7.65448	P	P	P	P	6.51763	6.24811	5.99646	6.38324	P	P	P	P	CUST_83787_PI430048170	0	lncRNA	CTACCACAGCCCTAGGAACAATAGCATAAGATCCTTGCACCAATAAATGTCACAGAAAGG	lnc-CA13-1:3	lncipedia	chr8	+	85220926	85230336	-	NA	NA	-	bidirectional	C8H8orf59	-	-
CUST_112299_PI430048170	0.00104475	2.91002	8.43585	8.55978	7.86159	8.67829	P	P	P	P	6.96676	6.40262	7.28551	6.69594	P	P	P	P	CUST_112299_PI430048170	0	lncRNA	TACAGTGCTTAGATACAAGTTGAGCTTGGAATTCCAGAGGTAGAGCACTGCTGATTGGAG	NR_027456	RefSeq	chrX	+	149938547	150016787	LINC00894	100272228	NA	long intergenic non-protein coding RNA 894	bidirectional	LOC100172528	-	-
CUST_83118_PI430048170	0.0151376	2.90816	7.28717	7.2194	6.46362	7.36308	P	P	P	P	5.17412	6.21464	5.88355	4.49187	P	P	P	P	CUST_83118_PI430048170	0	lncRNA	AAGAATCAAGATCTTCGTGTTTCAGAATCAGGTGGTGACCACCATCCCTGTGACAGTGAT	lnc-CHST6-3:2	lncipedia	chr16	-	75499787	75505283	-	NA	NA	-	exonic_sense	TMEM231	transmembrane protein 231	-
CUST_16902_PI430048170	0.00106341	2.90568	9.62242	9.10797	9.19513	8.95098	P	P	P	P	7.60821	7.77722	7.7564	7.66172	P	P	P	P	CUST_16902_PI430048170	0	lncRNA	GTGGTTATTCTCCACACTTCGTAGCCATTTCAACCAACTCTGAGCACAAAATGCAGCCAT	NR_024158	RefSeq	chr5	-	470509	472965	PP7080	25845	NA	uncharacterized LOC25845	exonic_sense	SLC9A3	solute carrier family 9, subfamily A (NHE3, cation proton antiporter 3), member 3	-
CUST_83440_PI430048170	0.016775	2.90555	7.52432	7.85985	7.9617	7.59909	P	P	P	P	6.46826	6.3987	6.50756	4.99741	P	P	P	P	CUST_83440_PI430048170	0	lncRNA	CCCAGAAGGGAATTCTTAATAGGAATGACTAAAGCGACAAACATGGTGAGGAATTAGGAA	lnc-SLC16A13-1:1	lncipedia	chr17	+	7036096	7037064	-	NA	NA	-	exonic_sense	SLC16A13	solute carrier family 16, member 13	+
CUST_52794_PI430048170	0.000891984	2.90551	6.60521	7.25482	7.3304	7.16075	P	P	P	P	5.58469	5.77537	5.47024	5.44685	P	P	P	P	CUST_52794_PI430048170	0	lncRNA	CAGAGCAGGTCTGTGTGATCATTTAGCATATGATTAATGGGGCATTTAAAATCCACGAGG	ENST00000553344	ENSEMBL_GENCODE	chr14	-	104857792	104858836	CTD-3051D23.4	NA	NA	-	intronic_sense	akt2	v-akt murine thymoma viral oncogene homolog 2	-
CUST_7184_PI430048170	0.0204231	2.90479	11.5877	11.8553	12.1118	11.8967	P	P	P	P	9.78112	9.79369	11.3533	9.62161	P	P	P	P	CUST_7184_PI430048170	0	lncRNA	TATAAATCTTCAATACATCCTGTCCCCCTAAAACGGCATCTGGGTCTTTTGAGGGTTAAA	NR_015395	RefSeq	chr2	-	111367010	111495115	MIR4435-2HG	NA	NA	MIR4435-1 host gene%2C transcript variant 1	exonic_sense	Gm14005	-	-
CUST_106_PI430048170	0.000562971	2.90458	11.3871	11.3013	12.0437	11.5042	P	P	P	P	10.0233	10.2144	9.75178	10.172	P	P	P	P	CUST_106_PI430048170	0	lncRNA	CCCACAACCTTTCTGGATTGATAGTTTGTGGTGAAATAAACAATTTTAGTTTGTTTGGAG	NR_039988	RefSeq	chr22	+	40032331	40036577	LOC100130899	NA	NA	uncharacterized LOC100130899	intergenic	.	-	.
CUST_95807_PI430048170	2.88954e-05	2.90229	9.45826	9.37971	9.73495	9.46619	P	P	P	P	8.00615	8.06781	7.94968	7.88615	P	P	P	P	CUST_95807_PI430048170	0	lncRNA	TGATTGCTGCCAGCGTAAGACCGTGATGATAATCGTAGCAATCAGCCCCAAATACAAACA	lnc-REV3L-3:2	lncipedia	chr6	-	111563024	111567276	-	NA	NA	-	exonic_sense	Traf3ip2	TRAF3 interacting protein 2	-
CUST_104325_PI430048170	0.000250851	2.90193	10.5019	10.6125	10.8585	10.3353	P	P	P	P	8.74342	9.39495	9.1467	8.83154	P	P	P	P	CUST_104325_PI430048170	0	lncRNA	GGCGTAGACAAAATTGAAGCTCTACAAAACCATGAAAATGAGTCTGTATATAAGGCTTCA	NR_026899	RefSeq	chr17	-	64749661	64781999	LOC146880	146880	NA	Rho GTPase activating protein 27 pseudogene%2C transcript variant 2	intergenic	.	-	.
CUST_34829_PI430048170	0.0245779	2.90181	8.72206	8.76627	9.15154	9.13335	P	P	P	P	8.38892	6.39896	6.73571	7.31211	P	P	P	P	CUST_34829_PI430048170	0	lncRNA	TAAGCCACAAGCTGTGATCAGCACTTTTACTAAAATGTAGTGATGCGGTTCTTAAATTTA	ENST00000497961	ENSEMBL_GENCODE	chrX	+	30698207	30721932	RP11-242C19.2	NA	NA	-	exonic_sense	zgc:172295	-	+
CUST_18683_PI430048170	0.00123013	2.89663	7.11665	7.82622	7.08251	7.69636	P	P	P	P	5.84478	5.73139	6.42868	5.58228	P	P	P	P	CUST_18683_PI430048170	0	lncRNA	TGATCTGACCTCTCATTCTCTTAAGCTTTGGAGTTGGATGAAGGAAGAACTCTGAAAAAA	ENST00000453790	ENSEMBL_GENCODE	chr6	-	53740749	53747022	RP11-79N23.1	NA	NA	-	intergenic	.	-	.
CUST_88002_PI430048170	0.00206658	2.89659	9.8706	10.3755	9.57914	10.2458	P	P	P	P	8.58094	8.58159	8.33746	8.55292	P	P	P	P	CUST_88002_PI430048170	0	lncRNA	TACATAGGTACCAATGTAGGCTTTGGAGTGCACATTAGGATCTCTCTCTCTCTCTTTCTC	lnc-FAM126A-3:1	lncipedia	chr7	-	23067752	23072228	-	NA	NA	-	intergenic	.	-	.
CUST_118674_PI430048170	0.00436134	2.89233	7.67668	8.31381	8.38401	7.50146	P	P	P	P	6.46658	6.68143	6.33537	6.44432	P	P	P	P	CUST_118674_PI430048170	0	lncRNA	AGCCTAGGATGTGTTCTATCTGCATTCCTGCTTAGATTCTGCATGACTTCTCCTGTCCAT	NONHSAT009098	NONCODE	chr1	+	207018401	207018900	-	NA	NA	-	intergenic	.	-	.
CUST_64342_PI430048170	0.000203287	2.88885	9.55523	10.2029	9.83368	10.0623	P	P	P	P	8.51065	8.30119	8.6488	8.09205	P	P	P	P	CUST_64342_PI430048170	0	lncRNA	TAATTACTACTTAAGCTTGACCTTCATGGTGCCAACTGCATCTTTCTTACATTGCTGGGT	lnc-ZNF121-2:1	lncipedia	chr19	-	9617811	9621236	-	NA	NA	-	exonic_sense	ZNF561	zinc finger protein 561	-
CUST_86490_PI430048170	0.000525708	2.88862	8.62465	8.53124	8.6338	8.59469	P	P	P	P	7.03807	7.07951	7.31644	6.78137	P	P	P	P	CUST_86490_PI430048170	0	lncRNA	AGTCTCAGGATGATGAAATTGGAGATGGAACCACAGGTGTGGTTGTCGAGAGTATGGATA	lnc-NDFIP2-17:1	lncipedia	chr13	+	78909124	79057147	-	NA	NA	-	intergenic	.	-	.
CUST_107361_PI430048170	0.0106758	2.88838	9.36233	9.47859	9.77104	9.50615	P	P	P	P	7.45648	8.7942	7.85147	7.48047	P	P	P	P	CUST_107361_PI430048170	0	lncRNA	TCATAATTACATCATCCACAATGAGAACATGGGGCAAGGTGGGGACAAGTACAAGACGCT	lnc-ALCAM-10:1	lncipedia	chr3	+	104502699	104503266	-	NA	NA	-	intergenic	.	-	.
CUST_75794_PI430048170	0.000643912	2.88821	9.52498	10.2175	10.1274	10.0679	P	P	P	P	8.45412	8.64221	8.74205	7.95285	P	P	P	P	CUST_75794_PI430048170	0	lncRNA	ATTCATATCCTCCTCATGGGCATTAACCACACCAGGCGTGCTGCTAGTGCTTTATGTAAT	lnc-ERAP2-7:1	lncipedia	chr5	+	96662402	96696294	-	NA	NA	-	exonic_sense	CAST	calpastatin	+
CUST_21893_PI430048170	0.016969	2.88615	8.10243	8.51009	7.11923	8.01312	P	P	P	P	6.43701	6.69968	7.00936	5.3149	P	P	P	P	CUST_21893_PI430048170	0	lncRNA	CCTAAGTATGGTGAAGCAGAATTGAATTCTACAAAAGTCTTTCATCTGTTTTCCTATGGA	NR_121647	RefSeq	chr9	+	62801464	62813486	LINC01410	103352539	NA	long intergenic non-protein coding RNA 1410	intergenic	.	-	.
CUST_49941_PI430048170	7.28001e-05	2.88608	7.75341	7.69	8.07453	7.52376	P	P	P	P	6.14887	6.44555	6.06895	6.28976	P	P	P	P	CUST_49941_PI430048170	0	lncRNA	TTTTTCCAGTGCGAAAATCCAAAGCAGCTGATGAGAAGAGACGCTCCTTGGCTAAACAAG	lnc-INTS10-3:2	lncipedia	chr8	+	19363808	19373617	-	NA	NA	-	exonic_sense	Sh2d4a	SH2 domain containing 4A	+
CUST_122733_PI430048170	0.000409593	2.88535	8.80905	8.85237	8.34989	8.54463	P	P	P	P	6.78705	7.37645	7.38262	6.84121	P	P	P	P	CUST_122733_PI430048170	0	lncRNA	TCATGGATTTTTGTATTATCCTTGTATTTGATGGTTGTTTCCAGTTTGGTCACTCATCTG	ENST00000563632	ENSEMBL_GENCODE	chr3	+	112133423	112135359	RP11-757F18.5	NA	NA	-	bidirectional	GCSAM	germinal center-associated, signaling and motility	-
CUST_109618_PI430048170	0.00226581	2.88483	7.36585	8.04372	8.03885	7.91371	P	P	P	P	6.39951	6.31544	5.64721	6.77109	P	P	P	P	CUST_109618_PI430048170	0	lncRNA	GCCAGGTAAGTTCTGTTGCTGAGAGGCTGGGTTTTAGGATCAGATTGATACGAGTAGTAT	lnc-RP11-603J24.9.1-2:1	lncipedia	chr12	+	56099865	56100300	-	NA	NA	-	exonic_sense	ERBB3	v-erb-b2 avian erythroblastic leukemia viral oncogene homolog 3	+
CUST_51188_PI430048170	0.0239138	2.87907	7.24685	6.77148	6.49744	7.64843	P	P	P	P	4.31661	5.11793	5.84571	6.31487	P	P	P	P	CUST_51188_PI430048170	0	lncRNA	AGCCGTCTGCTGTATCACTCTTAATTGAGAGTTTGGTATTAAACTCATAGCAGGACCAGA	lnc-PTPN20C-2:1	lncipedia	chr10	-	48199667	48201654	-	NA	NA	-	intergenic	.	-	.
CUST_16194_PI430048170	0.00290301	2.87721	9.34198	9.47684	8.75545	9.46496	P	P	P	P	7.35844	7.95195	8.26853	7.2186	P	P	P	P	CUST_16194_PI430048170	0	lncRNA	CTATATCCAGACTGTCTCATTCAATTAACAGTTTCTCAAGTAATCTTCTAGTTACTGTCG	ENST00000567197	ENSEMBL_GENCODE	chr4	-	75081925	75082495	RP11-44F21.5	NA	NA	-	intergenic	.	-	.
CUST_10491_PI430048170	0.00550506	2.87633	8.64609	8.37409	7.37936	8.13493	P	P	P	P	6.41731	7.22025	6.64058	6.24585	P	P	P	P	CUST_10491_PI430048170	0	lncRNA	GCCCTTAATACAATTCATTCCACCCATTAAGTCTTCAATAAATGTTCAGCATATCCAGTT	ENST00000435388	ENSEMBL_GENCODE	chr1	+	11099675	11102100	RP4-635E18.6	NA	NA	-	exonic_antisense	EXOSC10	exosome component 10	-
CUST_103875_PI430048170	0.00197253	2.87486	9.69877	9.78816	9.56657	9.80227	P	P	P	P	7.89441	8.49339	8.44758	7.80421	P	P	P	P	CUST_103875_PI430048170	0	lncRNA	TCCTGTCTGATCATCAGATCCTGTAAGTCTTTGACCTTGAAGATGGTATGGATGAGAGTC	lnc-LHFPL4-5:1	lncipedia	chr3	-	9235521	9249685	-	NA	NA	-	exonic_sense	Srgap3	SLIT-ROBO Rho GTPase activating protein 3	-
CUST_57797_PI430048170	5.10197e-05	2.87312	7.17647	7.49267	7.04549	7.31188	P	P	P	P	5.6877	5.85969	5.44003	5.93757	P	P	P	P	CUST_57797_PI430048170	0	lncRNA	TGCAGGGTGCGGTGTGAACCAGAGGGGTGGTGCAGAGACCAGTGTGGGATGTGAGAGGAT	lnc-NDUFV1-6:1	lncipedia	chr11	+	67662491	67662752	-	NA	NA	-	intergenic	.	-	.
CUST_122186_PI430048170	0.000879749	2.87215	11.2983	11.3135	11.5474	11.4714	P	P	P	P	10.124	9.81075	10.0801	9.44535	P	P	P	P	CUST_122186_PI430048170	0	lncRNA	AGCTGACCCTGACCCAGCCCCACACTCTGTGTTAATGTATTTAGTCTGTGCAACGGGAGC	NR_027687	RefSeq	chr20	+	64034343	64039962	LINC00176	284739	NA	long intergenic non-protein coding RNA 176%2C transcript variant 2	exonic_sense	RGD1561282	-	+
CUST_41265_PI430048170	3.72118e-05	2.87144	8.84438	8.90099	9.04091	8.84143	P	P	P	P	7.18322	7.54525	7.28676	7.50363	P	P	P	P	CUST_41265_PI430048170	0	lncRNA	TACTCGGATTGCTCCCTGTGCTTCATCTAATACTAACATGGAGAGACTTCAGAGATCATC	ENST00000612427	ENSEMBL_GENCODE	chr16	-	66565620	66566001	RP11-403P17.6	NA	NA	-	exonic_antisense	CKLF	chemokine-like factor	+
CUST_107429_PI430048170	0.0012256	2.86894	7.71044	7.99547	8.12786	8.38112	P	P	P	P	6.55105	6.57972	6.46881	6.60988	P	P	P	P	CUST_107429_PI430048170	0	lncRNA	ATGCAGAATTTGAATGTCCTCATAGTTCCCCCAATGCTGCAGGTGGACAAATAGGCTAAG	ENST00000623644	ENSEMBL_GENCODE	chr22	+	28930201	29197572	chr22-38_28785274-29006793.1	NA	NA	-	exonic_sense	Znrf3	zinc and ring finger 3	+
CUST_100138_PI430048170	0.00309812	2.86402	8.76013	8.74834	9.75253	9.07162	P	P	P	P	7.2108	8.02191	7.26976	7.83425	P	P	P	P	CUST_100138_PI430048170	0	lncRNA	AAACCTAAAAAGACTAAGGCGCCTGCAGCTCCTGCCACCCAGGAGACCATAAGTGACGGG	NR_033774	RefSeq	chr13	-	22897029	22898181	BASP1P1	NA	NA	brain abundant%2C membrane attached signal protein 1 pseudogene 1	intergenic	.	-	.
CUST_66091_PI430048170	0.000247342	2.86245	9.05482	8.99705	8.95665	8.86439	P	P	P	P	7.2701	7.37044	7.75611	7.36355	P	P	P	P	CUST_66091_PI430048170	0	lncRNA	CTTAAGAGCCACCCAAGATCTGAAGACAGCATGTACACAGCCATTCCCCAGAGTGGCTCT	lnc-RETSAT-1:3	lncipedia	chr2	-	85401171	85413213	-	NA	NA	-	exonic_sense	capga	-	-
CUST_66392_PI430048170	0.0180918	2.86158	11.3867	11.6983	11.9605	11.5879	P	P	P	P	9.62292	9.60059	11.1383	9.54418	P	P	P	P	CUST_66392_PI430048170	0	lncRNA	CATTTATAAATCTTCAATACATCCTGTCCCCCTAAAACGGCATCTGGGTCTTTTGAGGGT	NR_015395	RefSeq	chr2	-	111367010	111495115	MIR4435-2HG	NA	NA	MIR4435-1 host gene%2C transcript variant 1	exonic_sense	Gm14005	-	-
CUST_23666_PI430048170	0.0193639	2.86051	7.43071	7.06547	6.07826	7.71441	P	P	P	P	4.92146	6.19627	5.95904	5.26086	P	P	P	P	CUST_23666_PI430048170	0	lncRNA	TTAGATAACTGTGCCTGATCCCTATGGCCAGGAAGGAAGGAGCTGAAGAATTCACATTTG	ENST00000529082	ENSEMBL_GENCODE	chr11	+	19300002	19308358	RP11-428C19.5	NA	NA	-	intergenic	.	-	.
CUST_119877_PI430048170	0.0019581	2.85979	8.17979	9.01259	8.03231	8.31469	P	P	P	P	7.15963	7.09225	6.87181	6.46492	P	P	P	P	CUST_119877_PI430048170	0	lncRNA	GCTTGCATTTGGGAAGGGAATGGAGAAAGGAAAGAACCAATAAAGCTTTCAAAGTTCAAG	lnc-FLT3-2:3	lncipedia	chr13	-	28374520	28385750	-	NA	NA	-	exonic_sense	Flt1	fms-related tyrosine kinase 1	-
CUST_16193_PI430048170	0.0036346	2.8594	9.21453	9.30457	8.68363	9.32241	P	P	P	P	7.17827	7.75547	8.20876	7.12756	P	P	P	P	CUST_16193_PI430048170	0	lncRNA	CTCAAGTAATCTTCTAGTTACTGTCGTATTTTATCTGTATCAACTTAGCAAACCAAGTCC	ENST00000567197	ENSEMBL_GENCODE	chr4	-	75081925	75082495	RP11-44F21.5	NA	NA	-	intergenic	.	-	.
CUST_63853_PI430048170	0.00448698	2.85337	6.98998	7.2844	7.91441	7.22157	P	P	P	P	5.80099	5.93588	5.90643	5.8848	P	P	P	P	CUST_63853_PI430048170	0	lncRNA	GGCAATCTTTGGCTGTGTGATTTTCATCTTCCTCAGTGTAAGAGGCCGCTTTCTAAAATG	lnc-B4GALT6-1:5	lncipedia	chr18	-	31545438	31556307	-	NA	NA	-	exonic_antisense	Dsg2	desmoglein 2	+
CUST_42376_PI430048170	0.0156001	2.85195	7.72877	8.00024	7.32601	8.31631	P	P	P	P	5.75429	7.21467	6.40129	5.49659	P	P	P	P	CUST_42376_PI430048170	0	lncRNA	AAGCAGTAAGGTGCTGCAAAGGACCCTTCTTTTTGGCCATAAAAACCTGAGAAACTGATT	lnc-AKTIP-1:2	lncipedia	chr16	-	53041806	53043001	-	NA	NA	-	intergenic	.	-	.
CUST_29437_PI430048170	0.000667541	2.85184	10.694	11.2667	11.3277	11.0587	P	P	P	P	9.39726	10.0582	9.23071	9.5562	P	P	P	P	CUST_29437_PI430048170	0	lncRNA	GGGCTTACCCTCACTCTAAAGGTATGTTTAAATAAGTATTCACCTTACTCTAACTTTTCT	ENST00000571197	ENSEMBL_GENCODE	chr16	-	68225969	68229145	RP11-96D1.11	NA	NA	-	exonic_antisense	NFATC3	nuclear factor of activated T-cells, cytoplasmic, calcineurin-dependent 3	+
CUST_10503_PI430048170	3.08025e-06	2.85067	10.0052	10.0022	10.0764	10.2006	P	P	P	P	8.43243	8.73561	8.52516	8.53791	P	P	P	P	CUST_10503_PI430048170	0	lncRNA	TGCCCTTTATTACATGGTCACAAATAAAGTTGCAGCTAGGAAAGGGATGGGCAGAAAAAA	ENST00000441809	ENSEMBL_GENCODE	chr1	-	13657311	13659910	CTA-520D8.2	NA	NA	-	intergenic	.	-	.
CUST_57849_PI430048170	0.000566404	2.85018	9.9568	9.72859	10.1881	9.76612	P	P	P	P	8.09205	8.81567	8.47453	8.13959	P	P	P	P	CUST_57849_PI430048170	0	lncRNA	TCATCTTCACCATCTACCACTGGTGGCAGGCTGTGGCCATCTTCACTGTGTACCTGGGCT	lnc-KRTAP5-10-2:1	lncipedia	chr11	+	71603260	71607592	-	NA	NA	-	intergenic	.	-	.
CUST_102912_PI430048170	0.0298392	2.84996	9.50517	8.5468	7.696	9.14707	P	P	P	P	6.73298	8.07273	7.50242	6.6576	P	P	P	P	CUST_102912_PI430048170	0	lncRNA	ATGAACCTCACCTCTTCCATAACCCAGAAGAAAAAGAAAATTTGTTTGTGGAAAATGAGT	lnc-TCF24-1:9	lncipedia	chr8	-	66964102	67012981	-	NA	NA	-	exonic_sense	Ppp1r42	protein phosphatase 1, regulatory subunit 42	-
CUST_98050_PI430048170	0.000727017	2.84772	6.75059	7.34179	6.79435	7.25142	P	P	P	P	5.38253	6.04338	5.24544	5.38041	P	P	P	P	CUST_98050_PI430048170	0	lncRNA	TCAAGAAAACACCTCAAAACTTGACAAACAGCTCCTGAAACTTGAGCAGCAAAGTACCGG	lnc-PELI3-1:1	lncipedia	chr11	+	66454233	66454581	-	NA	NA	-	intergenic	.	-	.
CUST_65997_PI430048170	0.00508718	2.84705	9.20861	9.00638	8.95163	9.05951	P	P	P	P	7.85067	7.40883	6.88127	7.85244	P	P	P	P	CUST_65997_PI430048170	0	lncRNA	AACACGTGGAACTAACACTGTTGGATGCTGCTGAACTCTCAGGTGATTGATGTGACTAAC	NR_104029	RefSeq	chr2	-	73957967	73981439	DGUOK-AS1	NA	NA	DGUOK antisense RNA 1%2C transcript variant 1	exonic_antisense	DGUOK	deoxyguanosine kinase	+
CUST_22419_PI430048170	0.0113119	2.84555	7.40373	8.08025	8.62546	7.27215	P	P	P	P	5.80922	6.5026	6.48784	6.79746	P	P	P	P	CUST_22419_PI430048170	0	lncRNA	GACGTTATGCTGACATGAATTATTTGTATGTTTTTCAAATTGTGCTGTGATAACCCTGGC	ENST00000566567	ENSEMBL_GENCODE	chr9	-	136107808	136109081	RP11-83N9.5	NA	NA	-	intronic_antisense	gpsm1	G-protein signaling modulator 1	+
CUST_79760_PI430048170	0.00699307	2.84267	10.7241	9.99674	10.6526	9.69018	P	P	P	P	8.62495	8.71739	8.9726	8.94626	P	P	P	P	CUST_79760_PI430048170	0	lncRNA	TGCTTCTGTTCTGAATTATGACTGTGATGTTCAGAAAAAGTGTCATGGACATGGGGTAGG	lnc-ADAM32-2:4	lncipedia	chr8	+	39075887	39082726	-	NA	NA	-	exonic_sense	Adam9	ADAM metallopeptidase domain 9	+
CUST_61146_PI430048170	0.0202422	2.84264	7.52827	7.81233	6.22032	7.45419	P	P	P	P	5.68598	6.52735	5.83776	4.95488	P	P	P	P	CUST_61146_PI430048170	0	lncRNA	TCAGAGGACTCATCTGATGATGTGAGAAGAGTTCAGAGGAGGGAGAAAAATCGTATTGCC	lnc-FLVCR2.1-4:1	lncipedia	chr14	+	75522454	75546887	-	NA	NA	-	exonic_sense	BATF	basic leucine zipper transcription factor, ATF-like	+
CUST_30475_PI430048170	1.36663e-06	2.84231	10.0112	9.90595	10.0679	9.96302	P	P	P	P	8.44468	8.5745	8.34842	8.54617	P	P	P	P	CUST_30475_PI430048170	0	lncRNA	AGGGGCCAGTGCCTTAATTCATGCAACAAATGTTTTCTGGCTGTGTGCTTTATTCATGTG	ENST00000623381	ENSEMBL_GENCODE	chr17	-	40473554	40475289	RP11-58O9.2	NA	NA	-	intronic_antisense	LOC100653477	-	+
CUST_119084_PI430048170	5.79698e-05	2.83977	10.3938	10.7681	10.7046	10.64	P	P	P	P	9.22556	9.35329	9.0329	8.84839	P	P	P	P	CUST_119084_PI430048170	0	lncRNA	TTCCCTCTGCTCCAGGAGAAAAGCCAGGTCCCAGACCTGACCCATTAAAACCCAATCATT	ENST00000533844	ENSEMBL_GENCODE	chr11	+	559476	560107	RP11-496I9.1	NA	NA	-	intronic_sense	Os10g0463900	-	+
CUST_28979_PI430048170	0.0223693	2.83788	8.56193	9.47895	9.19909	9.43476	P	P	P	P	7.01258	8.72519	7.44415	6.76998	P	P	P	P	CUST_28979_PI430048170	0	lncRNA	CTGAGTAGTTCAGTTCATCCACAGAATGGATTCAGTAGGCATTTAAATAAAAACACAAGA	ENST00000566143	ENSEMBL_GENCODE	chr16	-	23687049	23687689	CTD-2196E14.5	NA	NA	-	exonic_antisense	PLK1	polo-like kinase 1	+
CUST_74705_PI430048170	0.000134823	2.83665	9.97538	10.2857	10.3923	10.029	P	P	P	P	8.77967	8.63264	8.57607	8.71088	P	P	P	P	CUST_74705_PI430048170	0	lncRNA	AATGCTAGACTGAGAAAGAGAAGATCAAGAAACTGCCAGAATACAACCCCCCAACCCTCT	lnc-COL25A1-2:1	lncipedia	chr4	-	108788744	108789779	-	NA	NA	-	intergenic	.	-	.
CUST_1406_PI430048170	0.000378327	2.83634	7.90475	7.99311	7.44555	8.05061	P	P	P	P	6.325	6.1756	6.48398	6.44776	P	P	P	P	CUST_1406_PI430048170	0	lncRNA	TCTCTCCAAACCTTTGTGAATGAATGAAGGATGACGTCACTAGAATCCATCCCTGTTTTA	NR_121587	RefSeq	chr9	+	129282415	129285719	LOC101929331	NA	NA	uncharacterized LOC101929331	intronic_sense	PPP2R4	protein phosphatase 2A activator, regulatory subunit 4	+
CUST_38013_PI430048170	0.0107498	2.83535	9.61765	10.2324	10.4032	9.30636	P	P	P	P	8.37325	8.51229	8.48564	8.4391	P	P	P	P	CUST_38013_PI430048170	0	lncRNA	ACCCTCATGTTTGGTTTTTCAGTTTATGGCACTTTTCATTAATATGCTCCGGCCTCCCGC	lnc-ACOT9-2:1	lncipedia	chrX	-	23075590	23078378	-	NA	NA	-	exonic_antisense	MGC52899	-	+
CUST_92789_PI430048170	0.000332541	2.83325	11.4851	11.3056	11.6091	11.3402	P	P	P	P	9.8797	9.97444	10.2407	9.57882	P	P	P	P	CUST_92789_PI430048170	0	lncRNA	AACTTGCTATTCCTGGAGATGAAGAACTGGAGTCTCTTGTCAAGGCTACAATTGCTGGTG	lnc-ICOSLG-11:1	lncipedia	chr21	-	44046346	44047041	-	NA	NA	-	intronic_antisense	TRAPPC10	trafficking protein particle complex 10	+
CUST_80994_PI430048170	0.00211737	2.82706	8.45373	8.60029	8.59057	8.54597	P	P	P	P	6.76243	7.29816	6.70475	7.31835	P	P	P	P	CUST_80994_PI430048170	0	lncRNA	TGTTTGCTGATTTTATGGAACAGGCATTGGAGGGTACCTCAGTTCAGATGTGTCATCTTC	lnc-DIRAS2-6:1	lncipedia	chr9	-	90742525	90743380	-	NA	NA	-	exonic_sense	Olr1159	-	-
CUST_117205_PI430048170	1.39056e-05	2.82611	7.4501	7.26537	7.56387	7.24998	P	P	P	P	5.83461	6.00931	5.90683	5.79822	P	P	P	P	CUST_117205_PI430048170	0	lncRNA	ATTTCCATCTTCCAGGGGTGGAAAGAGCTGTCCCCAAGACACTCAAGAGGGGTGGGCACA	lnc-CSNK1D-3:1	lncipedia	chr17	-	82239280	82239654	-	NA	NA	-	exonic_antisense	SLC16A3	solute carrier family 16 (monocarboxylate transporter), member 3	+
CUST_40635_PI430048170	0.00380259	2.82458	7.13009	7.97044	7.36592	7.21732	P	P	P	P	5.93722	5.89505	5.95594	6.05771	P	P	P	P	CUST_40635_PI430048170	0	lncRNA	GAAGGTGAAACTGGCATGTCTGTTTGTTCTTCTCTTCCTGGTGTCAAAGACTCTTAAAGC	ENST00000482003	ENSEMBL_GENCODE	chr3	-	80761042	80788963	RP11-47P18.1	NA	NA	-	intergenic	.	-	.
CUST_72923_PI430048170	0.000247349	2.82398	9.70844	10.2733	10.0553	9.72178	P	P	P	P	8.38435	8.65468	8.52	8.25745	P	P	P	P	CUST_72923_PI430048170	0	lncRNA	TGTTCTCCAGAATTCAGCACCTGGGAGCCGAGATCCACCTGATCCGTGACATGATGGACC	lnc-PRSS50-2:3	lncipedia	chr3	-	46671487	46674593	-	NA	NA	-	exonic_sense	ALS2CL	ALS2 C-terminal like	-
CUST_95773_PI430048170	0.0242134	2.82251	7.26698	7.44354	7.98228	7.94687	P	P	P	P	7.13059	6.04383	5.02584	5.77015	P	P	P	P	CUST_95773_PI430048170	0	lncRNA	TTGATATCACTTCCTCTTTCGCCTCATTTTTAATTGCAGATTGAGGAACAGTTGACTTTG	lnc-SERPINB1-2:10	lncipedia	chr6	-	2833927	2835373	-	NA	NA	-	exonic_sense	SERPINB1	serpin peptidase inhibitor, clade B (ovalbumin), member 1	-
CUST_43245_PI430048170	0.0372075	2.81844	7.65036	7.70755	6.68392	8.04099	P	P	P	P	5.14075	6.74364	6.70404	4.84164	P	P	P	P	CUST_43245_PI430048170	0	lncRNA	ATGTCCCTTTTGTCTTAGCTGTTTATGGGCTGGAGGAACCACTGTTCAGCCACATCTCCT	lnc-FAM213B-3:1	lncipedia	chr1	+	2777192	2778821	-	NA	NA	-	intronic_antisense	LOC101866271	-	-
CUST_114259_PI430048170	0.000455628	2.81449	7.73414	8.05395	7.54986	7.30229	P	P	P	P	6.09833	6.03952	6.59377	5.95076	P	P	P	P	CUST_114259_PI430048170	0	lncRNA	GACATCTGACCTCTGCTCTTTCAGTAAAAGCAACAATGGTTTTATGAGCATTGTCGTCAC	NR_125845	RefSeq	chr6	+	113969700	114340729	LOC101927768	NA	NA	uncharacterized LOC101927768	exonic_antisense	HDAC2	histone deacetylase 2	-
CUST_65548_PI430048170	2.7358e-05	2.81276	8.86781	8.70033	8.86982	8.74481	P	P	P	P	7.22338	7.2457	7.53534	7.19087	P	P	P	P	CUST_65548_PI430048170	0	lncRNA	AAACTGATACTCTGCTCTGTCTTTGTAAAGATTGCAAGGGAGCATGGTATTAGGTTTTTT	lnc-RAB10-1:2	lncipedia	chr2	+	26098529	26135036	-	NA	NA	-	exonic_sense	RAB10	RAB10, member RAS oncogene family	+
CUST_20716_PI430048170	0.00306737	2.81261	9.55756	9.45467	9.9171	9.11247	P	P	P	P	8.04714	7.29989	8.4369	8.17647	P	P	P	P	CUST_20716_PI430048170	0	lncRNA	GAAACTATCTGAAGAATGCACATTGAAGGCCGTGAGGTACTGATAAACTAAAGAATTTAT	ENST00000607314	ENSEMBL_GENCODE	chr8	+	32766125	32767959	RP11-1002K11.1	NA	NA	-	bidirectional	Nrg1	neuregulin 1	+
CUST_93881_PI430048170	3.83354e-05	2.81083	7.70902	7.38249	7.76569	7.71229	P	P	P	P	6.28354	6.22644	6.24189	5.84245	P	P	P	P	CUST_93881_PI430048170	0	lncRNA	TAACCAAGTCATCATTCAAGAGTGATATCGAGACAATGACAGTGACCTGGCAGTGGGCAT	lnc-PMAIP1-4:1	lncipedia	chr18	+	59929225	59930330	-	NA	NA	-	intergenic	.	-	.
CUST_119165_PI430048170	0.000807042	2.81002	11.2882	11.7514	11.3792	11.7241	P	P	P	P	10.1242	10.4196	9.54904	10.0139	P	P	P	P	CUST_119165_PI430048170	0	lncRNA	CTCCATATGCTGCCAGTATCGACTTCATGACATTTGCCAAAATAAAATTTTATTTTTGCC	lnc-PLEKHA7-2:1	lncipedia	chr11	-	16777298	16780685	-	NA	NA	-	exonic_sense	Plekha7	pleckstrin homology domain containing, family A member 7	-
CUST_66400_PI430048170	0.00156358	2.80994	7.98068	7.92337	7.59901	8.44787	P	P	P	P	6.6275	6.59564	6.55801	6.31729	P	P	P	P	CUST_66400_PI430048170	0	lncRNA	CAGGTAGCAATGTACAGATAAAGAGTACTTTAACGCCCATGCGTGTTCAAGACTGTTCAA	lnc-RGPD8-6:1	lncipedia	chr2	-	112215904	112231885	-	NA	NA	-	exonic_sense	ZC3H8	zinc finger CCCH-type containing 8	-
CUST_6777_PI430048170	0.00496714	2.80854	13.086	13.1665	14.1439	13.0885	P	P	P	P	11.4453	12.1599	12.2287	11.8736	P	P	P	P	CUST_6777_PI430048170	0	lncRNA	GACATTCTTACTGTGCTAAAAAGCCACTGCAAACATAGCAATAAAAACCTGTCATTTTCC	NR_003083	RefSeq	chr16	-	32877475	32885142	SLC6A10P	386757	NA	solute carrier family 6 (neurotransmitter transporter)%2C member 10%2C pseudogene	exonic_sense	LOC100533453	-	-
CUST_78610_PI430048170	0.00553138	2.80581	7.32182	7.26407	7.52094	7.35215	P	P	P	P	5.22978	6.31175	5.70966	6.04874	P	P	P	P	CUST_78610_PI430048170	0	lncRNA	GCCTTTCCAAGGACTCATCCGAAAGCCTGGATGAAGATGATACCAACAGACTTGGGGAGG	lnc-KCTD7-3:1	lncipedia	chr7	+	66511555	66545066	-	NA	NA	-	intergenic	.	-	.
CUST_126166_PI430048170	0.0024639	2.80159	8.16917	8.37401	7.64917	8.45798	P	P	P	P	6.83325	6.07181	7.15595	6.56113	P	P	P	P	CUST_126166_PI430048170	0	lncRNA	GTAGAGCACTGCTGATTGGAGACATATTAAGTAAAATGTACTGTGGAAATGAGATAAAAC	NR_027456	RefSeq	chrX	+	149938547	150016787	LINC00894	100272228	NA	long intergenic non-protein coding RNA 894	bidirectional	LOC100172528	-	-
CUST_126520_PI430048170	0.000144098	2.79575	7.50761	7.4745	7.33185	7.42636	P	P	P	P	5.88988	6.0798	6.10874	5.6979	P	P	P	P	CUST_126520_PI430048170	0	lncRNA	TCACTAGGAAGAATGGAGAGTACTGGACCTTGCTCAGAGAGTCTTGTACAGGGATGTAAT	lnc-FBXW10-3:3	lncipedia	chr17	+	18699176	18736112	-	NA	NA	-	exonic_sense	Trim16	tripartite motif containing 16	+
CUST_90351_PI430048170	9.50843e-07	2.79513	11.2285	11.4701	11.4003	11.3065	P	P	P	P	9.90401	9.72037	9.90631	9.94435	P	P	P	P	CUST_90351_PI430048170	0	lncRNA	AGTTGCAGGCTCTGTGGTCAGCTACGGGGTGACGAGAGTGGAGTCGGAGAAATGCAACAA	lnc-KIAA1984-1:4	lncipedia	chr9	+	136791403	136792869	-	NA	NA	-	exonic_sense	Tmem141	transmembrane protein 141	+
CUST_58709_PI430048170	0.000104938	2.79253	13.4356	13.6495	13.5344	13.0994	P	P	P	P	12.1274	12.0757	11.6229	11.9716	P	P	P	P	CUST_58709_PI430048170	0	lncRNA	GATGCCTTTTCACATCATTTCAGTTTTTAGCCCTCATGACTGTATTTTCTAATCAGAGAC	lnc-DDX47-3:1	lncipedia	chr12	+	12915191	12917931	-	NA	NA	-	exonic_sense	MIR614	microRNA 614	+
CUST_38549_PI430048170	0.00422745	2.79075	7.05902	7.34697	7.84108	7.22965	P	P	P	P	5.57036	6.56461	5.87504	5.36452	P	P	P	P	CUST_38549_PI430048170	0	lncRNA	GTGGTTGGTGAGTGTTGTGTCTTATCCTATATTGGGAATATCACAATATATTACTGTGTT	lnc-AKR1C3-1:1	lncipedia	chr10	+	4973365	4975081	-	NA	NA	-	intronic_sense	PGER1	-	+
CUST_93847_PI430048170	0.00162592	2.79017	7.28634	7.71502	7.39937	7.75799	P	P	P	P	5.8328	6.46156	5.56204	6.26622	P	P	P	P	CUST_93847_PI430048170	0	lncRNA	TGGAAGCGTGAGCAGGACTTTGACCTGCAGTTGCTGGAACGGGTCGTGCAAGGGGAAAAA	lnc-SOX6-4:3	lncipedia	chr11	-	16786292	16789857	-	NA	NA	-	exonic_sense	Plekha7	pleckstrin homology domain containing, family A member 7	-
CUST_121392_PI430048170	0.0115125	2.78598	8.40301	7.89903	7.04474	8.20813	P	P	P	P	6.51732	6.30711	7.093	5.73906	P	P	P	P	CUST_121392_PI430048170	0	lncRNA	ATCCTGGTGGTCCTCAGGATTCTGTTATTTGAGGCTCAGCACAGCCAGAGAAGCCCCTAA	NONHSAT067894	NONCODE	chr19	-	54294048	54294366	-	NA	NA	-	exonic_sense	LILRA1	leukocyte immunoglobulin-like receptor, subfamily A (with TM domain), member 1	-
CUST_57103_PI430048170	0.0171214	2.78026	9.95477	10.8094	10.8907	11.1781	P	P	P	P	8.69079	9.20619	10.1763	8.48254	P	P	P	P	CUST_57103_PI430048170	0	lncRNA	AAACTTAATGGGCAAACTGAGACGCAACACAAATAGGCTTCTGACCTTGGTGTCTGAGTC	lnc-KCNQ1-2:1	lncipedia	chr11	+	2916145	2921238	-	NA	NA	-	exonic_sense	Slc22a18	solute carrier family 22, member 18	+
CUST_121981_PI430048170	0.00389076	2.77939	7.21068	7.87454	7.57091	8.04264	P	P	P	P	5.67277	6.62271	6.59139	5.78197	P	P	P	P	CUST_121981_PI430048170	0	lncRNA	TTGCACCCACAGCTGAGAATCCCTTTCTAGCACTCTGTGTCCTCACAAATCCCCAGAAAT	NONHSAT077505	NONCODE	chr2	+	233717243	233717345	-	NA	NA	-	intronic_sense	UGT1A5A	-	+
CUST_16913_PI430048170	0.0143192	2.77732	9.43446	8.20616	8.29931	8.50585	P	P	P	P	7.19983	6.96987	7.9453	6.33863	P	P	P	P	CUST_16913_PI430048170	0	lncRNA	TGAGATGAAAGAGGTGATGAGTTTGCGGCAATGTAGGAATGAAATACATCGGCCACAGGA	ENST00000607068	ENSEMBL_GENCODE	chr5	+	675826	676616	CTD-2589H19.6	NA	NA	-	intronic_antisense	TPPP	tubulin polymerization promoting protein	-
CUST_15067_PI430048170	0.00141433	2.77707	8.78983	8.83127	8.3491	8.50655	P	P	P	P	6.76984	7.43377	7.48811	6.78419	P	P	P	P	CUST_15067_PI430048170	0	lncRNA	GGATTTTTGTATTATCCTTGTATTTGATGGTTGTTTCCAGTTTGGTCACTCATCTGTTTG	ENST00000563632	ENSEMBL_GENCODE	chr3	+	112133423	112135359	RP11-757F18.5	NA	NA	-	bidirectional	GCSAM	germinal center-associated, signaling and motility	-
CUST_101826_PI430048170	0.000735625	2.77401	9.24616	9.39466	9.15817	9.0872	P	P	P	P	7.85939	7.49207	8.09709	7.47169	P	P	P	P	CUST_101826_PI430048170	0	lncRNA	TTCTTTCTCTTGCAGAAAGTGGTTTCTGGAGAAGTTAAAGCCTGAAGGTCTCCACCAGCT	lnc-OXT-3:5	lncipedia	chr20	+	3215211	3223449	-	NA	NA	-	exonic_sense	ITPA	inosine triphosphatase (nucleoside triphosphate pyrophosphatase)	+
CUST_67270_PI430048170	0.0202013	2.76312	7.11769	7.14856	7.61406	6.99206	P	P	P	P	4.8043	5.60928	6.66489	5.33477	P	P	P	P	CUST_67270_PI430048170	0	lncRNA	CTAATGAATTCAGACAAAGGGTACCATTTTCAGTTTTTACTACTAATCCTTGCAGGTAAG	lnc-POLE2-2:3	lncipedia	chr14	-	49650118	49654320	-	NA	NA	-	exonic_sense	Pole2	polymerase (DNA directed), epsilon 2, accessory subunit	-
CUST_117839_PI430048170	0.00292306	2.76031	8.02255	7.91031	7.04857	7.90117	P	P	P	P	6.0452	6.82851	6.21362	5.95451	P	P	P	P	CUST_117839_PI430048170	0	lncRNA	ATTTCTGCATCTGATGGATGGTGTGACTGTGGCTTACCATGACTCTTTTTCAAAGGCTGC	lnc-SSX5-1:1	lncipedia	chrX	-	48177730	48178023	-	NA	NA	-	intronic_antisense	SSX5	synovial sarcoma, X breakpoint 5	+
CUST_117028_PI430048170	0.00235774	2.75973	7.95522	7.72123	8.57311	8.14859	P	P	P	P	6.899	7.09086	6.17255	6.31155	P	P	P	P	CUST_117028_PI430048170	0	lncRNA	GGTGGACATTGTTATTATAAAAAATACTCAGGTCTTGAGAATTCCTTTGCTGAAGGATCC	lnc-NSUN4-1:1	lncipedia	chr1	+	46370585	46370955	-	NA	NA	-	intronic_antisense	MGC81332	-	-
CUST_46475_PI430048170	0.000473842	2.75833	8.61858	8.33596	8.65211	7.9839	P	P	P	P	7.18914	7.03958	7.00007	6.51999	P	P	P	P	CUST_46475_PI430048170	0	lncRNA	TGATGTGTCCAGCCATTTCTTCTTGGTTCTGGTTCCGTGTGTACTGCATGATATTGTACC	NR_033928	RefSeq	chr8	+	23225220	23230926	LOC389641	389641	NA	uncharacterized LOC389641	intergenic	.	-	.
CUST_126508_PI430048170	0.00164336	2.75627	6.97084	6.77318	7.68412	7.23824	P	P	P	P	5.40034	6.20948	5.74164	5.48688	P	P	P	P	CUST_126508_PI430048170	0	lncRNA	AGGCCAGCGTCCCTATACAGGAAAATTAAACCATTTGCCAATTCAAGGCACTCCAAAAAA	NONHSAT146034	NONCODE	chr17	-	17011914	17014990	-	NA	NA	-	intergenic	.	-	.
CUST_74998_PI430048170	0.00589144	2.75555	7.93073	7.90939	6.86539	7.5828	P	P	P	P	6.36713	5.96351	5.96517	6.32664	P	P	P	P	CUST_74998_PI430048170	0	lncRNA	TAGTGAAGTCAGTGAAGTCTTCGGTCCCGTCCTGAATCATTTTTACCCTCTGTTTAGGGA	lnc-C4orf39-1:6	lncipedia	chr4	+	164876997	164899600	-	NA	NA	-	exonic_sense	APELA	apelin receptor early endogenous ligand	+
CUST_15595_PI430048170	0.00012288	2.75543	7.56039	7.34354	7.06678	7.59803	P	P	P	P	6.2234	5.98969	5.74536	5.7684	P	P	P	P	CUST_15595_PI430048170	0	lncRNA	AGGGGGACCGAGGAGTTTGTCATTTCTTGCCTCGTTAGGGTGCGGAACGAAAACCATTTG	ENST00000608232	ENSEMBL_GENCODE	chr3	-	184134019	184135181	RP11-778D9.12	NA	NA	-	bidirectional	Eif2b5	eukaryotic translation initiation factor 2B, subunit 5 epsilon, 82kDa	+
CUST_34828_PI430048170	0.0253949	2.7545	8.68301	8.7639	9.43307	8.89981	P	P	P	P	8.50539	6.52353	6.85051	7.32731	P	P	P	P	CUST_34828_PI430048170	0	lncRNA	TGTTTGCCTGTCACTGGGCTCAAGGAATTACAAAGTATAAAGAGTTACAGTAGCAATTCC	ENST00000441146	ENSEMBL_GENCODE	chrX	+	30671635	30672166	GK-IT1	NA	NA	-	intronic_sense	zgc:172295	-	+
CUST_49718_PI430048170	0.00138417	2.75381	8.27371	8.07983	7.99143	8.07397	P	P	P	P	6.96633	6.34967	6.83608	6.32274	P	P	P	P	CUST_49718_PI430048170	0	lncRNA	GACAGGCAACCAAGACTAAGGGCAAACTTGAAACATAAATGAGTTAAAACCCACAAAAAT	ENST00000456414	ENSEMBL_GENCODE	chr1	-	116493016	116499212	RP5-1086K13.1	NA	NA	-	intergenic	.	-	.
CUST_95417_PI430048170	2.6988e-05	2.75333	7.44501	7.75441	7.50704	7.44382	P	P	P	P	6.1135	6.15847	5.98172	6.0693	P	P	P	P	CUST_95417_PI430048170	0	lncRNA	CAGTAACTACATTCACTCAGGACAGGCAGATAAGGTAGTTGTCATATTTCATTTGTTATT	lnc-PDCL2-3:2	lncipedia	chr4	-	55442277	55443755	-	NA	NA	-	exonic_sense	CLOCK	clock circadian regulator	-
CUST_84268_PI430048170	0.00323173	2.7507	7.71013	8.03286	8.25484	8.04145	P	P	P	P	6.57016	6.29982	7.11544	6.03781	P	P	P	P	CUST_84268_PI430048170	0	lncRNA	GTGAGCATTGTACATTTGTGGATATTAAATCTTTGGCAAAGTCATTTACCTGGGCTGGAA	NR_038279	RefSeq	chr19	-	36313060	36331718	LINC00665	100506930	NA	long intergenic non-protein coding RNA 665%2C transcript variant 2	intronic_antisense	zgc:162971	-	+
CUST_125717_PI430048170	0.00011059	2.74946	6.83272	7.38713	7.08999	7.27361	P	P	P	P	5.51268	5.7149	5.59599	5.94538	P	P	P	P	CUST_125717_PI430048170	0	lncRNA	ACATGACTGTATGAAAGGCATTCATCTGGCGGATGATAGCTTCCAGGCGGTATGAGTTAT	NR_122076	RefSeq	chr9	-	62857855	62898087	LOC403323	NA	NA	uncharacterized LOC403323%2C transcript variant 1	intergenic	.	-	.
CUST_62781_PI430048170	0.000100548	2.74675	7.79301	8.36226	8.11898	8.06122	P	P	P	P	6.8313	6.65483	6.32205	6.70539	P	P	P	P	CUST_62781_PI430048170	0	lncRNA	GCATACAAGAAGAATCTGCGTTCCTACTCTCTAATGAATGTTTCCACTTATTGGAAAAAT	lnc-AC003101.1.1-5:1	lncipedia	chr17	+	31520905	31527593	-	NA	NA	-	exonic_sense	rab11fip4b	-	+
CUST_9764_PI430048170	0.00264945	2.74521	7.73452	7.94426	7.94315	7.76295	P	P	P	P	6.34348	6.56317	6.69004	5.83426	P	P	P	P	CUST_9764_PI430048170	0	lncRNA	TCCATCTCCATCACCTTGAGCATCTTCTGGGCAGCTGAGGTGACCGCAGATGGGAAGGAA	NR_107008	RefSeq	chr16	+	81533901	81533966	MIR7854	NA	NA	microRNA 7854	intronic_sense	cmip	c-Maf inducing protein	+
CUST_62344_PI430048170	0.00734595	2.7444	13.2916	12.3311	13.3985	13.3577	P	P	P	P	11.9233	12.1516	10.9418	11.4969	P	P	P	P	CUST_62344_PI430048170	0	lncRNA	TGTGCGCTGGACTTGGAGCCCCTTGGAGTATGGCTTTTCACACGGGCTTCTATACCGCTT	NR_103496	RefSeq	chr15_KI270850v1_alt	+	65100	96618	GOLGA2P10	NA	NA	golgin A2 pseudogene 10%2C transcript variant 3	exonic_sense	MIR1233-1	microRNA 1233-1	+
CUST_11809_PI430048170	0.000117052	2.73942	7.81873	8.17979	7.69233	8.1235	P	P	P	P	6.35421	6.43418	6.8403	6.3699	P	P	P	P	CUST_11809_PI430048170	0	lncRNA	ATCTGAGGAGTCAAGGGAGTTTTTGTTTTGCTTTTTAGCTGAAATAACAACTTTAGTGCT	ENST00000358073	ENSEMBL_GENCODE	chr1	-	180944042	180976482	RP11-46A10.5	NA	NA	-	exonic_sense	STX6	syntaxin 6	-
CUST_86105_PI430048170	0.00218381	2.73816	9.19182	8.61777	9.4648	9.30275	P	P	P	P	7.43781	8.26002	7.71671	7.28035	P	P	P	P	CUST_86105_PI430048170	0	lncRNA	AAACTAAGCTCACCAACATCAAAGTTGAGAAACTCAGGTCAGTTTCAGGAGGCTGGTCAG	lnc-UPK3B-3:1	lncipedia	chr7	+	77259642	77263422	-	NA	NA	-	exonic_sense	CCDC146	coiled-coil domain containing 146	+
CUST_54781_PI430048170	0.0116375	2.7367	6.87026	7.95587	8.06567	8.16744	P	P	P	P	6.30166	6.63082	5.61316	6.77476	P	P	P	P	CUST_54781_PI430048170	0	lncRNA	CTCTGCAGTGTATACCGGACTCTGAAAACTCTGGTATGATTTTGTGACTCAGAAAACCAA	lnc-OAZ3-2:5	lncipedia	chr1	+	151841611	151854041	-	NA	NA	-	exonic_antisense	THEM5	thioesterase superfamily member 5	-
CUST_84253_PI430048170	0.00434105	2.73474	10.3874	10.8779	10.2915	10.4018	P	P	P	P	9.605	8.82286	9.12605	8.41177	P	P	P	P	CUST_84253_PI430048170	0	lncRNA	GCAGCGTGCAAAGTAGACATCCATAGTGTCTTTTGAAAAATGAAAAACACATTACTTTGA	NR_040071	RefSeq	chr17	-	78107400	78111799	TNRC6C-AS1	100131096	NA	TNRC6C antisense RNA 1	exonic_antisense	TNRC6C	trinucleotide repeat containing 6C	+
CUST_36195_PI430048170	0.000687029	2.73457	7.13818	7.41909	7.86059	7.14597	P	P	P	P	5.95829	5.77106	6.32801	5.74851	P	P	P	P	CUST_36195_PI430048170	0	lncRNA	AGCATCATGCAGGAAGCTGCAGCCCCGCAGAGTTAGGACAGCTCATTTGGCACCCGGCGA	ENST00000611226	ENSEMBL_GENCODE	chr7	+	87345305	87345486	TP53TG1_2	NA	NA	-	intronic_antisense	Abcb1b	-	-
CUST_56811_PI430048170	0.00354538	2.73282	8.5065	7.62913	8.42886	7.72916	P	P	P	P	6.79853	6.44958	6.16336	7.11762	P	P	P	P	CUST_56811_PI430048170	0	lncRNA	AATGCATCTTCTTCAACCAGAGGACGGAGTCAAACACGAGAGAGTGAAATTCGAGTTCGA	lnc-WDR96-2:1	lncipedia	chr10	-	104070460	104080654	-	NA	NA	-	exonic_sense	COL17A1	collagen, type XVII, alpha 1	-
CUST_13175_PI430048170	0.0230327	2.72597	11.4964	11.601	11.8866	11.7038	P	P	P	P	9.7111	9.6338	11.2235	9.62248	P	P	P	P	CUST_13175_PI430048170	0	lncRNA	TATAAATCTTCAATACATCCTGTCCCCCTAAAACGGCATCTGGATCTTTTGAGGGTTAAA	ENST00000409054	ENSEMBL_GENCODE	chr2	+	87455368	87584075	LINC00152	112597	NA	-	intergenic	.	-	.
CUST_36333_PI430048170	0.000783563	2.72544	7.70213	7.2706	7.03066	7.33522	P	P	P	P	5.96688	5.93247	6.22521	5.3872	P	P	P	P	CUST_36333_PI430048170	0	lncRNA	CTTCGTTCAAGTATTTTCTGAGCCTGATGGATTTACAGTGATCTTCAGTGGTCTGGGGAA	NR_003367	RefSeq	chr8	+	127890627	128101253	PVT1	NA	NA	Pvt1 oncogene (non-protein coding)	exonic_sense	MIR1205	microRNA 1205	+
CUST_47235_PI430048170	0.00576199	2.71937	12.4184	12.2956	11.5585	12.5332	P	P	P	P	10.9047	10.8989	10.7127	10.6847	P	P	P	P	CUST_47235_PI430048170	0	lncRNA	CTCACTCACTCTTTCTCTCTCTCTCTCTCAAGGAAAGAGAGATCTAGTTATTTAAAATTA	lnc-ERICH1-5:1	lncipedia	chr8	-	1428296	1429911	-	NA	NA	-	intronic_antisense	Dlgap2	discs, large (Drosophila) homolog-associated protein 2	+
CUST_21454_PI430048170	0.0124012	2.71847	8.86991	8.44365	8.35718	8.6896	P	P	P	P	7.68516	6.26185	7.45402	6.84296	P	P	P	P	CUST_21454_PI430048170	0	lncRNA	GACTTGAGAACTGTCCTTACGTGACCTAAAGCTGGAGTATTTTGAGATTGGAGAATTAAG	NR_003367	RefSeq	chr8	+	127890627	128101253	PVT1	NA	NA	Pvt1 oncogene (non-protein coding)	exonic_sense	MIR1205	microRNA 1205	+
CUST_114002_PI430048170	9.60063e-05	2.71619	12.1309	12.1369	12.4961	12.0499	P	P	P	P	10.5923	10.7385	11.0953	10.6047	P	P	P	P	CUST_114002_PI430048170	0	lncRNA	TCCGCCCACGAAGGTTTAACCACCAAGGACTCTGAGAGCTGGCAGGTCTGAGTAACCCTG	NR_015381	RefSeq	chr7	-	87325347	87345492	TP53TG1	11257	GO:0003674|GO:0006950|GO:0006974	TP53 target 1 (non-protein coding)	intronic_sense	Abcb1b	-	-
CUST_39945_PI430048170	0.0077522	2.7145	9.87402	9.02019	8.5412	9.08542	P	P	P	P	7.90409	7.94115	7.94213	7.16075	P	P	P	P	CUST_39945_PI430048170	0	lncRNA	ACACTTTAGCAATTGAGACCTGGCTGTCAGGTCCTCCAAATAAACATTTGTGACTGTGAT	NR_039999	RefSeq	chr16	-	4245824	4253789	LINC01569	NA	NA	long intergenic non-protein coding RNA 1569	intergenic	.	-	.
CUST_10887_PI430048170	0.00017132	2.71281	7.27155	7.59472	7.76537	7.86019	P	P	P	P	5.90922	6.43133	6.26569	6.14413	P	P	P	P	CUST_10887_PI430048170	0	lncRNA	AGGTTGTTTGCACTGGACTTCAAAAATAAATAGCCTGGACCTGTACTGTCTTACACAACA	ENST00000455380	ENSEMBL_GENCODE	chr1	+	54887728	54888850	RP11-67L3.4	NA	NA	-	bidirectional	DHCR24	24-dehydrocholesterol reductase	-
CUST_115064_PI430048170	1.92579e-05	2.71261	12.2787	12.5661	12.4872	12.266	P	P	P	P	10.8334	11.2059	10.957	10.8336	P	P	P	P	CUST_115064_PI430048170	0	lncRNA	TGTGACTGGCAAGTAGGGATGAGCCCACAAGGTTAAAGGCAAGGTTCGGCTCCTGGCTGA	lnc-PDZRN3-1:1	lncipedia	chr3	-	73648398	73648807	-	NA	NA	-	intergenic	.	-	.
CUST_64822_PI430048170	2.15264e-06	2.71201	11.6498	11.4147	11.4223	11.5881	P	P	P	P	9.95038	10.0692	10.135	10.168	P	P	P	P	CUST_64822_PI430048170	0	lncRNA	CCCGGGGCTGTCTGCCCCAGTCCCAGCCGCCTGGTCTGTGCCTACAGATGTGGACGAGTG	lnc-LTBP4-1:6	lncipedia	chr19	+	40610212	40611922	-	NA	NA	-	exonic_sense	Ltbp4	latent transforming growth factor beta binding protein 4	+
CUST_123080_PI430048170	0.00486113	2.712	9.69168	9.79543	9.15489	9.7509	P	P	P	P	7.75824	8.25993	8.77792	7.6329	P	P	P	P	CUST_123080_PI430048170	0	lncRNA	GTATCAACTTAGCAAACCAAGTCCAAAACATTTTATATGTGTCTATCTTTCCTGCTGTTC	ENST00000567197	ENSEMBL_GENCODE	chr4	-	75081925	75082495	RP11-44F21.5	NA	NA	-	intergenic	.	-	.
CUST_124861_PI430048170	0.00390786	2.71076	8.4633	7.96812	7.45788	7.89043	P	P	P	P	6.6673	5.79146	6.70023	6.83233	P	P	P	P	CUST_124861_PI430048170	0	lncRNA	CCAGGCTTTAGTTTTTCCTGGGAATCAACTGTGGCATACCAGAAAGAAAAAGTAATTTAA	NONHSAT119303	NONCODE	chr7	-	16803144	16804995	-	NA	NA	-	exonic_sense	AGR2	anterior gradient 2	-
CUST_114148_PI430048170	0.0182982	2.71	8.48927	8.87101	8.80925	8.21268	P	P	P	P	7.24313	7.96423	6.21897	6.70954	P	P	P	P	CUST_114148_PI430048170	0	lncRNA	GGGTGGAGCCTGGACAAAATGTTTACTTGTCTGTAGGTAGCCTTGTCAGATGATATGCAA	lnc-TMEM196-3:1	lncipedia	chr7	-	20164368	20217357	-	NA	NA	-	intergenic	.	-	.
CUST_83179_PI430048170	0.0276154	2.70911	8.17255	8.27912	7.13229	8.70431	P	P	P	P	5.76327	6.44432	7.65395	6.39436	P	P	P	P	CUST_83179_PI430048170	0	lncRNA	TCTGGAAGAGCTGACCAAGATGGTTCCTCCAGAATGTAACTGCCTAAGAGAAGGAAAACT	lnc-WFDC1-2:1	lncipedia	chr16	+	84406611	84415526	-	NA	NA	-	exonic_sense	SPoCk	-	+
CUST_46242_PI430048170	0.0174375	2.70891	9.74802	9.83155	10.1814	9.77318	P	P	P	P	7.97654	8.87295	8.9661	7.52861	P	P	P	P	CUST_46242_PI430048170	0	lncRNA	CATTGCAGGTTAAGACATTTCTACAAATATTTCGACATCTCCATATACTCACTCCTTTCC	NR_038904	RefSeq	chr11	-	12979533	12989548	LINC00958	100506305	NA	long intergenic non-protein coding RNA 958	intergenic	.	-	.
CUST_40303_PI430048170	0.00471771	2.70823	9.81644	10.142	10.442	9.84938	P	P	P	P	8.85764	8.39063	7.95512	9.12099	P	P	P	P	CUST_40303_PI430048170	0	lncRNA	TAGGTTTGATTGGAAAAAATCTATACGACGAGGAAACAGCCTGTCAAAAAATCATATGCT	lnc-CCDC68-1:1	lncipedia	chr18	-	54890876	54897970	-	NA	NA	-	intergenic	.	-	.
CUST_111533_PI430048170	0.00133825	2.70776	7.51645	7.96254	8.36061	7.63215	P	P	P	P	6.68732	6.7451	6.24111	6.09642	P	P	P	P	CUST_111533_PI430048170	0	lncRNA	TGGCCTTTAGTCCAAGATAGGATTGAGTCGAAAGTTGGTGTCATTTAAAAACATGGTGGG	lnc-TUBB2B-11:1	lncipedia	chr6	-	3448656	3449305	-	NA	NA	-	intronic_sense	slc22a23	solute carrier family 22, member 23	-
CUST_109962_PI430048170	0.0109917	2.70187	8.90392	10.1048	9.72158	8.93221	P	P	P	P	7.89605	8.10553	8.51498	7.63417	P	P	P	P	CUST_109962_PI430048170	0	lncRNA	CTGGTCAGTTCTCTAAAAGGACAACTACTATAAAGGGATTGTCCCAGGGCAAAGATAACA	lnc-GOLGA8A-2:3	lncipedia	chr15	-	34364606	34365955	-	NA	NA	-	exonic_sense	Lpcat4	lysophosphatidylcholine acyltransferase 4	-
CUST_10490_PI430048170	0.004313	2.70036	8.54099	8.36873	7.43238	8.11402	P	P	P	P	6.43026	7.22008	6.71592	6.43386	P	P	P	P	CUST_10490_PI430048170	0	lncRNA	AGGCAGCTCAAGAGATAGATTCACTCTCCTGAAATTAGAGATGGGATGCCCTTAATACAA	ENST00000447600	ENSEMBL_GENCODE	chr1	+	11099675	11102051	RP4-635E18.6	NA	NA	-	exonic_antisense	EXOSC10	exosome component 10	-
CUST_65414_PI430048170	0.00237349	2.69924	10.7053	10.5748	11.1903	10.4535	P	P	P	P	9.31908	9.42904	9.28262	9.27136	P	P	P	P	CUST_65414_PI430048170	0	lncRNA	GAATGTTGCTTTAATGAGGTCAGGGTAAAATCCCTTCCCCTGCTTCTGGTAACAGTCTTA	lnc-KIDINS220-17:1	lncipedia	chr2	-	8461042	8492952	-	NA	NA	-	intergenic	.	-	.
CUST_119262_PI430048170	0.0121899	2.69083	8.19339	7.33574	6.88315	7.69362	P	P	P	P	6.30866	6.33807	6.04428	5.98774	P	P	P	P	CUST_119262_PI430048170	0	lncRNA	CAGAATAAGATAATTTGATGGTTTGATGAAGTGTCTGGGTGTGAGATAAAATCTATGTGC	ENST00000625104	ENSEMBL_GENCODE	chr11	+	58627435	58628528	AP001350.4	NA	NA	-	intergenic	.	-	.
CUST_116181_PI430048170	1.21656e-05	2.6898	11.3668	11.589	11.5935	11.398	P	P	P	P	9.93459	10.2877	10.0225	9.98101	P	P	P	P	CUST_116181_PI430048170	0	lncRNA	GATATAGATGCCTGGCAATTGCGTAAAGGGATGAACACACTTGTTAGCTATGATCCGGTT	lnc-DLGAP5-5:1	lncipedia	chr14	-	55240621	55241080	-	NA	NA	-	exonic_sense	Cox5a	cytochrome c oxidase subunit Va	-
CUST_50964_PI430048170	0.007753	2.68924	7.57457	6.91816	8.11581	7.57737	P	P	P	P	6.06262	6.18884	6.39591	6.045	P	P	P	P	CUST_50964_PI430048170	0	lncRNA	TACCCTAGGCTGGATGGCTGCTGTCCTTTGAGGGCTTCGGAGATGAGAACAGGAAACAGG	lnc-PPRC1-1:1	lncipedia	chr10	+	102120652	102121382	-	NA	NA	-	bidirectional	LDB1	LIM domain binding 1	-
CUST_77878_PI430048170	0.00230417	2.68858	11.0157	10.9787	11.0431	10.9102	P	P	P	P	9.75195	9.28307	9.86457	9.23791	P	P	P	P	CUST_77878_PI430048170	0	lncRNA	TCTGTAGGGGAAGAAGCCTAGAAAACTCCTCCGGCAGATCCGGCTTGCCCAGATGGAGAA	lnc-FBXO5-4:1	lncipedia	chr6	-	152959358	152959605	-	NA	NA	-	intergenic	.	-	.
CUST_62310_PI430048170	0.00757507	2.68825	13.716	12.7319	13.7116	13.6415	P	P	P	P	12.2009	12.5435	11.2524	12.0232	P	P	P	P	CUST_62310_PI430048170	0	lncRNA	AGACACCTGTCAAATGTCACAGATCTGGGAGGGGACTTAAGACCTATCATGCCAAGAGGA	NR_027001	RefSeq	chr15	-	84198847	84230168	GOLGA2P7	388152	NA	golgin A2 pseudogene 7	intergenic	.	-	.
CUST_58035_PI430048170	0.000181764	2.68809	10.0098	9.94435	10.2537	9.67396	P	P	P	P	8.47579	8.60008	8.72659	8.4113	P	P	P	P	CUST_58035_PI430048170	0	lncRNA	AAATGAGTACTGATTGCAGCCCATGGAAACAGCCTTCCAACCATTGTCAAGCATGTGGAA	lnc-SLC36A4-8:1	lncipedia	chr11	-	92366495	92367250	-	NA	NA	-	intronic_antisense	Fat3	FAT atypical cadherin 3	+
CUST_69725_PI430048170	0.000772732	2.68654	13.0178	12.8748	13.065	12.8963	P	P	P	P	11.404	11.5935	11.8563	11.2304	P	P	P	P	CUST_69725_PI430048170	0	lncRNA	ATGAAGAATTGGATTCTGTCATCGAGGCTACAGTTGCTGATGGTGGTGTCATTCCACACA	lnc-RPS24-12:1	lncipedia	chr10	+	77953494	77953876	-	NA	NA	-	intergenic	.	-	.
CUST_50947_PI430048170	0.0250561	2.68458	8.79524	9.7195	9.60483	9.57722	P	P	P	P	7.45336	9.04299	7.75888	7.07438	P	P	P	P	CUST_50947_PI430048170	0	lncRNA	GGGCTGAGTAGTTCAGTTCATCCACAGAATGGATTCAGTAGGCATTTAAATAAAAACACA	ENST00000566143	ENSEMBL_GENCODE	chr16	-	23687049	23687689	CTD-2196E14.5	NA	NA	-	exonic_antisense	PLK1	polo-like kinase 1	+
CUST_49339_PI430048170	0.00412364	2.68451	8.41047	8.87823	7.91003	8.83596	P	P	P	P	7.54315	7.26976	7.02913	6.49843	P	P	P	P	CUST_49339_PI430048170	0	lncRNA	CAGGGAATGGTAAATTTGTGAACTAGGGTTTTAACTTGTTGAATAATACGTCTTTGTGTG	lnc-TTC30B-2:1	lncipedia	chr2	-	177242374	177246781	-	NA	NA	-	intronic_sense	Nfe2l2	nuclear factor, erythroid 2-like 2	-
CUST_125069_PI430048170	0.0220812	2.68385	10.0212	9.09812	9.15068	10.134	P	P	P	P	7.34446	8.79773	8.7336	7.55934	P	P	P	P	CUST_125069_PI430048170	0	lncRNA	CAAGACCACAATGGATGTCATCTTCATATTAATAGTTGGACTCAGAACCCATTTTGGTGG	lnc-AC130352.1-3:1	lncipedia	chr8	+	12578305	12581289	-	NA	NA	-	bidirectional	MIR548I-5	-	+
CUST_65175_PI430048170	0.0076558	2.68078	10.4701	11.1218	9.90068	10.2371	P	P	P	P	8.89386	9.0925	8.89781	9.385	P	P	P	P	CUST_65175_PI430048170	0	lncRNA	TCAGACTCCGGGGTCCTAGATGAGGAAGGGGCTCAGACTCCTGGTTCGGAAAAAAGGAGA	lnc-LENG1-1:1	lncipedia	chr19	-	54161337	54163481	-	NA	NA	-	exonic_sense	TMC4	transmembrane channel-like 4	-
CUST_44865_PI430048170	1.21564e-05	2.6787	9.84011	9.97768	9.93222	10.0418	P	P	P	P	8.42962	8.73015	8.47567	8.45688	P	P	P	P	CUST_44865_PI430048170	0	lncRNA	AACTGCCCTTTATTACATGGTCACAAATAAAGTTGCAGCTAGGAAAGGGATGGGCAGAAA	ENST00000441809	ENSEMBL_GENCODE	chr1	-	13657311	13659910	CTA-520D8.2	NA	NA	-	intergenic	.	-	.
CUST_62088_PI430048170	0.0168905	2.67802	7.34573	8.40629	7.044	7.08801	P	P	P	P	5.92797	5.88754	6.58758	6.1548	P	P	P	P	CUST_62088_PI430048170	0	lncRNA	CTGATCTTTTTCCTCTTGTCATTTTCCTCTCAGTGTTCTGTGGCTGTGGAGATGAGAGCA	lnc-RPLP1-4:1	lncipedia	chr15	+	69446299	69447823	-	NA	NA	-	exonic_sense	kif23	kinesin family member 23	+
CUST_77407_PI430048170	0.00105605	2.67573	10.853	10.5144	11.0369	10.3462	P	P	P	P	9.42296	9.29218	9.0935	9.34427	P	P	P	P	CUST_77407_PI430048170	0	lncRNA	TGTCAACAGGAAATGATGAATGTCAAGCAATTCATTGATAAACTCCTACCTCCAATTGAT	lnc-OGFRL1-9:1	lncipedia	chr6	+	71165075	71165770	-	NA	NA	-	exonic_sense	lypla1	lysophospholipase I	+
CUST_114444_PI430048170	0.0123369	2.67411	7.97263	8.70235	8.87841	7.7659	P	P	P	P	6.8128	7.12325	7.09623	6.88779	P	P	P	P	CUST_114444_PI430048170	0	lncRNA	ACAGAACAGAATAAAATTTTGCACAGACCACTCTTTCCTTTTCTTCATCAGGCACCACAA	lnc-RIPK1-5:1	lncipedia	chr6	+	3048834	3049211	-	NA	NA	-	intergenic	.	-	.
CUST_32517_PI430048170	0.00314913	2.67301	8.23769	8.48161	8.9803	8.4853	P	P	P	P	7.15925	6.94089	7.70027	6.58335	P	P	P	P	CUST_32517_PI430048170	0	lncRNA	TTCCCAGTGAGCATTGTACATTTGTGGATATTAAATCTTTGGCAAAGTCATTTACCTGGG	NR_038279	RefSeq	chr19	-	36313060	36331718	LINC00665	100506930	NA	long intergenic non-protein coding RNA 665%2C transcript variant 2	intronic_antisense	zgc:162971	-	+
CUST_93588_PI430048170	0.00234101	2.67214	8.71494	8.79456	8.79677	8.65867	P	P	P	P	6.94041	7.70499	7.16061	7.37976	P	P	P	P	CUST_93588_PI430048170	0	lncRNA	GCTAGAGACTAGCAGATTGAATCGATATTCATTAAGTTAGGAATGGTTGGTGGTCCTAAG	lnc-NARG2-1:4	lncipedia	chr15	-	60361447	60397986	-	NA	NA	-	exonic_sense	anxa2-a	-	-
CUST_108351_PI430048170	0.00601632	2.66793	8.32506	8.35501	8.3105	8.33746	P	P	P	P	6.44981	7.19884	6.57243	7.26366	P	P	P	P	CUST_108351_PI430048170	0	lncRNA	TGTTTGCTGATTTTACGGAACAGGCTTTGGAGGGTACCTCAGTTCAGATGTGTCATCTTC	lnc-LRCH1-3:2	lncipedia	chr13	+	46460608	46461121	-	NA	NA	-	intergenic	.	-	.
CUST_96050_PI430048170	0.00105394	2.66612	12.8522	12.9235	13.2924	12.7172	P	P	P	P	11.2724	12.0557	11.3665	11.3471	P	P	P	P	CUST_96050_PI430048170	0	lncRNA	AAGCGCTGCCAGTATGTGACCGAGAAGGTAAATGGCTACCTGCCTGACCAGTGCAAGGTG	lnc-PPP4C-4:1	lncipedia	chr16	+	30068836	30069528	-	NA	NA	-	exonic_sense	aldocb	-	+
CUST_115204_PI430048170	0.00124442	2.66586	12.3599	12.2818	12.4071	12.2669	P	P	P	P	10.8514	10.935	11.2317	10.5657	P	P	P	P	CUST_115204_PI430048170	0	lncRNA	GTCATTCCACACATTCGCAAGTCTCTGATTGGGAAGAAAGAACAACAGAAGACTATGTAA	lnc-EIF4ENIF1-4:1	lncipedia	chr22	-	31521198	31521592	-	NA	NA	-	intronic_antisense	Sfi1	Sfi1 homolog, spindle assembly associated (yeast)	+
CUST_62065_PI430048170	0.0189278	2.66579	6.85688	7.33185	6.45407	7.61315	P	P	P	P	5.35945	6.28932	6.03528	4.66666	P	P	P	P	CUST_62065_PI430048170	0	lncRNA	GTGATAAAGGGAGCTTAAACTTCTCATCTTCCTTACTGTTAAATCACTTCTTCAGTCATT	lnc-SMAD3-5:1	lncipedia	chr15	+	67279481	67282240	-	NA	NA	-	intronic_sense	Iqch	IQ motif containing H	+
CUST_51057_PI430048170	0.0088809	2.66454	8.13266	8.34531	8.68952	8.02057	P	P	P	P	6.37059	7.59595	6.94561	6.32762	P	P	P	P	CUST_51057_PI430048170	0	lncRNA	CATCTATGGCTTTCATCTCCTCTGAAATTACATCATTGCCAATTGGGAACAACCAAGTTC	lnc-AKR1C1-1:1	lncipedia	chr10	+	4991557	4991982	-	NA	NA	-	exonic_antisense	AKR1C1	aldo-keto reductase family 1, member C1	-
CUST_56898_PI430048170	0.0329128	2.66111	7.97906	9.43523	9.34712	9.38992	P	P	P	P	7.80277	7.73463	7.58391	7.80525	P	P	P	P	CUST_56898_PI430048170	0	lncRNA	AGTTCTATAAATCATTGAGTCTTCCTACTCCTAACTCCTTGCCTTCTCTAATGCCTGAAT	lnc-MCMBP-3:1	lncipedia	chr10	-	119724972	119726582	-	NA	NA	-	exonic_antisense	Inpp5f	inositol polyphosphate-5-phosphatase F	+
CUST_34775_PI430048170	0.000501655	2.6579	7.25833	6.87276	7.30209	7.03403	P	P	P	P	6.08696	5.65489	5.69183	5.33369	P	P	P	P	CUST_34775_PI430048170	0	lncRNA	AGTGAAGACACGTTGAGACAGGTATCTCGACCTGCCAAGTATAAAGCTAAAGCTGAGTTC	NR_034031	RefSeq	chrX	-	3817534	3843894	LOC389906	389906	NA	zinc finger protein 839 pseudogene	intergenic	.	-	.
CUST_116413_PI430048170	0.00221752	2.65609	8.03532	8.4259	8.28308	8.22704	P	P	P	P	6.90909	6.94172	6.24773	7.12136	P	P	P	P	CUST_116413_PI430048170	0	lncRNA	ATGTCTAGGTATAGGAGGATGTGGCTGTTGGGGTTAGACTTGATTCAGTGCAAAAACAAG	lnc-SMARCC2-7:1	lncipedia	chr12	-	56103123	56103508	-	NA	NA	-	exonic_antisense	ERBB3	v-erb-b2 avian erythroblastic leukemia viral oncogene homolog 3	+
CUST_32678_PI430048170	0.00982767	2.65607	10.8311	11.3001	10.9163	11.925	P	P	P	P	9.8553	10.0319	9.96799	9.73495	P	P	P	P	CUST_32678_PI430048170	0	lncRNA	TCTTCCTGTCGCTCCCGGTCCTGGTGGTGGTTCTGTCGATCGTCTTGGAAGGTAAAAGTG	ENST00000623895	ENSEMBL_GENCODE	chr19	+	44909375	44914968	CTB-129P6.7	NA	NA	-	exonic_sense	Apoc1	apolipoprotein C-I	+
CUST_8331_PI430048170	0.000730015	2.65567	11.0088	10.7633	10.323	11.05	P	P	P	P	9.17986	9.66059	9.54556	9.16613	P	P	P	P	CUST_8331_PI430048170	0	lncRNA	CCACTTCAATCAGATCAAAGTAATTCCATTCTGTTTTATATGCTGGGATTCTGCTTAAGA	NR_026886	RefSeq	chr11	+	72080330	72096892	LRTOMT	220074	GO:0005737|GO:0007605|GO:0016206|GO:0005575|GO:0016021|GO:0042135|GO:0032259|GO:0042424|GO:0060117	leucine rich transmembrane and O-methyltransferase domain containing%2C transcript variant 3	exonic_sense	LRTOMT	leucine rich transmembrane and O-methyltransferase domain containing	+
CUST_120207_PI430048170	0.0395842	2.65558	7.40115	7.29547	6.81481	7.82255	P	P	P	P	5.28339	7.03117	5.79527	4.6537	P	P	P	P	CUST_120207_PI430048170	0	lncRNA	TTATATGGCCATTCTGTACCCACCCACAACTGAGAGCTGAATGCATAAATAAATGAAGAC	NR_110071	RefSeq	chr14	-	70608797	70641298	LOC101928075	NA	NA	uncharacterized LOC101928075	bidirectional	Ttc9	tetratricopeptide repeat domain 9	+
CUST_117618_PI430048170	0.00110675	2.65486	8.03125	8.14796	8.43552	7.75874	P	P	P	P	6.67222	6.60168	6.82024	6.71775	P	P	P	P	CUST_117618_PI430048170	0	lncRNA	GAACTATTTCTTCATTCCAGAAGGGCAGAGCTCTGGCAATAGTATCCTTCAGACTCTCAC	lnc-C12orf73-1:1	lncipedia	chr12	-	104030743	104032248	-	NA	NA	-	exonic_antisense	PGAM1	phosphoglycerate mutase 1 (brain)	+
CUST_111069_PI430048170	0.000396972	2.6535	8.27413	8.32221	8.14786	7.96242	P	P	P	P	6.69204	7.10305	6.79947	6.42468	P	P	P	P	CUST_111069_PI430048170	0	lncRNA	AAGATGCTGTTAGCCTTTGCAGTCTCGACATAAGTGAGCCTAGTAATAAACGGGTCAAAC	lnc-FAM208A-2:3	lncipedia	chr3	-	56753493	56939907	-	NA	NA	-	exonic_sense	Arhgef3	Rho guanine nucleotide exchange factor (GEF) 3	-
CUST_94238_PI430048170	0.0156655	2.65283	8.39397	8.71107	8.80338	7.66315	P	P	P	P	6.89483	6.82396	6.15723	7.81971	P	P	P	P	CUST_94238_PI430048170	0	lncRNA	TTTCATGAATCACGGTTAGGAAAGGCTTCTCTTGTTTTCTGCTAATAAAAAGACAGCTTG	lnc-SCRT2-1:1	lncipedia	chr20	-	765949	768482	-	NA	NA	-	bidirectional	C20orf54	-	-
CUST_75459_PI430048170	0.000626268	2.65229	9.60885	10.001	9.53949	9.80421	P	P	P	P	8.6585	8.24185	8.45846	7.90598	P	P	P	P	CUST_75459_PI430048170	0	lncRNA	GGGAAAGCATTTCTGTATTCCTCATGCCTTAATGTTCACCTGCAAACTCATACCAGAGGG	lnc-GZMK-3:2	lncipedia	chr5	+	54857271	54858491	-	NA	NA	-	intronic_antisense	RGD1561161	-	-
CUST_118403_PI430048170	0.000572596	2.65219	14.9354	14.8031	14.8244	14.8891	P	P	P	P	13.6169	13.1494	13.6147	13.3961	P	P	P	P	CUST_118403_PI430048170	0	lncRNA	CAACTGGCTACAAAAGCTGCTTGCAAGAGTGTGCCCTCTACTGGAGGAGTGAAGAAGCCT	NONHSAT004466	NONCODE	chr1	-	92749174	92749330	-	NA	NA	-	intronic_sense	Evi5	ecotropic viral integration site 5	-
CUST_123601_PI430048170	6.60477e-06	2.64671	9.60705	9.76452	9.49567	9.77731	P	P	P	P	8.08227	8.29914	8.4126	8.23279	P	P	P	P	CUST_123601_PI430048170	0	lncRNA	GCCAACATGGTTGGAATGTATCTGGCTCAGAACTATGATGCACCAAACCTGGCTAAAAAA	NONHSAT103829	NONCODE	chr5	-	134081913	134082040	-	NA	NA	-	intergenic	.	-	.
CUST_3131_PI430048170	0.00125323	2.64532	13.0135	13.065	12.6483	12.9692	P	P	P	P	11.1142	11.6174	11.9304	11.3232	P	P	P	P	CUST_3131_PI430048170	0	lncRNA	CAAAGATGTACTGAGAGGAGGGGTAAATATATGTTTTGAGAAAAATGAATTGGCCCTGAA	NR_047580	RefSeq	chr3	-	53225635	53256114	TKT	7086	GO:0048037|GO:0005999|GO:0005975|GO:0005634|GO:0044281|GO:0006098|GO:0046166|GO:0031982|GO:0046872|GO:0042803|GO:0009052|GO:0004802|GO:0005829|GO:0006112|GO:0009405|GO:0005654|GO:0040008|GO:0005777|GO:0070062	transketolase%2C transcript variant 5	exonic_sense	CG8036	-	-
CUST_125418_PI430048170	0.0380527	2.64516	8.86154	8.80052	10.1243	8.33442	P	P	P	P	7.46248	8.04531	8.05505	7.50709	P	P	P	P	CUST_125418_PI430048170	0	lncRNA	TAGGCTCCTCACCAGTTCCCCTAAGAATCGAATGAAATAAACTAAATATTGGTTATTTCC	lnc-RB1CC1-1:1	lncipedia	chr8	-	52938430	52941117	-	NA	NA	-	exonic_antisense	NPBWR1	neuropeptides B/W receptor 1	+
CUST_52444_PI430048170	0.00526575	2.64479	8.08842	7.73804	6.96917	7.74036	P	P	P	P	5.96805	6.77551	6.41948	5.75781	P	P	P	P	CUST_52444_PI430048170	0	lncRNA	TCCTGAAATTAGAGATGGGATGCCCTTAATACAATTCATTCCACCCATTAAGTCTTCAAT	ENST00000435388	ENSEMBL_GENCODE	chr1	+	11099675	11102100	RP4-635E18.6	NA	NA	-	exonic_antisense	EXOSC10	exosome component 10	-
CUST_8966_PI430048170	0.00945807	2.64241	9.23127	9.39791	8.67682	8.90336	P	P	P	P	8.40249	7.55717	6.95335	7.39399	P	P	P	P	CUST_8966_PI430048170	0	lncRNA	TATCAGACTGATGTTGACTGTTGAATCTCATGGCAACACCAGTCGATGGGCTGTCTGACA	NR_029493	RefSeq	chr17	+	59841265	59841337	MIR21	NA	NA	microRNA 21	exonic_sense	MIR21	microRNA 21	+
CUST_69968_PI430048170	0.0398864	2.6409	9.81357	9.23235	8.45809	9.53108	P	P	P	P	7.17499	8.6487	8.38455	6.66906	P	P	P	P	CUST_69968_PI430048170	0	lncRNA	CTTCCCAAAAGTCTAAACTGAAAACAATAAACTCACCTTCTCATGAATCAGATTCTGCAA	NR_126423	RefSeq	chr6_GL000251v2_alt	-	3241392	3242846	SAPCD1-AS1	NA	NA	SAPCD1 antisense RNA 1	exonic_sense	VWA7	von Willebrand factor A domain containing 7	-
CUST_83863_PI430048170	0.000415986	2.63715	8.96502	9.12617	9.48741	9.5509	P	P	P	P	7.85445	7.84586	8.25692	7.57447	P	P	P	P	CUST_83863_PI430048170	0	lncRNA	TTAACTCAAATGAAGATAAAGGAGAATGAAGAGGCCTGTGTCAGAAGCTGCCGAAGTCGG	lnc-DNASE1-4:1	lncipedia	chr16	+	3660741	3665472	-	NA	NA	-	exonic_antisense	TRAP1	TNF receptor-associated protein 1	-
CUST_88500_PI430048170	0.00194993	2.63684	7.53313	7.96379	8.18112	7.29673	P	P	P	P	6.34796	5.96613	6.56113	6.58836	P	P	P	P	CUST_88500_PI430048170	0	lncRNA	TAGTAGAGGTTCCACATCAGCATCGACAGCAGTGGCAGAAACGTCAGGCCGTAGCCGAAG	lnc-C1orf85-1:5	lncipedia	chr1	-	156290095	156291550	-	NA	NA	-	exonic_antisense	Tmem79	transmembrane protein 79	+
CUST_34669_PI430048170	0.00370446	2.63007	8.02836	8.04078	7.82683	8.02883	P	P	P	P	6.20631	7.08887	6.56607	6.32728	P	P	P	P	CUST_34669_PI430048170	0	lncRNA	GAAAAAGTCCAATGCACTTGTAAAAGTCAGACCAAGCTCAGCTCAGATTTCAGTTTTATT	NR_038957	RefSeq	chr22	-	45133757	45152584	NUP50-AS1	NA	NA	NUP50 antisense RNA 1 (head to head)%2C transcript variant 2	intergenic	.	-	.
CUST_5810_PI430048170	0.0378845	2.62986	7.51883	7.08696	6.1357	7.8663	P	P	P	P	5.36834	6.09364	6.60371	4.90887	P	P	P	P	CUST_5810_PI430048170	0	lncRNA	CTCAGAACATCTCATGACCTAGTTAGGTTGTTGGTTATATTCTAAATCCAGCATGTTTTA	NR_104261	RefSeq	chr2	-	206737764	206765549	MDH1B	130752	GO:0006099|GO:0005975|GO:0016615|GO:0006108|GO:0016616	malate dehydrogenase 1B%2C NAD (soluble)%2C transcript variant 3	exonic_sense	MDH1B	malate dehydrogenase 1B, NAD (soluble)	-
CUST_12661_PI430048170	0.00331563	2.6288	7.96014	7.56525	6.95902	7.17647	P	P	P	P	5.84861	6.04069	6.55399	5.69246	P	P	P	P	CUST_12661_PI430048170	0	lncRNA	TAATACAACAGCAATACCTTATATCTGCGCAACTCTTCACAACTTACAAAGCCTTCACAT	ENST00000412749	ENSEMBL_GENCODE	chr2	+	27357188	27367622	AC074117.10	NA	NA	-	exonic_antisense	Eif2b4	eukaryotic translation initiation factor 2B, subunit 4 delta, 67kDa	-
CUST_75365_PI430048170	2.20966e-06	2.6271	10.2624	10.2403	10.1324	10.0149	P	P	P	P	8.76763	8.64923	8.74263	8.91697	P	P	P	P	CUST_75365_PI430048170	0	lncRNA	ACTATCAATGTGAGCAAGGACATACGGCATCATTGAGTGAGACTGGTGTTTCAAGATTCC	lnc-SUB1-1:1	lncipedia	chr5	+	32522757	32523865	-	NA	NA	-	intergenic	.	-	.
CUST_62675_PI430048170	0.00651109	2.62708	8.16652	8.34683	8.14758	9.19857	P	P	P	P	7.11797	6.49134	7.57831	7.17892	P	P	P	P	CUST_62675_PI430048170	0	lncRNA	GATAGAAAGTGTTGAAGTCATTTCCTTTGCAATCTCTGGTCTAAAGAAAGGTGAGTGAAC	lnc-LGALS9-5:1	lncipedia	chr17	+	27560316	27579878	-	NA	NA	-	exonic_sense	Ksr1	kinase suppressor of ras 1	+
CUST_82455_PI430048170	6.2748e-06	2.6258	11.766	11.8826	11.8768	11.6642	P	P	P	P	10.4826	10.4866	10.4413	10.2003	P	P	P	P	CUST_82455_PI430048170	0	lncRNA	CATCTCCTGGACCTAATTGCCACAAAGCAATATTACAGTTTATTTGCACCAGGTTGGAAA	lnc-BPY2C-23:1	lncipedia	chrY	-	26594850	26634652	-	NA	NA	-	intergenic	.	-	.
CUST_64348_PI430048170	0.0095597	2.62576	8.09598	8.28578	7.89508	8.35588	P	P	P	P	6.41387	6.89159	7.38187	6.08107	P	P	P	P	CUST_64348_PI430048170	0	lncRNA	CGTCGTCCATAAATGAGACTCGCATGTTGAATATTTACACAGAATTCAGTTTTTGTTTAG	lnc-FBXL12-2:2	lncipedia	chr19	-	9787404	9793176	-	NA	NA	-	intergenic	.	-	.
CUST_41440_PI430048170	0.00104109	2.62386	10.4654	10.8533	10.9557	10.6087	P	P	P	P	9.23235	9.82828	9.10616	9.0614	P	P	P	P	CUST_41440_PI430048170	0	lncRNA	GCAGTGCCCTGATGTCCTCTGTTGCATTGTTTATCATCTTTTATTGTAAAGGCTCCAATT	lnc-P2RY2-2:2	lncipedia	chr11	+	73200608	73205396	-	NA	NA	-	intergenic	.	-	.
CUST_111815_PI430048170	0.00042533	2.62312	7.9693	7.99045	8.04044	8.17625	P	P	P	P	6.35105	6.91999	6.59764	6.69429	P	P	P	P	CUST_111815_PI430048170	0	lncRNA	TTCTGGAGGCCAGCAACAGCATCCAGTTTGTCATCAAGAGGTAAGGCCCGACCAGGTCCA	lnc-SRRM3-4:3	lncipedia	chr7	+	76174308	76177205	-	NA	NA	-	intronic_antisense	ywhag1	-	-
CUST_9948_PI430048170	0.00372417	2.62127	7.36278	7.47456	7.4607	6.90223	P	P	P	P	5.34931	5.62104	6.38187	6.13138	P	P	P	P	CUST_9948_PI430048170	0	lncRNA	TTGTTCTCAAACTGGCTGTCAGAGTGTGCATGGCAGGCTGCAGCCACTTGGGGAACTGGT	NR_106978	RefSeq	chr1	+	77060142	77060202	MIR7156	NA	NA	microRNA 7156	intronic_sense	st6galnac5	ST6 (alpha-N-acetyl-neuraminyl-2,3-beta-galactosyl-1,3)-N-acetylgalactosaminide alpha-2,6-sialyltransferase 5	+
CUST_102617_PI430048170	0.00133038	2.61745	12.3755	12.3356	12.3979	13.0592	P	P	P	P	10.8804	11.5855	11.2939	10.86	P	P	P	P	CUST_102617_PI430048170	0	lncRNA	TTGAGAAATTGTTAGCAATGGGTGAACTGAGCTCATCAGCTCCTTGGCATTTGTAGCCTA	lnc-PLEKHG1-1:1	lncipedia	chr6	+	150934967	150935566	-	NA	NA	-	exonic_sense	Arl4	-	+
CUST_72327_PI430048170	5.27698e-08	2.61654	9.68863	9.79479	9.68282	9.67715	P	P	P	P	8.30614	8.37484	8.27776	8.33555	P	P	P	P	CUST_72327_PI430048170	0	lncRNA	AGGAAAGAGCTATGATGAGACGGTGGATATCTTCTCCTTTGGGATCGTTCTCTGTGAGAT	lnc-RNF185-2:1	lncipedia	chr22	+	31272673	31278586	-	NA	NA	-	exonic_sense	limk2	LIM domain kinase 2	+
CUST_90015_PI430048170	0.000909668	2.6134	6.59833	7.42995	7.03857	7.07557	P	P	P	P	5.73013	5.73645	5.87527	5.31763	P	P	P	P	CUST_90015_PI430048170	0	lncRNA	GGAGCCCAGTTTGGACTAATTGGAAGAAGTCATTATTAGAAGTACTGTATTTAATTCTAG	lnc-RNF146-3:2	lncipedia	chr6	+	127343626	127345327	-	NA	NA	-	bidirectional	ECHDC1	ethylmalonyl-CoA decarboxylase 1	-
CUST_110431_PI430048170	0.00459879	2.60412	7.36162	6.97781	6.6393	7.27231	P	P	P	P	5.15573	5.98544	6.15346	5.2859	P	P	P	P	CUST_110431_PI430048170	0	lncRNA	GGGGGAAGGGAAGCTGCTGTGTTGAAGGTGCTTCTGGAATAGTATTTTCATCTCGTCCAC	lnc-C5AR1-1:1	lncipedia	chr19	+	47290022	47307754	-	NA	NA	-	intergenic	.	-	.
CUST_93746_PI430048170	0.00901885	2.60157	7.17374	7.54764	7.21417	7.09124	P	P	P	P	5.44026	5.73354	6.60346	5.42755	P	P	P	P	CUST_93746_PI430048170	0	lncRNA	ATAGAGTGTTCTTTGGATGTAGACACTTATTCCAAGACCAATGAGCTGCTGCAGAAGTCC	lnc-STON2-2:1	lncipedia	chr14	-	81259564	81260239	-	NA	NA	-	bidirectional	Ston2	stonin 2	-
CUST_118610_PI430048170	0.00778587	2.60095	6.84667	7.11698	7.16326	7.12918	P	P	P	P	6.28573	5.70485	5.3815	5.1164	P	P	P	P	CUST_118610_PI430048170	0	lncRNA	TCGGAAGACCATGTTAGTGCTACATTGTGCACAGTGAGAAATGAACAAGTTTTTTAATTA	ENST00000610272	ENSEMBL_GENCODE	chr1	-	179881607	179882595	RP11-533E19.7	NA	NA	-	exonic_antisense	TOR1AIP1	torsin A interacting protein 1	+
CUST_76132_PI430048170	0.000152326	2.60094	8.03999	8.37048	8.32407	8.3814	P	P	P	P	6.86653	6.91967	6.85999	6.97661	P	P	P	P	CUST_76132_PI430048170	0	lncRNA	AACTCAGCTCTGAAGCAAACACCAAATCAGAATCCACCTCAGGTGCTACACAGTTTATGC	lnc-RBM27-3:1	lncipedia	chr5	+	145997217	145998003	-	NA	NA	-	exonic_sense	APOOL	apolipoprotein O-like	+
CUST_124689_PI430048170	0.00363902	2.59966	10.0906	9.95614	9.64172	10.1773	P	P	P	P	9.20283	8.37533	8.4394	8.15838	P	P	P	P	CUST_124689_PI430048170	0	lncRNA	AGGCCAACTGCAAAGATCACCCTGCAAGGCTCTGTAGATTGATGTATTAAAATATATAAA	NR_002139	RefSeq	chr6_GL000256v2_alt	-	1097181	1099224	HCG4	54435	NA	HLA complex group 4 (non-protein coding)	exonic_antisense	H2-T3	-	+
CUST_34638_PI430048170	0.00016125	2.59747	7.65579	7.67482	7.633	7.87055	P	P	P	P	6.39363	6.33193	6.03195	6.53543	P	P	P	P	CUST_34638_PI430048170	0	lncRNA	TGAGCGGCTTCACCATTCAAGTTTATTCCTATCAGCCTGGAATACAATGCTCTATCTGGC	ENST00000420096	ENSEMBL_GENCODE	chr22	+	42276355	42277052	Z83851.4	NA	NA	-	intergenic	.	-	.
CUST_113112_PI430048170	0.000162039	2.59656	12.8897	12.9855	12.7918	12.6345	P	P	P	P	11.5223	11.7259	11.1835	11.3283	P	P	P	P	CUST_113112_PI430048170	0	lncRNA	GGAAGTAGAATATATATATACATATAAAATTGGTTGGGAGCCACGTGTACCAGTGTGTGT	NR_003605	RefSeq	chr20	+	49278177	49289258	ZFAS1	441951	NA	ZNFX1 antisense RNA 1%2C transcript variant 2	exonic_sense	Snord12	small nucleolar RNA, C/D box 12	+
CUST_21444_PI430048170	0.000535742	2.59629	7.67502	7.42736	7.48341	7.64363	P	P	P	P	6.22947	5.77685	6.34796	6.31544	P	P	P	P	CUST_21444_PI430048170	0	lncRNA	TATTTTCTGAGCCTGATGGATTTACAGTGATCTTCAGTGGTCTGGGGAATAACGCTGGTG	NR_003367	RefSeq	chr8	+	127890627	128101253	PVT1	NA	NA	Pvt1 oncogene (non-protein coding)	exonic_sense	MIR1205	microRNA 1205	+
CUST_118319_PI430048170	0.00147696	2.596	8.17844	7.85716	7.43857	8.02221	P	P	P	P	6.33394	7.0033	6.48413	6.11685	P	P	P	P	CUST_118319_PI430048170	0	lncRNA	ATTTGATGAAGTTTGCAAATCAGCACTTTACCCCCAAATTAACAACAGCTTGTATGGAAA	NR_038953	RefSeq	chr1	+	53238609	53242783	LOC100507564	NA	NA	uncharacterized LOC100507564	bidirectional	MAGOH	mago-nashi homolog, proliferation-associated (Drosophila)	-
CUST_29895_PI430048170	0.00459398	2.59573	7.07995	7.55363	8.05654	7.95724	P	P	P	P	6.57883	6.73191	5.8055	6.02227	P	P	P	P	CUST_29895_PI430048170	0	lncRNA	GCCCTGTGCTTTAGGGGTGACTGTCATATGCCTTATTCTTAATAAAATCTCTGAAAAACA	ENST00000614400	ENSEMBL_GENCODE	chr17	-	2720801	2723947	RP11-74E22.8	NA	NA	-	exonic_sense	E130309D14Rik	-	-
CUST_9953_PI430048170	0.00129528	2.59403	7.33642	7.08942	7.15016	6.53245	P	P	P	P	5.6426	5.41696	5.7572	5.86981	P	P	P	P	CUST_9953_PI430048170	0	lncRNA	GGGAGTGGGGTGGGACCCAGCTGTTGGCCATGGCGACAACACCTGGGTTGTCCCCTCTAG	NR_106800	RefSeq	chr1	-	228397047	228397109	MIR6742	NA	NA	microRNA 6742	exonic_sense	TRIM11	tripartite motif containing 11	-
CUST_44180_PI430048170	0.000570671	2.58956	8.01676	8.35644	8.36762	8.35055	P	P	P	P	6.64826	7.01535	7.24225	6.63082	P	P	P	P	CUST_44180_PI430048170	0	lncRNA	GCTTCCATCGTTTCCTACATGAACATTTATTAAAATATTTCCAATGCAGACTATGGAGAG	lnc-KCNS3-3:1	lncipedia	chr2	+	18644197	18943890	-	NA	NA	-	intergenic	.	-	.
CUST_101288_PI430048170	0.000164181	2.58512	9.21173	9.26744	9.12952	9.12292	P	P	P	P	8.00681	7.696	7.89961	7.62003	P	P	P	P	CUST_101288_PI430048170	0	lncRNA	CCATATGGGAGAATAGTCTCCAGATCACTGCAATGTCTAGTTTTGTAGGAGCATGGCTTG	lnc-ZNF454-2:1	lncipedia	chr5	+	178922063	178922716	-	NA	NA	-	exonic_sense	pigf	phosphatidylinositol glycan anchor biosynthesis, class F	+
CUST_82900_PI430048170	0.00048554	2.58396	11.6776	11.0836	11.7386	11.5277	P	P	P	P	10.4186	10.1461	10.0962	9.93111	P	P	P	P	CUST_82900_PI430048170	0	lncRNA	AGCTTGCTTTTCTGGAAGGTCCCCTTTGGGAAGACTTATTATTGTGACCTGAGAATGTAA	lnc-TOX3-7:1	lncipedia	chr16	-	53010394	53011286	-	NA	NA	-	intergenic	.	-	.
CUST_78045_PI430048170	0.00119983	2.58324	7.94122	7.89741	8.15927	7.56327	P	P	P	P	6.01617	6.8432	6.45103	6.70457	P	P	P	P	CUST_78045_PI430048170	0	lncRNA	ACGGATAGAAAAAACACCAGCCCACCGGATTATTAATAAAGATAATCACACACACCCCTT	lnc-MICALL2-1:8	lncipedia	chr7	-	1428464	1437611	-	NA	NA	-	exonic_sense	Micall2	MICAL-like 2	-
CUST_43123_PI430048170	0.0176952	2.58255	10.172	10.2276	10.4138	9.96288	P	P	P	P	8.19057	9.45282	9.11514	8.11986	P	P	P	P	CUST_43123_PI430048170	0	lncRNA	CTGTTGTTGTCTAAACGTATATCCGTGTATGTAAACCGCCTGTTCTCTAAACATATATAT	lnc-SIK1-2:1	lncipedia	chr21	-	43388642	43389883	-	NA	NA	-	intronic_antisense	Cryaa	crystallin, alpha A	+
CUST_94076_PI430048170	0.00123215	2.57879	9.11353	9.16354	9.89242	9.36511	P	P	P	P	7.94657	8.40454	7.69567	8.06921	P	P	P	P	CUST_94076_PI430048170	0	lncRNA	ATCAATGTCTGGAACATCTGTCCCCTGTTCAAAGGTGAGCAGCCCTTGGCCAGCCTCAGG	lnc-ABCD1-2:1	lncipedia	chrX	+	153688722	153690881	-	NA	NA	-	exonic_sense	SLC6A8	solute carrier family 6 (neurotransmitter transporter), member 8	+
CUST_105845_PI430048170	0.00823638	2.57747	6.59206	7.36244	7.82098	7.10618	P	P	P	P	5.87449	6.03362	6.33923	5.22177	P	P	P	P	CUST_105845_PI430048170	0	lncRNA	CAGGCCAGAATCTGCTTTCGTGTTTTTGTAATGGGATGGATGGCAACACTGAAAAGTTGG	lnc-COTL1-1:1	lncipedia	chr16	-	84497703	84504629	-	NA	NA	-	intergenic	.	-	.
CUST_68204_PI430048170	0.000745561	2.57461	7.86935	8.48997	8.07492	8.36009	P	P	P	P	6.86071	7.27164	6.61062	6.56016	P	P	P	P	CUST_68204_PI430048170	0	lncRNA	AAGAGACTCAGAAGAAAGATGACAGCCCTCAGAATGCACGTTATGAGGAAGGCAGAATGT	lnc-RCAN1-4:1	lncipedia	chr21	-	34821278	34829970	-	NA	NA	-	intronic_sense	Runx1	runt-related transcription factor 1	-
CUST_120574_PI430048170	0.0141583	2.57408	13.1778	12.0661	13.2271	13.1873	P	P	P	P	11.8399	12.1195	10.8167	11.3963	P	P	P	P	CUST_120574_PI430048170	0	lncRNA	GGACTTGGAGCCCCTTGGAGTATGGCTTTTCACACGGGCTTCTATACCGCTTCGACTGGA	NR_103496	RefSeq	chr15_KI270850v1_alt	+	65100	96618	GOLGA2P10	NA	NA	golgin A2 pseudogene 10%2C transcript variant 3	exonic_sense	MIR1233-1	microRNA 1233-1	+
CUST_103897_PI430048170	0.0190292	2.5737	8.69711	8.37185	8.17227	8.49738	P	P	P	P	7.64864	6.14821	7.41269	6.65095	P	P	P	P	CUST_103897_PI430048170	0	lncRNA	TGGACGGACTTGAGAACTGTCCTTACGTGACCTAAAGCTGGAGTATTTTGAGATTGGAGA	NR_003367	RefSeq	chr8	+	127890627	128101253	PVT1	NA	NA	Pvt1 oncogene (non-protein coding)	exonic_sense	MIR1205	microRNA 1205	+
CUST_77353_PI430048170	0.00418436	2.57347	9.47365	9.35037	9.30758	9.22058	P	P	P	P	7.60739	8.16837	8.37596	7.59289	P	P	P	P	CUST_77353_PI430048170	0	lncRNA	TTAGAGCAAGTGTAATGGCCAATTTCTTGGGTCAATTTCCTATGCCTCCTCATCATTGTG	lnc-KLHL31-2:6	lncipedia	chr6	-	53732778	53793690	-	NA	NA	-	intergenic	.	-	.
CUST_1654_PI430048170	0.00380595	2.57335	9.11822	9.48381	9.7436	9.49061	P	P	P	P	8.24158	7.9664	8.55759	7.4702	P	P	P	P	CUST_1654_PI430048170	0	lncRNA	ATGCCTGACTTTGGTTCCCAGTGAGCATTGTACATTTGTGGATATTAAATCTTTGGCAAA	NR_110720	RefSeq	chr19	+	37251884	37265535	LINC01535	NA	NA	long intergenic non-protein coding RNA 1535%2C transcript variant 3	intronic_antisense	Zim1	-	-
CUST_99855_PI430048170	0.00110698	2.57154	10.8244	10.9709	10.505	10.706	P	P	P	P	9.72832	8.90671	9.37171	9.47094	P	P	P	P	CUST_99855_PI430048170	0	lncRNA	GGGTAACATTCCAGTATTACTCTCTGTGATTTAGCTTATTTAATGGTGTTAAACTGAGGT	lnc-RASA1-13:5	lncipedia	chr5	+	86618174	86620948	-	NA	NA	-	exonic_sense	COX7C	cytochrome c oxidase subunit VIIc	+
CUST_6055_PI430048170	0.00336711	2.5709	7.90668	8.20151	8.14447	8.22732	P	P	P	P	6.24843	7.08444	7.02168	6.53598	P	P	P	P	CUST_6055_PI430048170	0	lncRNA	TAGGAATTCTAGTGACTATGTTGCCACCATCTTGGAGCTCCATGCCCTCATAGTGTAATG	NR_047651	RefSeq	chr9	-	38540566	38545372	FAM95C	100289137	NA	family with sequence similarity 95%2C member C	intergenic	.	-	.
CUST_113784_PI430048170	0.00386233	2.57082	7.49015	7.48068	7.66391	7.64864	P	P	P	P	5.79904	6.66328	5.94538	6.27974	P	P	P	P	CUST_113784_PI430048170	0	lncRNA	CTCACTCATTTCACTTGAAAATGACCAACAGAAAAGAAAAAGCAGTTGAATCCCATACAA	lnc-KB-1980E6.3.1-9:1	lncipedia	chr8	+	101620804	101621190	-	NA	NA	-	intronic_sense	Grhl2	grainyhead-like 2 (Drosophila)	+
CUST_63225_PI430048170	0.0476375	2.57028	6.54845	6.55506	8.04815	6.88315	P	P	P	P	5.0159	6.68203	5.90579	4.75038	P	P	P	P	CUST_63225_PI430048170	0	lncRNA	GAACTTTTAGGAACTTTCATGACCCATGGTCTAAACTAGAAATGTTCGCCCTCTACTCTA	lnc-ANKFN1-1:3	lncipedia	chr17	+	56227916	56258359	-	NA	NA	-	intergenic	.	-	.
CUST_103530_PI430048170	0.00192292	2.56825	8.48254	8.78737	8.22129	9.12483	P	P	P	P	7.59313	6.92584	7.30311	7.42865	P	P	P	P	CUST_103530_PI430048170	0	lncRNA	AAGGAGCTGGAAGGTGTTTAACGAATACTGCCAAATTCACTTCAAGCCTCCAAAGAATGA	lnc-A1CF-6:1	lncipedia	chr10	-	50962992	50963358	-	NA	NA	-	intergenic	.	-	.
CUST_33592_PI430048170	0.00118118	2.56789	11.9203	11.7553	11.9032	11.9747	P	P	P	P	10.7939	10.4356	10.6631	10.1456	P	P	P	P	CUST_33592_PI430048170	0	lncRNA	AACCTCCCAAGCTGACCCTGACCCAGCCCCACACTCTGTGTTAATGTATTTAGTCTGTGC	NR_027687	RefSeq	chr20	+	64034343	64039962	LINC00176	284739	NA	long intergenic non-protein coding RNA 176%2C transcript variant 2	exonic_sense	RGD1561282	-	+
CUST_82353_PI430048170	0.0475926	2.56581	8.27874	8.24553	6.66456	8.40146	P	P	P	P	6.37669	6.95398	7.00257	6.23539	P	P	P	P	CUST_82353_PI430048170	0	lncRNA	TGTTCTATCAGGTGATGGAACGAGTCCAGCAGGTGATGCGGGAACACCAGCGGACACTCA	lnc-USP9Y-2:2	lncipedia	chrY	+	12339812	12347487	-	NA	NA	-	intergenic	.	-	.
CUST_116536_PI430048170	0.00048705	2.56373	13.8825	13.7533	13.9441	13.7457	P	P	P	P	12.4096	12.5234	12.7448	12.1644	P	P	P	P	CUST_116536_PI430048170	0	lncRNA	GGTAAAGGTGTCATTCCACACATCCACAAATCTCTAATTGGGAAGAAAGGACAACAGCAG	lnc-SHANK2-7:1	lncipedia	chr11	-	70278920	70279297	-	NA	NA	-	intronic_antisense	Ppfia1	protein tyrosine phosphatase, receptor type, f polypeptide (PTPRF), interacting protein (liprin), alpha 1	+
CUST_79662_PI430048170	0.000316782	2.56248	8.91998	9.02536	9.41383	8.89925	P	P	P	P	7.54777	7.82895	7.77594	7.72263	P	P	P	P	CUST_79662_PI430048170	0	lncRNA	CAACAAAATTAGGTGGTTACCCCAGAAAAATGCTGCTCAGTTTTTATTGTCTACCAATGG	lnc-BNIP3L-4:7	lncipedia	chr8	+	26339918	26360235	-	NA	NA	-	exonic_sense	sur-6	-	+
CUST_81426_PI430048170	0.00100675	2.56186	9.44506	9.94486	9.88809	9.88598	P	P	P	P	8.59024	8.47891	8.68825	7.91481	P	P	P	P	CUST_81426_PI430048170	0	lncRNA	TGCTCTGAGCCCTGGCACATGGAGCGACTCAGTTACACTTAATCAGCTCTTAGAGGCACT	lnc-RXRA-4:1	lncipedia	chr9	+	134317097	134406394	-	NA	NA	-	exonic_sense	Rxra	retinoid X receptor, alpha	+
CUST_101221_PI430048170	8.70565e-05	2.56143	8.70855	9.13642	8.66417	8.87285	P	P	P	P	7.53907	7.51792	7.64843	7.27179	P	P	P	P	CUST_101221_PI430048170	0	lncRNA	GAAAAGACAAAGGTAGAAAGGATGGTGGAGGACTACCTGGCAAGTGGTTATCAGGTATCT	lnc-ZNF121-2:6	lncipedia	chr19	-	9617629	9621205	-	NA	NA	-	exonic_sense	ZNF561	zinc finger protein 561	-
CUST_19889_PI430048170	0.000826581	2.55984	8.08147	7.68668	8.26565	7.81208	P	P	P	P	6.34176	7.08574	6.48543	6.45569	P	P	P	P	CUST_19889_PI430048170	0	lncRNA	CTTCACCTCCACCTGATTATTCATGTCGTGAAGAAACTGGTCTACTTGTCCTGTAGAATC	ENST00000438324	ENSEMBL_GENCODE	chr7	+	77990420	77995171	RP5-1185I7.1	NA	NA	-	intergenic	.	-	.
CUST_124114_PI430048170	0.00133439	2.55948	7.97307	8.70769	8.02734	8.12446	P	P	P	P	6.4886	7.0566	6.65317	7.21842	P	P	P	P	CUST_124114_PI430048170	0	lncRNA	CCCAGTCTTTGCTTTATGTACAAATACCCTGGTTTCTAAATGCTACTTATTTTCTTCAGA	NR_125842	RefSeq	chr6	+	53929981	53997667	LOC101927189	NA	NA	uncharacterized LOC101927189	intergenic	.	-	.
CUST_77738_PI430048170	0.0454502	2.55917	8.20481	7.43864	6.56366	8.31326	P	P	P	P	6.41543	6.86565	6.47236	5.74324	P	P	P	P	CUST_77738_PI430048170	0	lncRNA	ATGTTTGCTGCCTACCCCATTGGGTTTTGTGAGGAATAAATGATAATGCTAAGAAAAAGG	NR_026969	RefSeq	chr6	+	133088079	133106578	LINC00326	285735	NA	long intergenic non-protein coding RNA 326	intergenic	.	-	.
CUST_41725_PI430048170	0.00339748	2.55864	7.75824	7.80293	8.02497	7.88689	P	P	P	P	6.86539	6.63852	6.44843	5.96909	P	P	P	P	CUST_41725_PI430048170	0	lncRNA	CTTTCTTCTGGGAAATGCAATGCAGGTGAACTTTACTATCCTTTTCTGGGGGATCCTAGG	NR_104643	RefSeq	chr5	-	42985398	42993333	FLJ32255	643977	NA	uncharacterized LOC643977	intergenic	.	-	.
CUST_71027_PI430048170	0.000122597	2.55705	8.52867	8.48943	8.51826	8.08431	P	P	P	P	7.00128	7.19049	6.89745	7.14064	P	P	P	P	CUST_71027_PI430048170	0	lncRNA	AGAATATGCTGCCATCACATCCTGGACCAGGTCAACTTCTGTCTGGACCACCGGCAGGAG	lnc-FOXA2-12:1	lncipedia	chr20	-	22343692	22343930	-	NA	NA	-	intergenic	.	-	.
CUST_102034_PI430048170	3.69324e-05	2.55648	9.85517	9.75735	9.55912	9.51969	P	P	P	P	8.26927	8.2515	8.58441	8.15939	P	P	P	P	CUST_102034_PI430048170	0	lncRNA	TTATAGATGAAGGGGTCAACATTGGCTTAGAGGTGAAGAGCAAGACTGGTGAGTGAGCAA	lnc-NXPH4-1:8	lncipedia	chr12	+	57233633	57234244	-	NA	NA	-	exonic_sense	SHMT2	serine hydroxymethyltransferase 2 (mitochondrial)	+
CUST_118181_PI430048170	0.00878465	2.55583	8.96432	9.29298	9.05658	9.05312	P	P	P	P	7.41256	8.15552	8.04928	7.09418	P	P	P	P	CUST_118181_PI430048170	0	lncRNA	AGATACAAATTCTATGTTTTTGGAGAAAGTATTTGATCTTCTTGGCTGTGAGGCAAAGCG	lnc-GPR157-1:3	lncipedia	chr1	-	9148396	9183750	-	NA	NA	-	exonic_sense	MIR34A	microRNA 34a	-
CUST_97520_PI430048170	0.00743809	2.55344	8.815	9.23858	9.41976	9.16636	P	P	P	P	7.94354	7.62456	8.35162	7.0878	P	P	P	P	CUST_97520_PI430048170	0	lncRNA	TGACTTTGGTTCCCAGTGAGCATTGTACATTTGTGGATATTAAATCTTTGGCAAAGTCAT	NR_110720	RefSeq	chr19	+	37251884	37265535	LINC01535	NA	NA	long intergenic non-protein coding RNA 1535%2C transcript variant 3	intronic_antisense	Zim1	-	-
CUST_73583_PI430048170	0.000286168	2.55274	12.3993	12.4747	12.4893	12.2037	P	P	P	P	10.732	11.1581	11.2844	10.9411	P	P	P	P	CUST_73583_PI430048170	0	lncRNA	AACTTTAGCATTATAGAAGGACTCATGGCCACATCCATGCCATCAATGCCACCTAGAAGA	lnc-PAQR9-6:1	lncipedia	chr3	-	143503274	143504273	-	NA	NA	-	intronic_sense	SLC9A9	solute carrier family 9, subfamily A (NHE9, cation proton antiporter 9), member 9	-
CUST_119312_PI430048170	0.000351759	2.54946	7.12644	7.51086	6.9833	7.14332	P	P	P	P	6.01596	6.02821	5.42833	5.86757	P	P	P	P	CUST_119312_PI430048170	0	lncRNA	GCAGGGTGCGGTGCGAACAGAGGGGTGGTGCAGAGACCAGTGTGGGATGTGAGAGGATCC	NONHSAT022460	NONCODE	chr11	+	67662492	67662752	-	NA	NA	-	intergenic	.	-	.
CUST_90305_PI430048170	0.000217712	2.54786	9.91394	10.0709	10.3783	10.0121	P	P	P	P	8.80557	8.72345	8.40351	9.02158	P	P	P	P	CUST_90305_PI430048170	0	lncRNA	CCTCCTCTTTCTGCCTCTACCCAAATTTTAAAACTTTCAAACATGGGTTTAAAAATGGTA	lnc-CDK20-8:6	lncipedia	chr9	-	88066438	88076674	-	NA	NA	-	intergenic	.	-	.
CUST_14411_PI430048170	0.0325311	2.5476	7.41901	7.70437	9.07407	8.24397	P	P	P	P	7.39534	6.97485	6.55115	6.51869	P	P	P	P	CUST_14411_PI430048170	0	lncRNA	CCCAAAAATATCTGGGGTGTACTTACACTAAATATGTAGGGCATATTTACTCTCAACATT	NR_024014	RefSeq	chr2	-	240449418	240456700	PP14571	100130449	NA	uncharacterized LOC100130449	exonic_antisense	Mir149	microRNA 149	+
CUST_102103_PI430048170	0.00100859	2.54318	12.2539	12.1218	12.2166	12.8391	P	P	P	P	10.8098	11.4291	11.0776	10.7416	P	P	P	P	CUST_102103_PI430048170	0	lncRNA	TTGAGAAATTGTTAGCAATGGGTGACCTGAGTTCATCAACTCCTTGGCATTTGCAGCCTA	lnc-CHRNA9-5:1	lncipedia	chr4	+	40786109	40786710	-	NA	NA	-	exonic_sense	Nsun7	NOP2/Sun domain family, member 7	+
CUST_117772_PI430048170	0.0148085	2.54186	13.6236	12.471	13.6267	13.6537	P	P	P	P	12.218	12.599	11.3398	11.8476	P	P	P	P	CUST_117772_PI430048170	0	lncRNA	GCTTTTCACATGGGCTTCTATACCGCTTCGACTGGAAGATCCACCTCCCCACTGCCTTTT	NR_102748	RefSeq	chr15_KI270850v1_alt	+	65104	96613	LOC727751	727751	NA	golgin A2 pseudogene%2C transcript variant 2	exonic_sense	MIR1233-1	microRNA 1233-1	+
CUST_24838_PI430048170	0.000479771	2.54177	7.14305	7.04101	7.54181	7.63538	P	P	P	P	5.72383	6.18945	6.23182	5.85718	P	P	P	P	CUST_24838_PI430048170	0	lncRNA	ATTGAGAGGTTGCCCTTCATCACTCAGCAGTGAAGAATGAAAATCAACAGAGCTTTCCCC	ENST00000538317	ENSEMBL_GENCODE	chr12	+	22859475	22971008	RP11-114G22.1	NA	NA	-	intergenic	.	-	.
CUST_6836_PI430048170	0.000202622	2.54104	12.1291	12.6493	12.25	12.5037	P	P	P	P	11.3533	10.8597	10.8442	11.0905	P	P	P	P	CUST_6836_PI430048170	0	lncRNA	AACTGGATGACGCTTCTATTTCCAGAATATTCCCTGGGCTTTTGAAGCAATAAAGAAAGC	NR_040115	RefSeq	chr22	-	16653708	16675540	ANKRD62P1-PARP4P3	NA	NA	ANKRD62P1-PARP4P3 readthrough%2C transcribed pseudogene	intergenic	.	-	.
CUST_119370_PI430048170	0.0163996	2.541	7.59684	7.86816	7.71085	7.8375	P	P	P	P	6.772	6.30358	6.75585	5.46764	P	P	P	P	CUST_119370_PI430048170	0	lncRNA	GGATGGTCACAGTGATTTCTCAAACTACAGCTCACACCAAGTATTTTTTCTTTTTCTATT	ENST00000624493	ENSEMBL_GENCODE	chr11	-	93726654	93729805	RP11-178H8.7	NA	NA	-	exonic_antisense	Cep295	centrosomal protein 295kDa	+
CUST_10538_PI430048170	0.0131629	2.53994	9.34806	9.99836	8.80407	9.54168	P	P	P	P	8.15949	8.07863	8.10384	8.21592	P	P	P	P	CUST_10538_PI430048170	0	lncRNA	CTCGAGAGTGTCTCTCTCTCTCAGTAAAAGCTCCACCAAATATTTGAAATATCTCAACCA	ENST00000457856	ENSEMBL_GENCODE	chr1	+	16873039	16874092	RP11-108M9.3	NA	NA	-	intergenic	.	-	.
CUST_47487_PI430048170	0.000198125	2.53958	12.2096	12.1456	12.3768	12.0934	P	P	P	P	10.7123	10.8385	11.1737	10.6841	P	P	P	P	CUST_47487_PI430048170	0	lncRNA	CTGGCAGGTCTGAGTAACCCTGGTGACTTTCCTTTTCACCTTATCAAAACCTGAGCTAAA	lnc-VPS13B-1:2	lncipedia	chr8	+	98995988	99003223	-	NA	NA	-	intergenic	.	-	.
CUST_109236_PI430048170	0.00423225	2.53887	10.6087	11.0108	10.8244	10.9014	P	P	P	P	9.1615	9.54924	10.0169	9.06985	P	P	P	P	CUST_109236_PI430048170	0	lncRNA	ATGAGTTTCGGCTTTGCCAAGATTCCAGGGACTTGAGGACAGCTATTGAGTTATGGTTAC	lnc-RBP4-3:1	lncipedia	chr10	-	93337527	93340249	-	NA	NA	-	exonic_sense	Myof	myoferlin	-
CUST_78887_PI430048170	2.31291e-06	2.53811	10.2782	10.2539	10.4313	10.1587	P	P	P	P	9.07447	8.85305	8.87873	8.94386	P	P	P	P	CUST_78887_PI430048170	0	lncRNA	GGAGAAGGGAGGGCAAAGAAGTTAAATTTATTTCAGGGCATCAAATTGAATATCTACTTA	lnc-ZNF655-1:4	lncipedia	chr7	+	99558421	99564705	-	NA	NA	-	exonic_sense	Zfp655	-	+
CUST_126600_PI430048170	0.00178058	2.53738	12.2559	12.2487	12.038	12.0833	P	P	P	P	10.825	10.4496	11.2136	10.6668	P	P	P	P	CUST_126600_PI430048170	0	lncRNA	TTCATCCCCTAGTGTTCCATACCAACAGAGGACCTGTTAAGTTCAATGTATGGGACACAG	lnc-HLA-E-5:1	lncipedia	chr6	+	30485939	30486269	-	NA	NA	-	intronic_sense	Gm11127	-	+
CUST_123114_PI430048170	0.000977572	2.53519	13.1805	13.0592	13.1351	13.0542	P	P	P	P	11.7042	11.6465	12.1024	11.5472	P	P	P	P	CUST_123114_PI430048170	0	lncRNA	GGGTCCGATTAGCCTTTTCTCTGCCTTGCTTGCTTGAGCTTCAGCGGAATTCGAAATGGT	lnc-H2AFZ-1:3	lncipedia	chr4	-	99948119	99950268	-	NA	NA	-	exonic_sense	H2afz	H2A histone family, member Z	-
CUST_94439_PI430048170	0.0119615	2.53403	8.82027	9.21122	9.12501	9.30825	P	P	P	P	7.33314	8.39083	7.95637	7.10359	P	P	P	P	CUST_94439_PI430048170	0	lncRNA	CCCAATTCAGAAAATGTTAACATAAGCACTTCATTTCTCATGCAGATAACCACATAAGTC	ENST00000412639	ENSEMBL_GENCODE	chr1	+	9182204	9192089	RP3-510D11.2	NA	NA	-	intergenic	.	-	.
CUST_32518_PI430048170	0.00576033	2.53357	8.83387	9.13307	9.48183	9.24188	P	P	P	P	7.92786	7.63252	8.38673	7.19238	P	P	P	P	CUST_32518_PI430048170	0	lncRNA	TGGTTCCCAGTGAGCATTGTACATTTGTGGATATTAAATCTTTGGCAAAGTCATTTACCT	NR_038279	RefSeq	chr19	-	36313060	36331718	LINC00665	100506930	NA	long intergenic non-protein coding RNA 665%2C transcript variant 2	intronic_antisense	zgc:162971	-	+
CUST_46813_PI430048170	0.000933106	2.53318	8.11097	8.24148	8.78975	8.30673	P	P	P	P	6.83559	7.45402	7.0705	6.70534	P	P	P	P	CUST_46813_PI430048170	0	lncRNA	CAACGTTTGTATGTTTATTTCGAGGCCTACCCACATGTTGCATCAGAGGCCAAAGCTCAT	lnc-ERAP2-7:6	lncipedia	chr5	+	96702805	96715108	-	NA	NA	-	exonic_sense	CAST	calpastatin	+
CUST_73261_PI430048170	1.40419e-05	2.53266	10.5664	10.5982	10.4578	10.3156	P	P	P	P	9.18817	9.27607	9.18468	8.9191	P	P	P	P	CUST_73261_PI430048170	0	lncRNA	CAAGAAATCCTGGAGTCTGAGATAAAAGGGGATCTCAACAACCCTCAGGATTCAGAAGTG	lnc-ST3GAL6-3:2	lncipedia	chr3	+	98732368	98782917	-	NA	NA	-	exonic_sense	ST3GAL6	ST3 beta-galactoside alpha-2,3-sialyltransferase 6	+
CUST_29960_PI430048170	7.42091e-06	2.53102	9.64486	9.69526	9.93557	9.74628	P	P	P	P	8.55759	8.2504	8.49086	8.36208	P	P	P	P	CUST_29960_PI430048170	0	lncRNA	ACAGCCCAGCCCTTGGAGCAGGAGTGAAGAATTAGATCAGTTTTGTACAAGAGTTTTTTA	ENST00000624722	ENSEMBL_GENCODE	chr17	+	7242200	7243814	CTD-2545G14.6	NA	NA	-	exonic_antisense	CTDNEP1	CTD nuclear envelope phosphatase 1	-
CUST_29975_PI430048170	0.000484603	2.52986	7.09213	6.6772	7.07698	7.33271	P	P	P	P	5.77184	6.06642	5.56022	5.41395	P	P	P	P	CUST_29975_PI430048170	0	lncRNA	TTGACAAATCATAATTATACACTTATGGGGGTATAAACCTCAATTTTTGTAACCCTATTT	NR_024349	RefSeq	chr17	-	7913321	7915947	LOC284023	NA	NA	uncharacterized LOC284023	exonic_sense	RGD1563441	-	-
CUST_74164_PI430048170	0.00113189	2.52583	8.30614	8.45412	8.28939	8.28037	P	P	P	P	6.72354	7.14083	6.77992	7.27077	P	P	P	P	CUST_74164_PI430048170	0	lncRNA	TGTTTGCTGATTTTATGGAACAGGCGTTGGAGGGTATCTCGGTTCAGATGTGTCATCTTC	lnc-DEFB131-1:1	lncipedia	chr4	+	9469019	9469965	-	NA	NA	-	exonic_sense	Olfr366	-	+
CUST_32045_PI430048170	0.000993167	2.52542	7.72701	7.57147	7.33864	7.46235	P	P	P	P	6.06306	6.1745	6.59672	5.8396	P	P	P	P	CUST_32045_PI430048170	0	lncRNA	AGGCTGATATTCAGGGACATCGGTGTAAACAAAGAAGTGGGATATGAACTATATCCCTGA	ENST00000591657	ENSEMBL_GENCODE	chr19	+	4838332	4838907	CTC-518P12.6	NA	NA	-	exonic_antisense	PLIN3	perilipin 3	-
CUST_74479_PI430048170	0.000916864	2.52399	6.73958	7.21039	7.08586	7.50022	P	P	P	P	5.60019	6.04279	5.84392	5.77329	P	P	P	P	CUST_74479_PI430048170	0	lncRNA	AAGTCTCCAAGAAGCAGAAGTAATACAAACTCAGGAAGCACAGCCAGGGGATAAACATGC	lnc-ANKRD17-2:1	lncipedia	chr4	-	73604078	73620417	-	NA	NA	-	exonic_sense	Rassf6	Ras association (RalGDS/AF-6) domain family member 6	-
CUST_117473_PI430048170	4.11672e-05	2.52368	14.0822	14.2603	14.0181	13.9891	P	P	P	P	12.7952	12.7909	12.7409	12.6938	P	P	P	P	CUST_117473_PI430048170	0	lncRNA	CCAGCTCAGGAAAAAGAATTTGAAAGAGGCTTAGTGTGAAGGGGAATCAAAGAGGAGGTT	lnc-PCDH19-3:1	lncipedia	chrX	-	99938207	99938520	-	NA	NA	-	bidirectional	MIR2358	-	-
CUST_15705_PI430048170	0.000436443	2.52229	7.53991	7.39043	8.0409	7.78642	P	P	P	P	6.18766	6.61496	6.46573	6.18884	P	P	P	P	CUST_15705_PI430048170	0	lncRNA	TTATCCATACCAATAGCATGAACTGCTTTCTTCCTGAACTGAAGGCAAGCCCATATGGTT	ENST00000447139	ENSEMBL_GENCODE	chr3	+	194632923	194645401	AC046143.3	NA	NA	-	exonic_antisense	Tmem44	transmembrane protein 44	-
CUST_116401_PI430048170	0.00381814	2.52118	10.1349	11.0651	10.4831	10.9397	P	P	P	P	9.20293	9.46732	9.11608	9.62656	P	P	P	P	CUST_116401_PI430048170	0	lncRNA	CAGGCTCCTCACTCTGTCCAGGTGGAGGAGGTGCTGGCGAGTTTGAAATTTGGGAGTCTT	lnc-KRT78-1:5	lncipedia	chr12	-	52948483	52949831	-	NA	NA	-	exonic_antisense	krt18-a	-	+
CUST_80398_PI430048170	0.000112746	2.52117	8.14547	8.05144	8.47367	8.30326	P	P	P	P	6.81496	7.03277	6.87254	6.94398	P	P	P	P	CUST_80398_PI430048170	0	lncRNA	TTTGCCCTACAGTGTCCCGGCACAGCCTAGATCTATGGACCCCTTCACCGGGTGCTTTAT	lnc-MAPK15-1:5	lncipedia	chr8	+	143735847	143746414	-	NA	NA	-	intergenic	.	-	.
CUST_120511_PI430048170	0.0180389	2.51704	9.41032	9.76381	9.35777	9.8685	P	P	P	P	8.08323	8.60946	8.75387	7.26955	P	P	P	P	CUST_120511_PI430048170	0	lncRNA	TCAAAACATATCATTCCCCAGTGGTTTAAAACTCTGGTAGCTTTCCAGGGAGTCCAAGTG	NONHSAT046839	NONCODE	chr15	+	67109327	67110685	-	NA	NA	-	intronic_sense	Smad3	SMAD family member 3	+
CUST_24651_PI430048170	8.99923e-05	2.50984	7.2975	7.63898	7.78463	7.4745	P	P	P	P	6.39913	6.11522	6.31389	6.07761	P	P	P	P	CUST_24651_PI430048170	0	lncRNA	AAGGAGAATTTGTCCTTGCGATCCAGACTGGAGTCAAACTTTGTGCCATCTAATAGCCAG	ENST00000547042	ENSEMBL_GENCODE	chr12	-	2797136	2803938	RP4-816N1.7	NA	NA	-	exonic_antisense	fkbp4	FK506 binding protein 4, 59kDa	+
CUST_30955_PI430048170	0.000683619	2.50813	8.74468	8.8999	9.40002	8.79901	P	P	P	P	7.50591	7.89147	7.49917	7.70254	P	P	P	P	CUST_30955_PI430048170	0	lncRNA	TTATGACAGACCTTGTCCTTCTTCCTTGTGGAAAGTGTTTCCTCTGCTGCTACTGCTCAT	NR_036488	RefSeq	chr17	-	72403321	72592804	LINC00673	NA	NA	long intergenic non-protein coding RNA 673	intergenic	.	-	.
CUST_102070_PI430048170	0.000257118	2.5081	8.65765	9.24794	8.81454	8.88944	P	P	P	P	7.54423	7.60456	7.39688	7.79578	P	P	P	P	CUST_102070_PI430048170	0	lncRNA	TACTAGGCTTGAACTTCTCTTCGTTTTGATGCTCTTCCTCTCTGGACCAACTCTGAGCAA	lnc-FRG2C-14:1	lncipedia	chr3	+	76311095	77098213	-	NA	NA	-	exonic_sense	cap2	CAP, adenylate cyclase-associated protein, 2 (yeast)	+
CUST_98952_PI430048170	0.00201208	2.50792	12.0248	11.9578	12.1555	12.2431	P	P	P	P	10.5646	10.6141	11.2475	10.5378	P	P	P	P	CUST_98952_PI430048170	0	lncRNA	TTTGAGCTCTTCATGGAGGCTGTGGAACAAAACATGCTGCAGGAGTTCCTGAAACCGGCC	lnc-TMEM14A-5:1	lncipedia	chr6	+	52657372	52657651	-	NA	NA	-	exonic_sense	sh3bgrl3	SH3 domain binding glutamate-rich protein like 3	+
CUST_60871_PI430048170	0.00933374	2.50649	8.52216	8.76857	9.10732	8.55581	P	P	P	P	7.02063	7.19536	8.17394	6.9732	P	P	P	P	CUST_60871_PI430048170	0	lncRNA	TACGACAAATACCGAATGCCTCTGCATAAACCCTGTAAGAATGTAGTTAATCTTATATAG	lnc-POLE2-2:3	lncipedia	chr14	-	49650118	49654320	-	NA	NA	-	exonic_sense	Pole2	polymerase (DNA directed), epsilon 2, accessory subunit	-
CUST_32519_PI430048170	0.00907433	2.50514	8.79677	9.21099	9.38706	9.14776	P	P	P	P	7.8644	7.6587	8.40146	7.07195	P	P	P	P	CUST_32519_PI430048170	0	lncRNA	CTGACTTTGGTTCCCAGTGAGCATTGTACATTTGTGGATATTAAATCTTTGGCAAAGTCA	NR_110720	RefSeq	chr19	+	37251884	37265535	LINC01535	NA	NA	long intergenic non-protein coding RNA 1535%2C transcript variant 3	intronic_antisense	Zim1	-	-
CUST_65491_PI430048170	0.00175973	2.50499	8.66308	9.00933	8.92269	8.97336	P	P	P	P	7.31873	7.61093	8.00139	7.234	P	P	P	P	CUST_65491_PI430048170	0	lncRNA	AGATTGAAGTGGTGGAAAGCTCCTGATAACTTTGCCAAGAGCAGAAATGGTGTGAGTCCT	lnc-KCNS3-8:1	lncipedia	chr2	+	18995108	18996987	-	NA	NA	-	intergenic	.	-	.
CUST_11418_PI430048170	0.000106793	2.50459	12.7087	12.5957	12.3456	12.7452	P	P	P	P	11.3112	11.4257	11.3965	10.9483	P	P	P	P	CUST_11418_PI430048170	0	lncRNA	AAGACCATGGGCATCATGAACTCCTTCGTCAACGACATCTTCGAGCGCATCGCGGGAGAG	ENST00000609879	ENSEMBL_GENCODE	chr1	-	143904301	143905964	RP5-998N21.10	NA	NA	-	exonic_sense	trh1	-	-
CUST_62233_PI430048170	0.0203821	2.50127	6.89709	8.13698	8.24027	7.506	P	P	P	P	6.71905	6.41097	6.08019	6.57983	P	P	P	P	CUST_62233_PI430048170	0	lncRNA	CTGCATGCTGGGGGCCTCAAAATGACTGAAATTGAAAATATTATTCATTCATTTATTCAG	lnc-IDH3A-1:1	lncipedia	chr15	+	78079869	78090190	-	NA	NA	-	intergenic	.	-	.
CUST_61833_PI430048170	0.00669218	2.49889	9.13286	8.90487	8.99559	9.06852	P	P	P	P	7.29301	8.23882	7.74414	7.34239	P	P	P	P	CUST_61833_PI430048170	0	lncRNA	ACAGGTCTGAGCTCCCCCAGAAGTATTACTGGTGGTTCTTCCAGACCGTACCAGGCCTCA	lnc-DUOXA2-3:2	lncipedia	chr15	+	45153787	45155851	-	NA	NA	-	exonic_sense	DUOX1	dual oxidase 1	+
CUST_79010_PI430048170	0.000522232	2.49691	8.9631	8.78484	8.74355	9.21013	P	P	P	P	7.87094	7.81097	7.44581	7.25153	P	P	P	P	CUST_79010_PI430048170	0	lncRNA	CCACTCCTTTCTCCAGCCTTTTACACTTGATGCTCTTGGATGAATAGAAAGGAGCACAAT	ENST00000457510	ENSEMBL_GENCODE	chr7	-	107742817	107744128	AC002467.7	NA	NA	-	exonic_antisense	Cbll1	Cbl proto-oncogene-like 1, E3 ubiquitin protein ligase	+
CUST_9536_PI430048170	0.00700461	2.49661	7.0566	7.21325	6.97033	7.03155	P	P	P	P	5.69831	5.80842	6.18746	5.11026	P	P	P	P	CUST_9536_PI430048170	0	lncRNA	CCTACTGAGCTGATATCAGTTCTCATTTTACACACTGGCTCAGTTCAGCAGGAACAGGAG	NR_029496	RefSeq	chr9	+	95086020	95086088	MIR24-1	NA	NA	microRNA 24-1	exonic_sense	MIR24-2	microRNA 24-2	+
CUST_66714_PI430048170	0.00152228	2.49616	8.73854	8.99414	8.38515	8.30204	P	P	P	P	7.67096	7.2512	6.81677	7.3829	P	P	P	P	CUST_66714_PI430048170	0	lncRNA	CCCCCTTGAAAGTATTCGGGAAATCCAGGAAAGCTATGAAAGACAAGAAACTAGTCTTAA	lnc-GPD2-7:2	lncipedia	chr2	+	157301485	157302597	-	NA	NA	-	intronic_sense	Galnt5	polypeptide N-acetylgalactosaminyltransferase 5	+
CUST_84574_PI430048170	0.000352966	2.4957	6.97158	7.32039	7.34644	7.40706	P	P	P	P	5.96126	5.70953	6.30704	5.74777	P	P	P	P	CUST_84574_PI430048170	0	lncRNA	CAGTAGTTGTTGAGTGCTTATTGTGTATCAGGTGCTTTACATAATGAATAGCATCAGTTT	lnc-STARD10-4:1	lncipedia	chr11	-	73082359	73082635	-	NA	NA	-	intronic_sense	fchsd2	FCH and double SH3 domains 2	-
CUST_120583_PI430048170	0.0113317	2.49543	7.29165	6.61298	7.8553	7.70723	P	P	P	P	6.16137	6.46673	5.53926	6.17052	P	P	P	P	CUST_120583_PI430048170	0	lncRNA	TAGAACCATTTTCCTTAGAAATCTTTGGGAGTGAAGTAGGCTTCAGCCACTCCCATCCCT	NR_102747	RefSeq	chr15_KI270850v1_alt	-	260558	303328	LOC727751	727751	NA	golgin A2 pseudogene%2C transcript variant 1	exonic_sense	MIR1233-1	microRNA 1233-1	-
CUST_115255_PI430048170	0.00161265	2.49194	7.47027	7.54069	7.58375	7.16054	P	P	P	P	6.04563	6.50591	6.19333	5.64845	P	P	P	P	CUST_115255_PI430048170	0	lncRNA	ACAGAATTTCCAGTGGTCCATTTACCTGCCTTCGTCGCCAGAGCGAGAGGTGCAGATCGT	lnc-AC008103.1-4:1	lncipedia	chr22	-	18794597	18825001	-	NA	NA	-	intergenic	.	-	.
CUST_52886_PI430048170	0.00205601	2.48943	10.0773	10.3938	10.3611	10.3314	P	P	P	P	8.66158	9.20924	9.2893	8.63573	P	P	P	P	CUST_52886_PI430048170	0	lncRNA	GAAAATCAGCTTGACCAAAGTCACAGCTCCTTCCCTGGACAGCTCATATATTAATACAAA	lnc-CTTNBP2NL-1:1	lncipedia	chr1	+	112456817	112463456	-	NA	NA	-	exonic_sense	CTTNBP2NL	CTTNBP2 N-terminal like	+
CUST_71525_PI430048170	0.00168848	2.48873	6.89131	7.42761	7.54415	7.11205	P	P	P	P	5.90151	5.83016	6.01922	6.04287	P	P	P	P	CUST_71525_PI430048170	0	lncRNA	TAAGCACCAAAGCCCAGAGGTAAGACGGTGGCAGGGCTCTCTGTGCACCTGGATTCTACA	lnc-SLC2A4RG-1:4	lncipedia	chr20	+	63744604	63747056	-	NA	NA	-	exonic_antisense	Zbtb46	zinc finger and BTB domain containing 46	-
CUST_97400_PI430048170	0.000249818	2.48715	7.50132	7.70868	8.08251	7.65809	P	P	P	P	6.25888	6.19782	6.68319	6.56084	P	P	P	P	CUST_97400_PI430048170	0	lncRNA	ATGAGCAATCCTTTAAGCACTTTCTTCCCCGTTATGCTCCAAAGTACGGGTCCCAAGTTT	lnc-CTC1-3:1	lncipedia	chr17	-	8209997	8210600	-	NA	NA	-	exonic_sense	Aurkb	aurora kinase B	-
CUST_30100_PI430048170	6.18604e-05	2.48613	9.45598	9.48663	9.41044	9.375	P	P	P	P	8.30589	8.08323	8.04541	8.02235	P	P	P	P	CUST_30100_PI430048170	0	lncRNA	ATAACTGACGACGTCTAATGTCTATCTGACCGCAGTCGCTGAAACCTCTACAACTTAGTT	NR_045026	RefSeq	chr17	+	16438986	16441211	LRRC75A-AS1	125144	GO:0005739	LRRC75A antisense RNA 1%2C transcript variant 29	bidirectional	Snord65	small nucleolar RNA, C/D box 65	+
CUST_109800_PI430048170	0.00341364	2.48363	9.68057	9.597	9.48847	9.47119	P	P	P	P	8.27663	7.88527	8.69499	8.00139	P	P	P	P	CUST_109800_PI430048170	0	lncRNA	GAAGCCCAAGCCATAGAAACAGCTAGAGCAGCGACTAGGCTATATGCCATGAATAATATT	lnc-OR10G2-3:1	lncipedia	chr14	-	21611923	21612381	-	NA	NA	-	intronic_sense	Olr311	-	-
CUST_67539_PI430048170	0.00397298	2.48161	8.47492	8.63322	8.43676	8.51131	P	P	P	P	6.87118	7.48794	6.83559	7.48584	P	P	P	P	CUST_67539_PI430048170	0	lncRNA	AGTTGTTTGCTGATTTTATGGAACAGGCGTTGGAGGGTACCTCAGTTGAGATGTGTCATC	lnc-NAGK-3:1	lncipedia	chr2	+	71038070	71038668	-	NA	NA	-	exonic_sense	Olfr51	-	+
CUST_10895_PI430048170	0.0371623	2.4813	7.00224	6.97812	7.30799	8.42229	P	P	P	P	6.16396	6.45544	6.13935	6.22195	P	P	P	P	CUST_10895_PI430048170	0	lncRNA	CCCCACCTTTCAACCTCTCGGTGATGGTGAACCAATAAACTCTTTTTATTGTTCAAGCCA	ENST00000451914	ENSEMBL_GENCODE	chr1	+	56414963	56415966	RP4-710M16.2	NA	NA	-	intergenic	.	-	.
CUST_91948_PI430048170	0.00594898	2.47968	7.99413	7.64756	8.05287	8.56112	P	P	P	P	6.46541	7.40601	6.75318	6.27156	P	P	P	P	CUST_91948_PI430048170	0	lncRNA	CTTCTCAGGTTTTCAGACTACTTTCTTGAGTTTCATTAGGTCTTATGGTGTTGCTTGAAT	lnc-DMTF1-3:1	lncipedia	chr7	+	87361442	87369696	-	NA	NA	-	exonic_sense	CROT	carnitine O-octanoyltransferase	+
CUST_67229_PI430048170	0.000145738	2.47836	7.60971	7.82552	7.81577	7.56026	P	P	P	P	6.10597	6.60662	6.33146	6.50054	P	P	P	P	CUST_67229_PI430048170	0	lncRNA	TGTTTGCTGAGTTTATGGAACAGGCGTTGGAGGTTACCTCAGTTCAGATGATGTGTCATC	NR_002163	RefSeq	chr13	+	41442563	41443766	OR7E37P	NA	NA	olfactory receptor%2C family 7%2C subfamily E%2C member 37 pseudogene	exonic_sense	Olr1166	-	+
CUST_20592_PI430048170	0.00186074	2.47791	8.59397	8.70674	8.96129	8.89427	P	P	P	P	7.12679	7.87688	7.61322	7.20086	P	P	P	P	CUST_20592_PI430048170	0	lncRNA	AGGTATTAAGCCTGTCCTTCAGCCAAGCACTGAGGGCCCAAGTGTTAGAATTAAAGGAAA	ENST00000623639	ENSEMBL_GENCODE	chr8	-	18864681	18865247	RP11-108A14.1	NA	NA	-	intronic_sense	Psd3	pleckstrin and Sec7 domain containing 3	-
CUST_64681_PI430048170	0.000162742	2.47377	7.26777	7.39512	7.38835	6.91187	P	P	P	P	5.75781	6.13564	5.92671	5.94238	P	P	P	P	CUST_64681_PI430048170	0	lncRNA	TTCTCTCTCCTGTCTGCAGGCATTCTGATCCATCACAATGGCTGTTAACATTCATGACTC	lnc-GPR42-2:1	lncipedia	chr19	+	35379518	35381376	-	NA	NA	-	intronic_antisense	KRTDAP	keratinocyte differentiation-associated protein	-
CUST_57426_PI430048170	0.000155391	2.4734	10.8618	10.9957	10.6797	11.2266	P	P	P	P	9.9186	9.63629	9.48481	9.51125	P	P	P	P	CUST_57426_PI430048170	0	lncRNA	CTGCTACAGATTGTCTTTGAATGATCAGGCTTTATCAGAGAATGACATTAAAACAGTACA	lnc-PDHX-4:1	lncipedia	chr11	+	35197161	35198555	-	NA	NA	-	exonic_sense	Cd44	CD44 molecule (Indian blood group)	+
CUST_73100_PI430048170	0.00294044	2.47321	8.3537	8.25663	8.27079	8.08461	P	P	P	P	6.87039	7.31067	6.99049	6.45374	P	P	P	P	CUST_73100_PI430048170	0	lncRNA	TGTTAGCCTTTGCAGTCTCGACATAAGTGAGCCTAGTAATAAACGGGTCAAACCCCTTTC	lnc-FAM208A-2:3	lncipedia	chr3	-	56753493	56939907	-	NA	NA	-	exonic_sense	Arhgef3	Rho guanine nucleotide exchange factor (GEF) 3	-
CUST_36913_PI430048170	0.0224764	2.4718	6.40439	7.47962	7.53081	7.20055	P	P	P	P	4.88587	6.54611	6.02856	5.71429	P	P	P	P	CUST_36913_PI430048170	0	lncRNA	AATTATTTTTGTACCAGCCTAGTATCTTTTCTCCTTCTACCAAACTTTGTCCCTGAGCCA	NR_031689	RefSeq	chr8	-	8088940	8089089	MIR548I3	NA	NA	microRNA 548i-3	intergenic	.	-	.
CUST_114040_PI430048170	0.00538608	2.47054	7.29347	7.05217	6.58836	7.4175	P	P	P	P	6.0142	5.0884	6.17939	5.76118	P	P	P	P	CUST_114040_PI430048170	0	lncRNA	CTCAATATCCCAGCAACCAATGTATTTGCCAATAAGCAGAAATTCTACTTTAACGGTAAG	lnc-AC006455.1-11:1	lncipedia	chr7	+	63057452	63060084	-	NA	NA	-	intergenic	.	-	.
CUST_25132_PI430048170	0.00619264	2.47018	8.85436	9.62381	10.0049	9.49458	P	P	P	P	7.97142	8.44985	8.52565	7.93986	P	P	P	P	CUST_25132_PI430048170	0	lncRNA	CTGGATTCCAGAACTGTCAAGTTGGGCAGTATTTTATAATAAAGTATGTGGAGTCAACAA	ENST00000619952	ENSEMBL_GENCODE	chr12	-	52946614	52947125	RP11-153F5.7	NA	NA	-	intergenic	.	-	.
CUST_124018_PI430048170	0.00370481	2.4653	7.07915	7.57565	6.9645	7.8755	P	P	P	P	6.26923	6.3988	5.96661	5.75752	P	P	P	P	CUST_124018_PI430048170	0	lncRNA	TAGAAAGCTGCCAACCTCTTAGACTCAAACGAAATCATTTTCCCATTTGTTACCCTCAGA	ENST00000625142	ENSEMBL_GENCODE	chr6	+	28170845	28172521	AL022393.9	NA	NA	-	intronic_sense	zgc:171727	-	+
CUST_46347_PI430048170	0.0295831	2.464	9.2023	8.29248	7.94296	7.64504	P	P	P	P	6.7215	7.46595	7.13929	6.95559	P	P	P	P	CUST_46347_PI430048170	0	lncRNA	CGGTTCGTACTTCTGCTCTGTGAAGAGAGACAACTGTGCCCTGTCACCTTCACTGAACTA	lnc-C8orf22-2:7	lncipedia	chr8	+	49168081	49229829	-	NA	NA	-	intergenic	.	-	.
CUST_120965_PI430048170	0.00013552	2.46388	9.74868	10.1297	10.2828	10.0468	P	P	P	P	8.98263	8.68035	8.80357	8.55402	P	P	P	P	CUST_120965_PI430048170	0	lncRNA	ATGGCCATGGCATCTCATGAACCACTTGGAAATGTGTTTTATGTTGTTCTCCAAATATTA	NR_027295	RefSeq	chr17_GL000258v2_alt	+	1340787	1342216	MGC57346	401884	NA	ADP-ribosylation factor pseudogene%2C transcript variant 2	intronic_antisense	Arf2	-	-
CUST_31477_PI430048170	0.0129962	2.46343	9.12292	9.12573	8.55066	9.35075	P	P	P	P	7.58249	8.23249	8.03457	6.8543	P	P	P	P	CUST_31477_PI430048170	0	lncRNA	CCTGGCAAGTAGTCTCATTGGCAAAATTTTGGCTTCTTTATCTGTTTAAACTAGATCAAA	ENST00000620414	ENSEMBL_GENCODE	chr18	-	26542971	26545791	RP11-9E17.1	NA	NA	-	intronic_sense	Kctd1	potassium channel tetramerization domain containing 1	-
CUST_43810_PI430048170	0.000504231	2.46282	7.33943	7.69809	7.18545	7.51767	P	P	P	P	5.74241	6.13071	6.44636	6.18539	P	P	P	P	CUST_43810_PI430048170	0	lncRNA	GCCAGAACTTTGAAACCAGAAGTAAATGGTTAAGTTTATCTGTCTATGCCTATGTGTATT	lnc-KLHL31-2:4	lncipedia	chr6	-	53745691	53793337	-	NA	NA	-	intergenic	.	-	.
CUST_10546_PI430048170	2.67455e-06	2.46112	8.8451	9.042	9.04077	8.86107	P	P	P	P	7.57244	7.58488	7.62937	7.80503	P	P	P	P	CUST_10546_PI430048170	0	lncRNA	TTCCCCTTCACGCTAAGCCTCTTTCAAATTCTTTTTCCTGAGCTGGAAGACCAGTCAGAT	ENST00000439577	ENSEMBL_GENCODE	chr1	+	17406760	17407382	RP1-20B21.4	NA	NA	-	exonic_antisense	RCC2	regulator of chromosome condensation 2	-
CUST_79761_PI430048170	0.011552	2.46066	10.749	10.1255	10.7789	9.85057	P	P	P	P	9.03606	9.13136	9.16052	9.19134	P	P	P	P	CUST_79761_PI430048170	0	lncRNA	TAGAAATGAATACTGCATTGAGGGACGGACTTCTGGTCTTCTTCTTCCTAATTGTTCCCC	lnc-ADAM32-2:5	lncipedia	chr8	+	39089784	39103629	-	NA	NA	-	exonic_sense	Adam9	ADAM metallopeptidase domain 9	+
CUST_81691_PI430048170	0.000902412	2.45949	8.30573	8.58086	8.51305	7.97999	P	P	P	P	7.15143	7.0311	7.15006	6.91347	P	P	P	P	CUST_81691_PI430048170	0	lncRNA	GACTGCTATTCTCGTTGTCTATGAATTGGACAAGAACTTGAAGCACATCAGGCGCATGCA	lnc-ZNF674-9:1	lncipedia	chrX	-	46646593	46647330	-	NA	NA	-	intronic_antisense	CHST7	carbohydrate (N-acetylglucosamine 6-O) sulfotransferase 7	+
CUST_40959_PI430048170	0.0025696	2.45937	7.62553	7.58422	7.56514	7.63935	P	P	P	P	6.68567	6.29032	6.13668	6.01856	P	P	P	P	CUST_40959_PI430048170	0	lncRNA	TTCTTCTGGGAAATGCAATGCAGGTGAACTTTACTATCCTTTTCTGGGGGATCCTAGGCA	NR_104643	RefSeq	chr5	-	42985398	42993333	FLJ32255	643977	NA	uncharacterized LOC643977	intergenic	.	-	.
CUST_34228_PI430048170	0.00504826	2.45784	9.00111	9.31445	9.78595	8.77528	P	P	P	P	7.69579	7.48258	8.25332	8.293	P	P	P	P	CUST_34228_PI430048170	0	lncRNA	AGGTGTGACGGGCAGCTTCGCAGAGTGCAGTACAGCACCGAGTCGCTCATGGAGGAGATG	NR_026815	RefSeq	chr22	+	20701113	20704603	TMEM191A	84222	GO:0016021	transmembrane protein 191A (pseudogene)	exonic_sense	TMEM191C	transmembrane protein 191C	+
CUST_16903_PI430048170	0.00207841	2.45761	7.54764	6.91678	6.96242	6.74839	P	P	P	P	5.82034	5.94643	5.54163	5.7822	P	P	P	P	CUST_16903_PI430048170	0	lncRNA	TCCTGGTCCTCTGCAGGGAGACCATCCAGCCCAAGCTCTGGGAGGCACAGTCCATTGAGT	ENST00000502511	ENSEMBL_GENCODE	chr5	-	472107	472743	PP7080	25845	NA	-	exonic_sense	SLC9A3	solute carrier family 9, subfamily A (NHE3, cation proton antiporter 3), member 3	-
CUST_103001_PI430048170	0.00766687	2.45736	9.17639	8.44522	8.0969	8.15119	P	P	P	P	7.21332	7.66956	7.16371	6.7684	P	P	P	P	CUST_103001_PI430048170	0	lncRNA	ATGAATTGGTAGAAGAAATGGAACATTACGGCAAATGGTCTGGGGGAAAACATCATGTAA	lnc-PLSCR4-1:1	lncipedia	chr3	-	146072556	146073657	-	NA	NA	-	exonic_sense	Plod2	procollagen-lysine, 2-oxoglutarate 5-dioxygenase 2	-
CUST_60253_PI430048170	0.00350553	2.45596	8.85322	9.12279	8.67976	8.94266	P	P	P	P	7.66644	7.04364	8.03032	7.53991	P	P	P	P	CUST_60253_PI430048170	0	lncRNA	TGTGTCTTAGTATTCGAAGTGAGTCATTCTATAGAATTTTTGACTAATCTGAGAAAGGCC	lnc-VPS36-2:1	lncipedia	chr13	-	52475580	52475812	-	NA	NA	-	exonic_antisense	CKAP2	cytoskeleton associated protein 2	+
CUST_103931_PI430048170	0.01461	2.45566	7.77858	9.05679	7.99665	8.24389	P	P	P	P	6.99754	6.76687	7.39205	7.01226	P	P	P	P	CUST_103931_PI430048170	0	lncRNA	ATATTTGTTGGATTTCCCCTCCACTCAGCTGGGAAGTCAGCTCTAGCAAAGTGATTGTGA	lnc-KRT15-2:1	lncipedia	chr17	-	41503658	41504576	-	NA	NA	-	exonic_sense	krt15	keratin 15	-
CUST_20085_PI430048170	0.000492397	2.4544	8.71209	8.5821	8.38825	8.76965	P	P	P	P	7.53573	7.55326	7.08586	7.04558	P	P	P	P	CUST_20085_PI430048170	0	lncRNA	AGGAGTTTGTGGTTGTTGCTGCTTTCATCTTCCTCAGCCAACACAAAAGGAAAGTGCCAA	ENST00000609979	ENSEMBL_GENCODE	chr7	-	107742969	107744050	AC002467.7	NA	NA	-	exonic_antisense	CBLL1	Cbl proto-oncogene-like 1, E3 ubiquitin protein ligase	+
CUST_82838_PI430048170	0.00318417	2.45388	9.95263	9.69497	9.57414	9.1844	P	P	P	P	8.22055	8.88718	8.12899	7.89245	P	P	P	P	CUST_82838_PI430048170	0	lncRNA	CATACTGTCTTCAAGAATGGCACGGTGACAAAAAGCTCTTCATTTGATGAAATAAGAAAA	lnc-CTD-2144E22.5.1-12:1	lncipedia	chr16	+	35085895	35086119	-	NA	NA	-	intergenic	.	-	.
CUST_33414_PI430048170	0.000737465	2.45384	13.6772	13.7092	13.5332	13.3768	P	P	P	P	12.3356	12.5972	11.9023	12.2195	P	P	P	P	CUST_33414_PI430048170	0	lncRNA	TGTTGATCTTGGCTTGATTCAGTCTGCCTTGTAACAGAAACTGGCGATGGAATATGAGAG	NR_003605	RefSeq	chr20	+	49278177	49289258	ZFAS1	441951	NA	ZNFX1 antisense RNA 1%2C transcript variant 2	exonic_sense	Snord12	small nucleolar RNA, C/D box 12	+
CUST_83064_PI430048170	0.00067538	2.45359	7.09155	7.2199	7.69874	7.03423	P	P	P	P	5.77199	6.29173	5.83945	6.00433	P	P	P	P	CUST_83064_PI430048170	0	lncRNA	GTTATGGTCTTTTTGCTAATTGTCCTCTTGCTTTTTAGTAGTGAATTCTTATGGAACCTG	lnc-MARVELD3-5:1	lncipedia	chr16	+	71637834	71642114	-	NA	NA	-	exonic_sense	MARVELD3	MARVEL domain containing 3	+
CUST_55420_PI430048170	1.95248e-05	2.45208	9.07723	9.40057	9.06461	9.22176	P	P	P	P	7.9631	8.03781	7.70835	7.88446	P	P	P	P	CUST_55420_PI430048170	0	lncRNA	TGCTGGTAGGGGAGAGCTTGATTCTGCCTCTCTCATCCCAGGGGTGTCTTCATGACAAGA	lnc-DYRK3-3:1	lncipedia	chr1	+	206731287	206732116	-	NA	NA	-	exonic_sense	Mapkapk2	mitogen-activated protein kinase-activated protein kinase 2	+
CUST_76619_PI430048170	0.00139612	2.45142	8.50498	8.02497	8.64838	8.21862	P	P	P	P	7.26376	6.61181	7.39313	6.90778	P	P	P	P	CUST_76619_PI430048170	0	lncRNA	GGAAATGGAGTTAAAAGTTCTAAAGTCCTTGCATTGTCTGGGAAGAGAATAAAGTACAAT	lnc-SERPINB1-2:3	lncipedia	chr6	-	2828566	2845196	-	NA	NA	-	exonic_sense	SERPINB1	serpin peptidase inhibitor, clade B (ovalbumin), member 1	-
CUST_64746_PI430048170	0.00612915	2.45001	8.55522	8.99024	9.1467	8.8595	P	P	P	P	7.69993	7.39755	8.12942	6.97127	P	P	P	P	CUST_64746_PI430048170	0	lncRNA	CTTTGGTTCCCAGTGAGCATTGTACATTTGTGGATATTAAATCTTTGGCAAAGTCATTTA	NR_110720	RefSeq	chr19	+	37251884	37265535	LINC01535	NA	NA	long intergenic non-protein coding RNA 1535%2C transcript variant 3	intronic_antisense	Zim1	-	-
CUST_44246_PI430048170	0.000179853	2.44979	7.83526	8.01358	7.9024	8.16095	P	P	P	P	6.37447	6.65242	6.78814	6.89633	P	P	P	P	CUST_44246_PI430048170	0	lncRNA	CTGAGCGGCTTCACCATTCAAGTTTATTCCTATCAGCCTGGAATACAATGCTCTATCTGG	ENST00000420096	ENSEMBL_GENCODE	chr22	+	42276355	42277052	Z83851.4	NA	NA	-	intergenic	.	-	.
CUST_19001_PI430048170	0.000311752	2.44944	8.14659	8.31354	7.99475	7.71579	P	P	P	P	6.7615	6.6089	7.08193	6.55387	P	P	P	P	CUST_19001_PI430048170	0	lncRNA	CCTGACTTGTCTGTCCTCTAATGTCTGAAGACATCTGACCTCTGCTCTTTCAGTAAAAGC	NR_125845	RefSeq	chr6	+	113969700	114340729	LOC101927768	NA	NA	uncharacterized LOC101927768	exonic_antisense	HDAC2	histone deacetylase 2	-
CUST_89462_PI430048170	0.00941565	2.44854	7.74817	8.10067	7.85234	8.10338	P	P	P	P	6.52859	7.09258	6.87721	5.91297	P	P	P	P	CUST_89462_PI430048170	0	lncRNA	TCTGGAATAGTGGATAAAGACCTGAGAAAATCAACAATTCCATAAAAGCAACAAGACCAA	lnc-KIAA0930-2:4	lncipedia	chr22	-	45147990	45163844	-	NA	NA	-	bidirectional	NUP50	nucleoporin 50kDa	+
CUST_112379_PI430048170	7.81964e-05	2.44841	11.17	11.0966	10.847	10.8934	P	P	P	P	9.58979	9.99985	9.67266	9.55866	P	P	P	P	CUST_112379_PI430048170	0	lncRNA	ATATCTGCGCAGTGTAGGAGATGGAGAAACTGTAGAGTTTGATGTGGTTTAAGGAGAGAA	NR_027011	RefSeq	chr16	-	31567766	31569524	YBX3P1	NA	NA	Y box binding protein 3 pseudogene 1	intronic_antisense	monDomV1R1220	-	+
CUST_104039_PI430048170	0.0012791	2.44823	10.3214	10.1145	10.777	10.1967	P	P	P	P	8.95264	9.034	9.07999	9.25417	P	P	P	P	CUST_104039_PI430048170	0	lncRNA	ACAGCTCCAGCTCTGCCCCAGGTCTGGCTCTATTGTTTGCCAGCAACAAGACTTCAGGGA	ENST00000554245	ENSEMBL_GENCODE	chr14	-	100052803	100074878	CTD-2376I20.1	NA	NA	-	exonic_antisense	Evl	Enah/Vasp-like	+
CUST_55333_PI430048170	0.0147904	2.44764	7.70198	8.23882	8.2759	8.23908	P	P	P	P	5.89981	6.95342	7.37391	6.76891	P	P	P	P	CUST_55333_PI430048170	0	lncRNA	TGTTTATGCAACCCTAATCAGTGCTGAGAAAGATCAGAGCTCAACTAGAATGCTGTGATC	lnc-PHLDA3-1:2	lncipedia	chr1	-	201464267	201464544	-	NA	NA	-	intergenic	.	-	.
CUST_90316_PI430048170	0.0456955	2.44596	9.1298	7.82196	7.42978	8.21684	P	P	P	P	6.87901	7.00104	6.82148	7.274	P	P	P	P	CUST_90316_PI430048170	0	lncRNA	AATGAACTAAGACAAAGGAAACTCTGAGGAAGGACCATGGCCTGAGAGGTGGAATTCATC	lnc-HIATL2-1:3	lncipedia	chr9	-	96933683	96944055	-	NA	NA	-	intronic_sense	LOC100191026	-	-
CUST_30474_PI430048170	0.00330601	2.44591	7.85081	8.05997	8.58583	7.90068	P	P	P	P	6.7153	6.89254	6.92843	6.8149	P	P	P	P	CUST_30474_PI430048170	0	lncRNA	TACAGAGGCAACTCCGCTTTCATAACTCTCACAGGGTCCTTTGTCGGAGGTGTCCCTGCC	ENST00000578774	ENSEMBL_GENCODE	chr17	+	40360655	40364693	CTD-2267D19.3	NA	NA	-	exonic_antisense	Gjd3	gap junction protein, delta 3, 31.9kDa	-
CUST_101316_PI430048170	2.18282e-05	2.44343	14.5644	14.6976	14.4467	14.8156	P	P	P	P	13.4767	13.2234	13.4502	13.2251	P	P	P	P	CUST_101316_PI430048170	0	lncRNA	CAGCATCAGACACACGATACTGAAGAACAAGTATGCCCTGACCTGCGCATGGCTGCCATC	lnc-ZNF608-13:1	lncipedia	chr5	-	124808827	124809233	-	NA	NA	-	intergenic	.	-	.
CUST_114607_PI430048170	0.00107268	2.44255	7.47188	7.6913	8.11814	7.6265	P	P	P	P	6.26485	6.91913	6.33446	6.19647	P	P	P	P	CUST_114607_PI430048170	0	lncRNA	TTTTTTCTAAGTTCTTGGGGTGGTCCGGTATCAGAGCTCATAATCAGACCCTCAGAGAAT	lnc-ERAP2-7:6	lncipedia	chr5	+	96702805	96715108	-	NA	NA	-	exonic_sense	CAST	calpastatin	+
CUST_79559_PI430048170	0.00309014	2.4415	7.9952	8.01721	8.02828	8.02477	P	P	P	P	6.43274	6.9515	6.4602	6.97745	P	P	P	P	CUST_79559_PI430048170	0	lncRNA	TTGTTTGCTGATTTTATGGAACAGGCTTTTGGGGGTACCTCAGTTCAGATGTGTCATCTT	lnc-LONRF1-5:1	lncipedia	chr8	-	12696306	12697273	-	NA	NA	-	intergenic	.	-	.
CUST_20753_PI430048170	0.0013648	2.4409	8.07803	7.98866	8.54855	7.77407	P	P	P	P	6.89523	6.83325	6.58186	7.01104	P	P	P	P	CUST_20753_PI430048170	0	lncRNA	GCACAGTTTTATAACAAGGGGGTAAAATGCTGGTGAGTCTATTCATGAGGGAAAATGGAA	ENST00000622942	ENSEMBL_GENCODE	chr8	+	37858949	37861333	RP11-205M5.3	NA	NA	-	exonic_antisense	Rab11fip1	RAB11 family interacting protein 1 (class I)	-
CUST_77910_PI430048170	0.0233357	2.439	8.86772	9.22871	9.16354	9.50157	P	P	P	P	8.32372	8.40739	7.57614	6.89574	P	P	P	P	CUST_77910_PI430048170	0	lncRNA	TACATTAATCTTGGCCAAACAGGTCATGTCCTTTTGCGTTTTCCTGATGGCAGGTTCTGC	lnc-DYNLT1-4:1	lncipedia	chr6	-	158798649	158800861	-	NA	NA	-	intergenic	.	-	.
CUST_77363_PI430048170	0.00202146	2.4371	8.45412	7.99456	7.97524	8.27237	P	P	P	P	6.43483	7.01233	7.30852	6.70799	P	P	P	P	CUST_77363_PI430048170	0	lncRNA	TCTCTGATGTCCAGGAGGAGAAAGGCATTAAGTACAAATTTGAAGTATATAAGAAGAATG	lnc-DST-3:1	lncipedia	chr6	-	56276528	56276796	-	NA	NA	-	intergenic	.	-	.
CUST_62284_PI430048170	0.0182232	2.43539	13.858	12.679	13.8398	13.7558	P	P	P	P	12.5145	12.8442	11.5464	12.0683	P	P	P	P	CUST_62284_PI430048170	0	lncRNA	AAAGACACCTGTCAAATGTCACAGATCTGGGAGGGGACTTAAGACTTATCATGCCAAGAG	NR_103496	RefSeq	chr15_KI270850v1_alt	+	65100	96618	GOLGA2P10	NA	NA	golgin A2 pseudogene 10%2C transcript variant 3	exonic_sense	MIR1233-1	microRNA 1233-1	+
CUST_111952_PI430048170	0.00315927	2.43505	9.5822	9.47499	9.39393	9.44506	P	P	P	P	8.15021	7.8728	8.63242	7.99	P	P	P	P	CUST_111952_PI430048170	0	lncRNA	AACAAAGCCCAAGCCATAGAAACAGCTAGAGCATGAACTAGGCTATATGCCATGAATAAT	lnc-CEBPD-2:1	lncipedia	chr8	-	47592146	47592609	-	NA	NA	-	exonic_sense	UBE2N	ubiquitin-conjugating enzyme E2N	-
CUST_73444_PI430048170	0.00255005	2.43426	8.68629	8.81948	8.74711	8.73303	P	P	P	P	7.17028	7.69833	7.19469	7.6998	P	P	P	P	CUST_73444_PI430048170	0	lncRNA	AGTTGTTTGCTGATTTTATGGAACAGGCGTTGGAGGGTACCTCAGTTCAGATGTGTCATC	lnc-ROPN1B-11:1	lncipedia	chr3	+	125712138	125713045	-	NA	NA	-	exonic_sense	Olr429	-	+
CUST_53634_PI430048170	0.00966042	2.42999	13.6273	13.892	13.5377	14.1543	P	P	P	P	12.2677	12.3636	13.2427	11.9537	P	P	P	P	CUST_53634_PI430048170	0	lncRNA	GTCCCAATCTTACCAGATGCTACTGGACTTGAATGGTTAATAAAACTGCACAGTGCTGTT	lnc-PAQR7-1:1	lncipedia	chr1	-	25900567	25906417	-	NA	NA	-	exonic_sense	Stmn1-rs1	-	-
CUST_112364_PI430048170	0.000740477	2.42874	6.87816	7.18828	6.92225	7.29659	P	P	P	P	5.42341	6.14301	5.66976	5.87433	P	P	P	P	CUST_112364_PI430048170	0	lncRNA	ATCTTGGAGCAAGGTCCCCAACCCAGGGAACCCTGAACAGCATCCATGACCAATTCCCAG	lnc-PALB2-1:2	lncipedia	chr16	-	23706219	23706854	-	NA	NA	-	exonic_sense	Ern2	endoplasmic reticulum to nucleus signaling 2	-
CUST_94133_PI430048170	0.00509269	2.42572	9.20913	9.06551	8.20907	8.63967	P	P	P	P	7.35087	8.00687	7.42234	7.31552	P	P	P	P	CUST_94133_PI430048170	0	lncRNA	GTTTACATGAGCTGGTGAAACATCAAGAAAACGGCTTGGTCTTTGAGGACTCAGAGGAAC	lnc-ADRA2C-2:1	lncipedia	chr4	+	3938522	3942521	-	NA	NA	-	intronic_antisense	Olfr849	-	-
CUST_121945_PI430048170	0.0120732	2.42568	8.68605	8.51168	8.60051	8.20667	P	P	P	P	7.04006	7.27283	7.82728	6.47104	P	P	P	P	CUST_121945_PI430048170	0	lncRNA	TGACTCTTCTCTTAACAAGGACACACTTGGCGTTAGTATGGATCTAGCCTCAAAGACCCT	ENST00000562328	ENSEMBL_GENCODE	chr2	+	218255319	218257366	RP11-378A13.1	NA	NA	-	intronic_antisense	AAMP	angio-associated, migratory cell protein	-
CUST_1220_PI430048170	0.0257419	2.4244	7.99851	6.86674	6.53718	7.38249	P	P	P	P	5.87383	6.41674	5.91429	5.81691	P	P	P	P	CUST_1220_PI430048170	0	lncRNA	GGAAGAAAAACAATGGAAGGAAGGCTTGAAAAGTCCATTACAAAACTACAGTCCTTTGAA	NR_119382	RefSeq	chr16	-	19062753	19067483	LOC102723385	NA	NA	uncharacterized LOC102723385%2C transcript variant 4	bidirectional	Tmc7	transmembrane channel-like 7	+
CUST_113477_PI430048170	0.00728969	2.42326	15.6832	15.1054	15.214	15.3932	P	P	P	P	14.5472	14.2473	13.3687	13.9419	P	P	P	P	CUST_113477_PI430048170	0	lncRNA	GCCGAAGTTACTGAGAACTTGGACAGAAAAAATAGCCAGCAAGTGTTCAAACTACTGAGG	lnc-SAT1-1:3	lncipedia	chrX	+	23783507	23784029	-	NA	NA	-	exonic_sense	sat1b	-	+
CUST_98349_PI430048170	0.000217063	2.42282	8.83977	9.35605	8.89392	8.99374	P	P	P	P	7.88643	7.67694	7.95743	7.46371	P	P	P	P	CUST_98349_PI430048170	0	lncRNA	TGGTGGAGGACTACCTGGCAAGTGGTTATCAGGTAAGCAGAAAACGTACTGTTGTTAAAA	lnc-ZNF121-2:4	lncipedia	chr19	-	9618062	9621219	-	NA	NA	-	exonic_sense	ZNF561	zinc finger protein 561	-
CUST_20811_PI430048170	7.598e-05	2.42226	7.1174	6.9704	7.27932	6.87711	P	P	P	P	5.77444	6.04615	5.74072	5.56876	P	P	P	P	CUST_20811_PI430048170	0	lncRNA	CTGTTTCAACAACAGCAACAACATGATAATAACAAACCTCACATATGTTGTTCCACTGGA	ENST00000602578	ENSEMBL_GENCODE	chr8	+	47527397	47528148	RP11-697N18.4	NA	NA	-	intronic_sense	Spidr	scaffolding protein involved in DNA repair	+
CUST_123158_PI430048170	8.15513e-06	2.42131	8.31841	8.57311	8.4787	8.36781	P	P	P	P	7.20228	7.06069	7.17047	7.21018	P	P	P	P	CUST_123158_PI430048170	0	lncRNA	AAAGCTTACATTGTCTGCTCTGGTAGACAGGAAGAGCACTGATACTGGAGGCCACAAATT	NONHSAT098204	NONCODE	chr4	-	123861859	123862015	-	NA	NA	-	intergenic	.	-	.
CUST_104450_PI430048170	0.000647979	2.42111	7.05725	7.26939	7.73321	7.37375	P	P	P	P	6.10885	6.34462	6.18558	5.70178	P	P	P	P	CUST_104450_PI430048170	0	lncRNA	GTTGGCGAATATGTCAAGTGTAGAAGGGAAAACAGTTGCTGTAGTAAAAAGGAAAATCTT	lnc-ERAP2-7:4	lncipedia	chr5	+	96663020	96675953	-	NA	NA	-	exonic_sense	CAST	calpastatin	+
CUST_108276_PI430048170	0.000339729	2.42067	9.43085	9.35864	9.05258	9.39528	P	P	P	P	8.04671	8.10589	8.02376	7.98698	P	P	P	P	CUST_108276_PI430048170	0	lncRNA	GAGCCCAGGAGCTGATCTGTTACAAGTCCTGACCAAAGCAGTCAAGGTGAGTGAGGCTGG	lnc-TMEM138-5:2	lncipedia	chr11	+	61345318	61345960	-	NA	NA	-	exonic_sense	tkfc	-	+
CUST_73799_PI430048170	0.000164243	2.41917	10.5485	10.7809	10.2865	10.5501	P	P	P	P	9.44488	9.0582	9.47506	9.07875	P	P	P	P	CUST_73799_PI430048170	0	lncRNA	TAGAGATTCTACATTGCATTGACTGGGATTCCAGTAGCAATTTTCATAACTCTGGTGAAT	lnc-NDUFB5-1:3	lncipedia	chr3	+	179615205	179618522	-	NA	NA	-	exonic_sense	ndufb5	NADH dehydrogenase (ubiquinone) 1 beta subcomplex, 5, 16kDa	+
CUST_117878_PI430048170	7.7852e-06	2.41661	9.54725	9.5635	9.31794	9.36353	P	P	P	P	8.05452	8.32063	8.24482	8.07934	P	P	P	P	CUST_117878_PI430048170	0	lncRNA	TTGTCACATCTGTGCTTTGGTCAGTAATAGACCAGCAAGCAATTCATCCAGTCATCGTGG	lnc-PRYP4-14:1	lncipedia	chrY	+	56855243	56855488	-	NA	NA	-	intergenic	.	-	.
CUST_78993_PI430048170	0.0167694	2.41503	8.3838	8.21622	8.07993	7.62361	P	P	P	P	7.11119	7.36753	6.50591	5.92784	P	P	P	P	CUST_78993_PI430048170	0	lncRNA	CTTGTCTAACTTTCTTAATTTGGATTTCAGATTAACGTCTTCAAGGACCCAGTTGCTGAT	lnc-SYPL1-4:1	lncipedia	chr7	-	106251124	106253618	-	NA	NA	-	exonic_sense	Nampt	nicotinamide phosphoribosyltransferase	-
CUST_89045_PI430048170	0.00377752	2.41246	7.59216	7.90932	7.90512	7.50314	P	P	P	P	6.98911	6.46384	6.02411	6.20576	P	P	P	P	CUST_89045_PI430048170	0	lncRNA	AAGGTCAGAGCAGAACACTTTGCAGGATGACAGGTACCACAGTGGGACACAGCCTGTGGG	lnc-MYO15B-4:1	lncipedia	chr17	+	75560113	75560769	-	NA	NA	-	intronic_sense	llgl2	lethal giant larvae homolog 2 (Drosophila)	+
CUST_91648_PI430048170	4.98073e-05	2.41238	11.5252	11.6158	11.3818	11.2046	P	P	P	P	10.0403	10.1032	10.3444	10.1727	P	P	P	P	CUST_91648_PI430048170	0	lncRNA	AAAGGAAATACTCTGTCTCGGGACCTCATTGACTATGTACGCTACATGGTAGAGAACCAC	lnc-CLTB-1:1	lncipedia	chr5	-	176384361	176388571	-	NA	NA	-	exonic_antisense	higd2a-b	-	+
CUST_53376_PI430048170	0.000432655	2.41189	7.72092	8.07192	8.19245	7.64567	P	P	P	P	6.48265	6.87198	6.69796	6.53873	P	P	P	P	CUST_53376_PI430048170	0	lncRNA	TGAGGCCTGAGTTGAAAGCTAGACCCATCAGCACAGTCTCTTCTGGTGATTGGACTTTTG	lnc-RPL22-1:1	lncipedia	chr1	-	6200492	6209560	-	NA	NA	-	exonic_antisense	rnf207b	-	+
CUST_91646_PI430048170	3.51701e-05	2.41138	9.50071	9.71096	9.31316	9.43501	P	P	P	P	8.24727	8.19485	8.36913	8.08378	P	P	P	P	CUST_91646_PI430048170	0	lncRNA	GTTACAGTTTAATTTCCTTGTTCAGTGGAGGCAATGTTCACTGCAATGTGCGAATGCCAG	lnc-CLNS1A-3:1	lncipedia	chr11	-	77622642	77625551	-	NA	NA	-	exonic_sense	clns1a	chloride channel, nucleotide-sensitive, 1A	-
CUST_6255_PI430048170	0.008284	2.41123	7.42142	7.82245	7.92008	7.74316	P	P	P	P	6.51403	6.16226	7.0515	5.87306	P	P	P	P	CUST_6255_PI430048170	0	lncRNA	GCATTGTACATTTGTGGATATTAAATCTTTGGCAAAGTCATTTACCTGGGCTGGAAAAAA	NR_038279	RefSeq	chr19	-	36313060	36331718	LINC00665	100506930	NA	long intergenic non-protein coding RNA 665%2C transcript variant 2	intronic_antisense	zgc:162971	-	+
CUST_57455_PI430048170	1.65251e-06	2.40794	9.83101	9.84609	9.71281	9.63846	P	P	P	P	8.45989	8.61341	8.38551	8.49904	P	P	P	P	CUST_57455_PI430048170	0	lncRNA	ATACTTTCTCTTCCTCTTCAACTTGATCTTCTTTGTAAGTATGTCCCATGCCGTCCTGAC	lnc-TSPAN18-3:1	lncipedia	chr11	+	44587231	44594996	-	NA	NA	-	exonic_sense	Cd82	CD82 molecule	+
CUST_123113_PI430048170	0.00128106	2.40456	14.2647	14.0494	14.3722	14.2924	P	P	P	P	12.8923	13.1288	13.2564	12.5641	P	P	P	P	CUST_123113_PI430048170	0	lncRNA	TTTGTACAGACATTATTTCCACTCTGGTGGATAAGTTCAATAAAGGTCATATCCCAAACT	lnc-H2AFZ-1:1	lncipedia	chr4	-	99948085	99950355	-	NA	NA	-	exonic_sense	H2afz	H2A histone family, member Z	-
CUST_108168_PI430048170	0.000379748	2.40245	9.32826	9.49895	9.27069	9.72207	P	P	P	P	8.14494	8.27763	8.25592	8.12057	P	P	P	P	CUST_108168_PI430048170	0	lncRNA	TGGAAAATGCCTCCATATAGAAACATGAGCCGGAGAATAAATCACTTGCCTCTCTAACCA	ENST00000605233	ENSEMBL_GENCODE	chr12	+	89525654	89548005	RP11-734K2.4	NA	NA	-	exonic_antisense	POC1B	POC1 centriolar protein B	-
CUST_89704_PI430048170	0.000900302	2.40229	13.9478	13.8527	13.916	13.7767	P	P	P	P	12.4371	12.6483	12.9115	12.3833	P	P	P	P	CUST_89704_PI430048170	0	lncRNA	GATTCTCTCATCAAGGCTACAATTGCTGGTGGTGGTATGTTAACTTCTAACATTTTAAAA	lnc-H2AFZ-1:4	lncipedia	chr4	-	99948777	99950254	-	NA	NA	-	exonic_sense	H2afz	H2A histone family, member Z	-
CUST_1968_PI430048170	4.56567e-06	2.40186	9.78178	9.64741	9.91344	9.76565	P	P	P	P	8.41939	8.49696	8.58094	8.56124	P	P	P	P	CUST_1968_PI430048170	0	lncRNA	CTCCCATTTGGCAAACACCAGATGCAGTGATTAATAAAGGTCATTATGCTACTTAAAAAA	NR_125732	RefSeq	chr10	-	11564123	11611789	USP6NL	9712	GO:0035526|GO:0017137|GO:0005794|GO:0005886|GO:0033126|GO:0007030|GO:0016023|GO:0032851|GO:0048227|GO:0019068|GO:0031410|GO:0005097	USP6 N-terminal like%2C transcript variant 3	exonic_sense	Usp6nl	USP6 N-terminal like	-
CUST_89750_PI430048170	0.00143774	2.40014	8.33103	8.06081	7.97044	7.6584	P	P	P	P	6.76745	6.61937	6.83215	6.81876	P	P	P	P	CUST_89750_PI430048170	0	lncRNA	TGTTCTCACTCTGGTTCCGTGTTTGTGTTTAGCCTGTGCAATTCTCGTCAACACAGAACA	lnc-EXOC3-3:8	lncipedia	chr5	+	469726	472983	-	NA	NA	-	exonic_antisense	SLC9A3	solute carrier family 9, subfamily A (NHE3, cation proton antiporter 3), member 3	-
CUST_117234_PI430048170	0.00747285	2.39933	8.98216	9.28444	9.55405	9.30382	P	P	P	P	8.10395	7.97197	8.50227	7.30903	P	P	P	P	CUST_117234_PI430048170	0	lncRNA	TGCCTGACTTTGGTTCCCAGTGAGCATTGTACATTTGTGGATATTAAATCTTTGGCAAAG	NR_110720	RefSeq	chr19	+	37251884	37265535	LINC01535	NA	NA	long intergenic non-protein coding RNA 1535%2C transcript variant 3	intronic_antisense	Zim1	-	-
CUST_125519_PI430048170	0.000876998	2.3984	7.94256	7.33035	7.59283	7.25898	P	P	P	P	6.20824	6.04169	6.59213	6.28049	P	P	P	P	CUST_125519_PI430048170	0	lncRNA	TTTTTCGGCGGAATTTTTAAAGAGGGATGTGGTTACCTTGAGCAGAAATACCCAAGGCGG	lnc-KB-1507C5.2.1-5:1	lncipedia	chr8	+	102826367	102864135	-	NA	NA	-	exonic_antisense	AZIN1	antizyme inhibitor 1	-
CUST_58178_PI430048170	0.00019581	2.39695	11.9661	11.953	11.9188	11.8473	P	P	P	P	10.712	10.4609	10.8358	10.6085	P	P	P	P	CUST_58178_PI430048170	0	lncRNA	GTACCCAGCCTCACAAATAGTAAGCTCTTGGTGCATCACTTCATGGAGTTATGTTGGGAT	lnc-PIH1D2-1:2	lncipedia	chr11	-	112085148	112086722	-	NA	NA	-	exonic_sense	TIMM8B	translocase of inner mitochondrial membrane 8 homolog B (yeast)	-
CUST_14422_PI430048170	0.00348081	2.39666	7.29381	7.92395	7.82577	7.47456	P	P	P	P	6.33943	6.71188	5.75612	6.58234	P	P	P	P	CUST_14422_PI430048170	0	lncRNA	TTCTGATGAGACAGAAGACGAGAATTCTGCAGTCCCAGTGAAGGTTCTGGTTCTAGCAAT	ENST00000608316	ENSEMBL_GENCODE	chr2	+	241581922	241582726	RP11-367H1.1	NA	NA	-	intergenic	.	-	.
CUST_68856_PI430048170	0.00193954	2.39462	9.92672	9.5488	10.0428	9.38938	P	P	P	P	8.44929	8.36066	8.64296	8.49896	P	P	P	P	CUST_68856_PI430048170	0	lncRNA	GTCTAATGATGTCCAAAGAAAATATGAAGCTTCCACAGCCACTGGAAGGACAAACATACA	lnc-MTOR-5:1	lncipedia	chr1	-	11278615	11279351	-	NA	NA	-	intronic_antisense	Ubiad1	UbiA prenyltransferase domain containing 1	+
CUST_57829_PI430048170	0.0364696	2.39106	10.6319	10.8332	9.38982	10.5516	P	P	P	P	9.23651	9.09721	9.27105	9.14519	P	P	P	P	CUST_57829_PI430048170	0	lncRNA	TGCCAGCCCCTGGACCCACAGCAGCAGCACCTGCTTCCAGACTCAGAGTGTGAGAAAAAA	lnc-TPCN2-11:7	lncipedia	chr11	+	69337359	69367726	-	NA	NA	-	intergenic	.	-	.
CUST_50718_PI430048170	0.00275744	2.3907	9.10286	9.3666	9.24491	9.02392	P	P	P	P	7.75697	8.38835	7.5325	7.91357	P	P	P	P	CUST_50718_PI430048170	0	lncRNA	TTGCACAAACAGCAATTTTGTGTTTTTGAAGTGCGAGGACTCAGTCCTGTGTCCACGAAG	lnc-THNSL1-1:1	lncipedia	chr10	+	24315288	24332142	-	NA	NA	-	intronic_sense	Etl4	epilepsy, occipitotemporal lobe, and migraine with aura	+
CUST_117460_PI430048170	0.00104668	2.38842	6.88026	7.38634	6.87395	7.10915	P	P	P	P	5.57256	5.46079	6.04376	6.10185	P	P	P	P	CUST_117460_PI430048170	0	lncRNA	TTGGCTGGCAGGCAGCTGGAGTGTGAATTTCCCTGAGGGTTTCCACTTCCCTGTGGTTCA	lnc-PPP2R4-5:8	lncipedia	chr9	+	129336925	129339065	-	NA	NA	-	intronic_sense	PPP2R4	protein phosphatase 2A activator, regulatory subunit 4	+
CUST_98267_PI430048170	0.00914147	2.38694	8.58997	8.54652	8.80382	8.5429	P	P	P	P	6.97113	7.79196	7.64016	6.84535	P	P	P	P	CUST_98267_PI430048170	0	lncRNA	AAGAATAAGAGTAAGAGCCTGAACTATACGGGAGAGAAAAAGGAGAAACCTGCTGCCGTT	lnc-ABHD2-5:3	lncipedia	chr15	+	89244249	89314646	-	NA	NA	-	exonic_sense	FANCI	Fanconi anemia, complementation group I	+
CUST_28885_PI430048170	0.000267763	2.3868	7.67553	7.40224	7.7619	7.61906	P	P	P	P	6.37974	6.47086	6.54727	6.00756	P	P	P	P	CUST_28885_PI430048170	0	lncRNA	TAGAAATGTATCCGGGATGTGTTTGTGCGTCATTCAAGGCATATTAGCATCTGGTCACAA	ENST00000624682	ENSEMBL_GENCODE	chr16	+	15701237	15702118	CTB-193M12.5	NA	NA	-	intronic_sense	LOC101866569	-	+
CUST_20698_PI430048170	0.0127781	2.38436	8.63091	8.0959	8.32246	7.78933	P	P	P	P	6.77594	7.54856	7.12578	6.16146	P	P	P	P	CUST_20698_PI430048170	0	lncRNA	CCCACCCAGGGAAGCATGGCTTAATTCCAAATAAAGAATCTGATTTCTTTGTCTTTAAGC	NR_046205	RefSeq	chr8	-	30382118	30385401	RBPMS-AS1	100128750	NA	RBPMS antisense RNA 1	exonic_antisense	Rbpms	RNA binding protein with multiple splicing	+
CUST_126275_PI430048170	0.00111044	2.38177	11.0236	11.1134	11.1895	10.9939	P	P	P	P	9.50348	10.0037	10.0503	9.69387	P	P	P	P	CUST_126275_PI430048170	0	lncRNA	CACATTGACCACATATACATGGTTTACATGTTCCAATATGACTCCACCCATGAGATATTC	NONHSAT141478	NONCODE	chr16	-	28240584	28240649	-	NA	NA	-	exonic_sense	GAPDH	glyceraldehyde-3-phosphate dehydrogenase	-
CUST_54796_PI430048170	0.0109762	2.3791	10.3344	9.62126	9.99124	9.32647	P	P	P	P	8.54307	8.58367	8.64831	8.69168	P	P	P	P	CUST_54796_PI430048170	0	lncRNA	GGATCATCCCATTCTTCTGTTACCAGTTACCAGATCTTTGATTTTGCTCTGAACACCTTG	lnc-S100A12-1:1	lncipedia	chr1	-	153379820	153380799	-	NA	NA	-	intronic_sense	LOC105024453	-	-
CUST_111047_PI430048170	0.00562444	2.3784	7.86663	7.22483	6.96094	7.59644	P	P	P	P	5.55117	6.58228	6.33554	6.15598	P	P	P	P	CUST_111047_PI430048170	0	lncRNA	ATGGAAGATGGACACACCATCGCTTTCCTGGGTGATAGTCAAGGGCAGCTGCACAGGGGA	lnc-CCDC51-2:1	lncipedia	chr3	-	48422412	48423574	-	NA	NA	-	exonic_sense	Plxnb1	plexin B1	-
CUST_82734_PI430048170	0.000320395	2.37705	7.62256	7.37436	7.90673	7.39755	P	P	P	P	6.20919	6.2996	6.65702	6.1481	P	P	P	P	CUST_82734_PI430048170	0	lncRNA	TTTTAGCAGAAGGACAAAAGTTGGTCTTTGGAGCTTAGAGAAGGCAGAACAGGCTGTTGG	lnc-C16orf53-2:1	lncipedia	chr16	+	29833336	29835505	-	NA	NA	-	exonic_sense	mvp	major vault protein	+
CUST_7535_PI430048170	0.0117806	2.37661	8.80702	8.53398	7.86683	9.01407	P	P	P	P	6.91665	8.02936	7.13459	7.10427	P	P	P	P	CUST_7535_PI430048170	0	lncRNA	AGGTGTCTGTTGCAGCCAAACACAATCCCAACTGATATTCACTGTAAATGATTCCATGGC	NR_045409	RefSeq	chr1	-	24496332	24502360	RCAN3AS	NA	NA	RCAN3 antisense%2C transcript variant 3	intergenic	.	-	.
CUST_84920_PI430048170	0.000541425	2.37535	7.08051	7.19935	7.1658	7.12067	P	P	P	P	6.0707	5.9593	5.89135	5.61755	P	P	P	P	CUST_84920_PI430048170	0	lncRNA	TTTATGACTGGGTTTAGATAACTGGGCTTCTGCTACATACCTCTGTTCCAGTGTCTGGGT	lnc-FNDC3B-10:1	lncipedia	chr3	+	171875969	171876249	-	NA	NA	-	intergenic	.	-	.
CUST_102010_PI430048170	3.60969e-05	2.3751	8.77152	8.86394	8.63614	8.93659	P	P	P	P	7.35477	7.75934	7.50201	7.58763	P	P	P	P	CUST_102010_PI430048170	0	lncRNA	TTAACACAGTCCTGCTTAGTAATTTCTTCCCTTCTTCCAAGTCTGTCGATTATCTAAAGG	lnc-NARG2-1:2	lncipedia	chr15	-	60395646	60397986	-	NA	NA	-	exonic_sense	ANXA2	annexin A2	-
CUST_20856_PI430048170	0.00416056	2.37419	8.23623	7.45135	7.7146	7.57392	P	P	P	P	6.95899	6.11468	6.72689	6.12558	P	P	P	P	CUST_20856_PI430048170	0	lncRNA	ACAGAAGGAATAGATTGGCTTCGCTTCATATTGTTTCCTTGTGAAATAAAACCAGTGAAA	ENST00000607326	ENSEMBL_GENCODE	chr8	+	56013487	56014168	RP11-446E9.2	NA	NA	-	bidirectional	Lyn	LYN proto-oncogene, Src family tyrosine kinase	+
CUST_80427_PI430048170	0.0145256	2.37395	7.23932	6.75983	7.71931	6.51908	P	P	P	P	5.8726	5.56455	6.09133	5.96819	P	P	P	P	CUST_80427_PI430048170	0	lncRNA	TTGACCGCTGAGGAGAAGGACCAGATATGTGACTTCCTCTATGGCCGTGTGCAGGCCCGG	lnc-CTD-2517M22.14.1-2:9	lncipedia	chr8	-	144511324	144512772	-	NA	NA	-	exonic_antisense	Mfsd3	major facilitator superfamily domain containing 3	+
CUST_97205_PI430048170	1.37627e-05	2.3736	14.0894	14.1081	13.947	14.2174	P	P	P	P	12.9059	12.7409	13.0103	12.7081	P	P	P	P	CUST_97205_PI430048170	0	lncRNA	TCCAGTTTCCTGATCAAGAGGAATAAACACACCTACAGCACCGAGCCCAATAACTTGAAG	lnc-SLC7A14-2:1	lncipedia	chr3	-	170653845	170654259	-	NA	NA	-	exonic_sense	rl28	-	-
CUST_44806_PI430048170	0.000741642	2.37359	8.48319	8.66859	8.8463	9.17723	P	P	P	P	7.70666	7.49904	7.74754	7.279	P	P	P	P	CUST_44806_PI430048170	0	lncRNA	GCTCACTGCCGACATCTGTCTCAAAATAAACAAAAAGTCCAACAGTGAATATTTAACAAT	ENST00000586954	ENSEMBL_GENCODE	chr19	-	27775757	27793371	LINC00662	148189	NA	-	intergenic	.	-	.
CUST_37601_PI430048170	0.00843211	2.37209	7.42164	6.92305	8.09918	7.403	P	P	P	P	6.73592	6.06607	6.33677	5.80664	P	P	P	P	CUST_37601_PI430048170	0	lncRNA	ATGACATCCAAAAAGCTGGACTTAAGATTCCCAAGCTAGAAGAGTGACCCAAATGGCCTG	lnc-C20orf94-1:1	lncipedia	chr20	+	10661929	10663063	-	NA	NA	-	intronic_antisense	Jag1	jagged 1	-
CUST_106558_PI430048170	0.00717795	2.37191	8.69449	9.0068	9.2613	8.98876	P	P	P	P	7.75786	7.55809	8.31342	7.14394	P	P	P	P	CUST_106558_PI430048170	0	lncRNA	TTGGTTCCCAGTGAGCATTGTACATTTGTGGATATTAAATCTTTGGCAAAGTCATTTACC	NR_038279	RefSeq	chr19	-	36313060	36331718	LINC00665	100506930	NA	long intergenic non-protein coding RNA 665%2C transcript variant 2	intronic_antisense	zgc:162971	-	+
CUST_118388_PI430048170	0.000736838	2.36954	9.7716	9.29171	9.8739	9.44947	M	P	P	P	8.38846	8.49836	8.15826	8.41788	P	P	P	P	CUST_118388_PI430048170	0	lncRNA	TCTCTCCCAGCTTTGAAATACTCCATGTCTGTTTCATTTTCCAGAAGTATGGAAAAATGA	NONHSAT004273	NONCODE	chr1	-	86703502	86704462	-	NA	NA	-	bidirectional	SH3GLB1	SH3-domain GRB2-like endophilin B1	+
CUST_61710_PI430048170	0.000716102	2.36443	8.26833	8.68681	8.8453	8.28265	P	P	P	P	7.00189	7.36864	7.47078	7.32279	P	P	P	P	CUST_61710_PI430048170	0	lncRNA	TTGATGCCATTAATCTTTTATCCTCTTGCCCTCATTGGTATCTTCATCCCACCTTGGGTC	lnc-GOLGA8A-2:3	lncipedia	chr15	-	34364606	34365955	-	NA	NA	-	exonic_sense	Lpcat4	lysophosphatidylcholine acyltransferase 4	-
CUST_94887_PI430048170	0.0430741	2.36439	8.19877	8.32372	7.2932	8.5105	P	P	P	P	6.52598	7.33138	7.46887	5.64363	P	P	P	P	CUST_94887_PI430048170	0	lncRNA	ATCCCTTTACCTGACTCTGTCAGAGTGATTCCAGCAGCACCCTTGTAAGTACTGTTTTGT	lnc-C17orf39-1:1	lncipedia	chr17	+	17992853	17994348	-	NA	NA	-	exonic_sense	lrrc48	leucine rich repeat containing 48	+
CUST_116805_PI430048170	0.0199915	2.36371	7.52084	7.73857	7.7172	7.61379	P	P	P	P	6.07112	7.01727	6.55392	5.62092	P	P	P	P	CUST_116805_PI430048170	0	lncRNA	ATTTACAGGGTCATGGCTCTGAAACATTCCGTAGTGTTCTTTGGACACGAGTTTTCCCTG	lnc-EDARADD-2:5	lncipedia	chr1	+	236543295	236545201	-	NA	NA	-	exonic_sense	lgals8	lectin, galactoside-binding, soluble, 8	+
CUST_64701_PI430048170	0.00149984	2.36228	8.23413	8.10525	7.90565	8.35309	P	P	P	P	6.59342	7.1425	7.21467	6.60846	P	P	P	P	CUST_64701_PI430048170	0	lncRNA	GATGAGAATACTGCAGCCCACAGTAGGAAAGTTATATTTTTGAATTCACGACTACCAGTA	ENST00000591091	ENSEMBL_GENCODE	chr19	-	35747225	35753415	AC002398.11	NA	NA	-	exonic_antisense	Lin37	lin-37 DREAM MuvB core complex component	+
CUST_89069_PI430048170	0.000271089	2.36175	10.4482	10.3791	10.4142	10.2079	P	P	P	P	8.97486	9.01888	9.43	9.02877	P	P	P	P	CUST_89069_PI430048170	0	lncRNA	ATCTCATTAGGAAATTCAGCCGTGGCCTTCCTGTCCTTTTTGTCCCAAGCATCTTATGCA	lnc-TPGS2-7:1	lncipedia	chr18	-	37367435	37413109	-	NA	NA	-	intronic_sense	Celf4	CUGBP, Elav-like family member 4	-
CUST_125328_PI430048170	0.0196653	2.36124	10.1827	9.50376	9.43668	10.2759	P	P	P	P	7.93309	9.03921	9.18308	8.05765	P	P	P	P	CUST_125328_PI430048170	0	lncRNA	ACAATGGATGTCATCTTCATATTAATAGTTGGACTCAGAACCCATTTTGGTGGTGGTTAA	lnc-AC130352.1-3:1	lncipedia	chr8	+	12578305	12581289	-	NA	NA	-	bidirectional	MIR548I-5	-	+
CUST_102072_PI430048170	6.94515e-05	2.36075	8.12409	7.7325	7.96789	7.81614	P	P	P	P	6.65302	6.64203	6.46481	6.91822	P	P	P	P	CUST_102072_PI430048170	0	lncRNA	AAACACCTCATCACGGATGAACTCAGCTACGTTTGTGAGAGGAAGGATTTGCTGGTGAAT	lnc-RBMX2-4:1	lncipedia	chrX	+	130645722	130646325	-	NA	NA	-	intronic_antisense	Enox2	ecto-NOX disulfide-thiol exchanger 2	-
CUST_93875_PI430048170	0.00647085	2.36033	7.44491	7.08999	7.49525	7.26685	P	P	P	P	6.56062	5.92193	6.19713	5.48651	P	P	P	P	CUST_93875_PI430048170	0	lncRNA	AACATTGGAAATGCTGGTCAGGCACATGCTGTTACCCTTTATCCATAGGAAGCCACATTC	lnc-POLB-1:5	lncipedia	chr8	+	42322417	42326468	-	NA	NA	-	exonic_sense	ikbkb	inhibitor of kappa light polypeptide gene enhancer in B-cells, kinase beta	+
CUST_95812_PI430048170	0.000651937	2.35927	7.74306	8.34063	8.00114	8.08025	P	P	P	P	6.94932	6.83291	7.02654	6.38474	P	P	P	P	CUST_95812_PI430048170	0	lncRNA	AAATGAGACTCCAAGATCACTGAGCCATTTCACTGAGACTCCAAGATCACCCCAATGCTA	lnc-RNF146-3:2	lncipedia	chr6	+	127343626	127345327	-	NA	NA	-	bidirectional	ECHDC1	ethylmalonyl-CoA decarboxylase 1	-
CUST_125709_PI430048170	0.00175215	2.35849	9.01323	9.52117	9.77825	9.63048	P	P	P	P	7.81841	8.55058	8.42701	8.20049	P	P	P	P	CUST_125709_PI430048170	0	lncRNA	ATCGAGAATCCCAGTGAATATATTGCCACCATCTTGGAGCTCAGTGCCCTCATAGTGTAA	NR_026759	RefSeq	chr9	-	66047084	66052734	FAM95B1	NA	NA	family with sequence similarity 95%2C member B1	intergenic	.	-	.
CUST_108285_PI430048170	0.00228164	2.35685	8.04264	8.09835	8.47717	7.78103	P	P	P	P	6.79004	6.97856	6.87429	6.88981	P	P	P	P	CUST_108285_PI430048170	0	lncRNA	TGAGTACATTGCCATTGCCAGAAAAAATATGGGTACACCATGGAACAGGCTCTTGGGATG	lnc-CREBZF-3:1	lncipedia	chr11	-	85336074	85336572	-	NA	NA	-	intergenic	.	-	.
CUST_77990_PI430048170	0.00819653	2.35475	7.8837	7.84302	7.20801	8.02022	P	P	P	P	6.57	6.45094	7.04657	5.81123	P	P	P	P	CUST_77990_PI430048170	0	lncRNA	TGCTTTTGTAGCTTTGGATCTTCAGTTTGATGGATGGACACCATTATCGTCGTGTGGCAC	lnc-PHF10-3:5	lncipedia	chr6	-	169664176	169665092	-	NA	NA	-	exonic_sense	Wdr27	WD repeat domain 27	-
CUST_105700_PI430048170	0.00340862	2.35233	9.40763	10.2621	9.55807	9.64283	P	P	P	P	8.63656	8.37655	8.70836	8.33294	P	P	P	P	CUST_105700_PI430048170	0	lncRNA	TGGTTATGGAGGTCTGAGCAGTGTGAGTGGTGGTTATGGAGGTGGTTATGGAGGTCTGAG	lnc-TCP1-3:5	lncipedia	chr6	-	159710704	159712052	-	NA	NA	-	exonic_sense	T20B6.3	-	-
CUST_123532_PI430048170	0.0045179	2.35223	7.8614	7.73044	8.636	8.23613	P	P	P	P	6.86633	6.88627	7.20749	6.69619	P	P	P	P	CUST_123532_PI430048170	0	lncRNA	AGCCATAAGTCCCTCACATGGTTATCACCTGTCCATTATGTATCTTTTTGTCCTTCATTT	lnc-CAST-5:1	lncipedia	chr5	+	96777649	96779982	-	NA	NA	-	intronic_antisense	ERAP1	endoplasmic reticulum aminopeptidase 1	-
CUST_125599_PI430048170	0.00410855	2.35067	7.77178	7.30219	8.2824	7.59527	P	P	P	P	6.26586	6.9411	6.24364	6.6326	P	P	P	P	CUST_125599_PI430048170	0	lncRNA	ACGTATTTGTTTTGCAGGCTTCTTGGTTCAGCAGACAGAGGCCATTGGGAAGTTAAGAGA	NR_026785	RefSeq	chr8	-	143366622	143368635	RHPN1-AS1	78998	NA	RHPN1 antisense RNA 1 (head to head)	exonic_antisense	Rhpn1	rhophilin, Rho GTPase binding protein 1	+
CUST_92013_PI430048170	0.000434655	2.35064	9.13632	9.59625	9.70681	9.57558	P	P	P	P	7.97625	8.56907	8.34014	8.19536	P	P	P	P	CUST_92013_PI430048170	0	lncRNA	GAGATGCTTAGCAATATCTCAATAGTGACCCCAAACAAAAATGACCAAAACAGCATTAAT	lnc-DYDC1-5:1	lncipedia	chr10	-	80519576	80525922	-	NA	NA	-	exonic_antisense	TSPAN14	tetraspanin 14	+
CUST_111423_PI430048170	0.000917772	2.35052	9.03302	9.19099	8.78694	9.25049	P	P	P	P	7.90859	7.82418	7.81333	7.82481	P	P	P	P	CUST_111423_PI430048170	0	lncRNA	CACAGTATAAAAAGATTATTTGCATGGGTGCAAAAATAAAAATGGTTTGCCGCTGGAGTA	lnc-GLRX-2:1	lncipedia	chr5	-	95834423	95835046	-	NA	NA	-	intergenic	.	-	.
CUST_31831_PI430048170	0.000475922	2.34954	7.4415	7.67324	7.04571	7.38339	P	P	P	P	5.99617	6.2355	6.06817	6.35541	P	P	P	P	CUST_31831_PI430048170	0	lncRNA	ATCTGAAAGTGCTTCTAAACCCCATGCTTCACAGAACGTTCGGAGGGGGAGGCGCTCCGT	ENST00000613453	ENSEMBL_GENCODE	chr18	+	76492564	76492889	RP11-17M16.2	NA	NA	-	intronic_antisense	Zfp516	-	-
CUST_44438_PI430048170	6.54128e-08	2.34912	7.37844	7.36108	7.37529	7.48099	P	P	P	P	6.2439	6.16514	6.13895	6.1194	P	P	P	P	CUST_44438_PI430048170	0	lncRNA	TCAAAATAAACCCATCTTGCATCAGCTTTGCCATATTCTTTCCCAGCGCGTCGTAGCAGA	lnc-CDH5-7:1	lncipedia	chr16	+	64260408	64261232	-	NA	NA	-	exonic_antisense	Ebpl	emopamil binding protein-like	-
CUST_118644_PI430048170	0.0379607	2.34885	9.57287	9.56089	9.98516	9.92419	P	P	P	P	7.25903	8.41662	9.01202	8.90618	P	P	P	P	CUST_118644_PI430048170	0	lncRNA	GGTTCAACTTGCTCATCTGATGTGTGAATTACATCACACAGTTGAATGAGAATTTGTTAA	ENST00000430471	ENSEMBL_GENCODE	chr1	-	201464383	201465146	RP11-134G8.10	NA	NA	-	bidirectional	Phlda3	pleckstrin homology-like domain, family A, member 3	-
CUST_83154_PI430048170	0.00142029	2.34863	6.88552	7.38115	7.53865	7.19643	P	P	P	P	6.28064	5.83583	6.29923	5.62433	P	P	P	P	CUST_83154_PI430048170	0	lncRNA	GGTTCTATATATTTACACAGTACTCAGAGAAGTGTCTCAGAAACCGGTGAACTAATTAAA	lnc-GCSH-3:1	lncipedia	chr16	-	81310007	81310234	-	NA	NA	-	intergenic	.	-	.
CUST_102220_PI430048170	0.0123985	2.34835	6.75838	7.58381	7.6584	6.93823	P	P	P	P	5.90949	6.34892	5.26307	6.42671	P	P	P	P	CUST_102220_PI430048170	0	lncRNA	CTTTTTCTAGGAAAAAATATCTTGGGTTCAACTGGGGTGGGATCTCAGTCCTCATCGCGA	lnc-FUT6-1:1	lncipedia	chr19	-	5846806	5850319	-	NA	NA	-	intronic_sense	FUT3	fucosyltransferase 3 (galactoside 3(4)-L-fucosyltransferase, Lewis blood group)	-
CUST_32967_PI430048170	0.00452334	2.34821	7.65186	7.69443	7.2113	8.18257	P	P	P	P	6.32484	6.34953	7.02056	6.11154	P	P	P	P	CUST_32967_PI430048170	0	lncRNA	GCAGACCTATGTGTCACTCATAACTGAAATTCAAATAAATATTTTGTGGATTTCCTGTGG	ENST00000594816	ENSEMBL_GENCODE	chr19	-	58428632	58431148	CTD-2619J13.17	NA	NA	-	intronic_antisense	zgc:113209	-	+
CUST_80534_PI430048170	0.00163955	2.34789	9.54307	9.51394	9.71179	9.71397	P	P	P	P	8.03591	8.35309	8.75004	8.33984	P	P	P	P	CUST_80534_PI430048170	0	lncRNA	CCGTAGTATCACAGAATATGCTGCATTTAGATACAGGTTTAATTTGCCAGATTTTCTCAA	lnc-TTC39B-1:1	lncipedia	chr9	-	15163623	15166033	-	NA	NA	-	exonic_sense	Ttc39b	tetratricopeptide repeat domain 39B	-
CUST_8895_PI430048170	2.10683e-05	2.34739	8.77485	8.93421	8.91979	9.03036	P	P	P	P	7.75599	7.51966	7.60173	7.84644	P	P	P	P	CUST_8895_PI430048170	0	lncRNA	AGACATGGTTAGACCTGGCCCTCTGTCTAATACTGTCTGGTAAAACCGTCCATCCGCTGC	NR_029957	RefSeq	chr1	+	1169004	1169087	MIR429	NA	NA	microRNA 429	exonic_sense	Mir429	microRNA 429	+
CUST_64120_PI430048170	0.00113062	2.34434	8.29155	8.45306	8.45873	7.93284	P	P	P	P	7.27719	7.36221	6.80872	6.72381	P	P	P	P	CUST_64120_PI430048170	0	lncRNA	ACAAAGCACCAGTGAGAACGTTATTAAAATCAGGGGTGAACATACTTAATACACCTGATA	lnc-RBFA-3:2	lncipedia	chr18	+	79970042	79970817	-	NA	NA	-	intergenic	.	-	.
CUST_50498_PI430048170	0.016335	2.3425	7.31764	7.47537	7.59733	7.11989	P	P	P	P	6.33531	5.65584	6.77451	5.50696	P	P	P	P	CUST_50498_PI430048170	0	lncRNA	TCCCATTGTATTCAGCCCTAACCGTATGGTAGCAACTTTATGGTATTCCCTTTAACCTCC	lnc-PLGLB2-2:1	lncipedia	chr2	+	87449517	87458989	-	NA	NA	-	intergenic	.	-	.
CUST_18095_PI430048170	0.00881739	2.34204	8.95738	8.25679	9.05337	9.32089	P	P	P	P	7.59756	7.97294	7.62107	7.65091	P	P	P	P	CUST_18095_PI430048170	0	lncRNA	CATGTTTCCAGTGATAACCCAATTTCATTTTACAGCCTTTTCCTTCCCTTTCTCTTGGGC	ENST00000517346	ENSEMBL_GENCODE	chr5	+	167721363	167729124	CTB-78F1.2	NA	NA	-	intronic_sense	Tenm2	teneurin transmembrane protein 2	+
CUST_7617_PI430048170	0.00368663	2.34147	8.09958	8.35055	8.54784	8.53577	P	P	P	P	7.7054	6.77176	6.9672	7.04195	P	P	P	P	CUST_7617_PI430048170	0	lncRNA	TAGCATGGCAATGTTAATCGGAGCAAGGTACATCTCAGGTATTCCATAAAACCTACCAAC	NR_026575	RefSeq	chr4	-	165277791	165280023	GK3P	NA	NA	glycerol kinase 3 pseudogene	exonic_sense	zgc:172295	-	-
CUST_47179_PI430048170	0.00240881	2.34146	7.8541	7.35793	7.24285	7.09844	P	P	P	P	6.24218	6.29327	6.22513	5.98095	P	P	P	P	CUST_47179_PI430048170	0	lncRNA	CACCACTCCTCAAACCCTGTCACCGTCCACAGACAAGCCCTGGAGGGGTGGGGAAAAGGT	lnc-EPDR1-1:1	lncipedia	chr7	+	38013353	38016382	-	NA	NA	-	intergenic	.	-	.
CUST_64345_PI430048170	0.00929997	2.34094	7.70174	8.26383	7.75051	8.16087	P	P	P	P	6.75257	6.68603	7.30722	6.02931	P	P	P	P	CUST_64345_PI430048170	0	lncRNA	TGCATCCATTTTACAAGTCTTACTATACTTGTGAAAACCCACACTGCAAACAAGCTATAT	lnc-ZNF846-1:1	lncipedia	chr19	-	9756151	9756863	-	NA	NA	-	intronic_sense	Zfp26	-	-
CUST_87603_PI430048170	0.000264491	2.33898	9.04518	8.5065	8.72878	8.63242	P	P	P	P	7.20594	7.74634	7.55123	7.5115	P	P	P	P	CUST_87603_PI430048170	0	lncRNA	TATTTACAACTTGCAACAGTAAAGTTCCCCCAGACACCCCTTCAAGATTGAACTCCAAAG	lnc-EID2B-1:1	lncipedia	chr19	-	39508258	39524973	-	NA	NA	-	exonic_antisense	Selv	selenoprotein V	+
CUST_111295_PI430048170	5.04313e-06	2.33787	8.36672	8.4473	8.34348	8.59964	P	P	P	P	7.09804	7.19402	7.29381	7.27639	P	P	P	P	CUST_111295_PI430048170	0	lncRNA	TACATGGGTGAGGGCATGAATGAGATGGATGAGTACATTGAGGCTGAGAGCAACATGAAT	lnc-AC079341.1-7:1	lncipedia	chr4	+	121451540	121451967	-	NA	NA	-	intergenic	.	-	.
CUST_104770_PI430048170	0.0348128	2.33567	7.82502	8.55846	9.37454	8.63427	P	P	P	P	7.35309	7.60646	7.34832	7.58107	P	P	P	P	CUST_104770_PI430048170	0	lncRNA	TTTTCAATGACTTGTGCCCTGCCAGCTCTAGCTTTTGAAGGGTCTACACTCATCATCAAC	lnc-HIVEP1-2:3	lncipedia	chr6	+	11934045	11953742	-	NA	NA	-	intergenic	.	-	.
[truncated: 2,243 more rows]
