# Supplementary material for: Comprehensive Analysis of Sinonasal Inverted Papilloma Expression Profiles Identifies Long Non-Coding RNA AKTIP as a Potential Biomarker
Source: Front Genet. 2022 Feb 2;13:831759. doi: 10.3389/fgene.2022.831759 (PMC8847611; doi:10.3389/fgene.2022.831759)
Supplement: Supplementary file 2 [file Table3.XLSX]

## Sheet: SNIP_VS_Control_p005fc2 (mRNA)
ProbeName	pvalues	foldchange	SNIP-1	SNIP-2	SNIP-3	SNIP-4	SNIP-1	SNIP-2	SNIP-3	SNIP-4	Control-1	Control-2	Control-3	Control-4	Control-1	Control-2	Control-3	Control-4	ProbeName.1	ControlType	Type	ProbeSeq	Target	Source	chr	strand	start	end	GeneSymbol	EntrezGeneID	GO_Avadis_	gene_description	Relation	Associated_gene	Associated_gene_description	Associated_gene_strand
CUST_129390_PI430048170	0.000449565	366.573	12.6084	13.7276	11.785	14.2212	P	P	P	P	3.45277	6.00511	5.20589	1.88061	A	P	P	A	CUST_129390_PI430048170	0	mRNA	GTTTTTCTAGAGTTTCAGTCTAAGGGAAAATGTGATTTAGGGCTTTGGAAATTGGCTAAA	NM_144670	RefSeq	chr12	+	8822553	8876785	A2ML1	144568	GO:0010951|GO:0004867|GO:0030414|GO:0005615|GO:0052548|GO:0070062	alpha-2-macroglobulin-like 1%2C transcript variant 1	.	.	-	.
CUST_136040_PI430048170	0.0033896	314.725	17.4682	17.4603	18.1399	17.2144	P	P	P	P	7.91971	11.0401	7.36195	5.23733	P	P	P	P	CUST_136040_PI430048170	0	mRNA	TATCTCTGTGATGATTTCTGTGCTCTTCGCTGTTTGCAATTGCTAAATAAAGCAGATTTA	NM_005554	RefSeq	chr12	-	52487173	52493397	KRT6A	3853	GO:0005515|GO:0008284|GO:0016020|GO:0042060|GO:0005200|GO:0005634|GO:0045095|GO:0002009|GO:0030154|GO:0070062	keratin 6A%2C type II	.	.	-	.
CUST_144775_PI430048170	4.16478e-05	257.773	14.8594	14.6253	16.1501	15.3009	P	P	P	P	6.6875	8.57773	6.28416	6.47551	P	P	P	P	CUST_144775_PI430048170	0	mRNA	AGACTTAAGATGAAAGCAAATGATTCAGCTCCCTTATACCCCCATTAAATTCACTTTCAA	NM_003125	RefSeq	chr1	+	153031202	153032900	SPRR1B	6699	GO:0005737|GO:0018149|GO:0008544|GO:0005198|GO:0030216|GO:0031424|GO:0030674|GO:0001533|GO:0070062	small proline-rich protein 1B	.	.	-	.
CUST_107652_PI430048170	1.41901e-05	234.445	16.658	17.6561	16.5196	16.9834	P	P	P	P	8.38496	9.81705	9.54505	8.19034	P	P	P	P	CUST_107652_PI430048170	0	mRNA	ACCACCTCTAATGCCTCTGGTCGCCGCACTTCTGATGTCCGTAGGCCTTAAATCTGCCTG	NM_153490	RefSeq	chr17	-	41500980	41505613	KRT13	3860	GO:0009314|GO:0005198|GO:0071300|GO:0007010|GO:0005634|GO:0045111|GO:0045095|GO:0043587|GO:0070062	keratin 13%2C type I%2C transcript variant 1	.	.	-	.
CUST_128212_PI430048170	0.00245292	198.732	13.9754	12.9115	14.0192	13.9899	P	P	P	P	5.14945	7.83589	3.55543	3.24852	P	P	A	A	CUST_128212_PI430048170	0	mRNA	CCTAGGATTTGTACAGCATCTGGTGTGTGCTTATAAGCCAATAAATATTCAATGTGAGTT	NM_016352	RefSeq	chr7	+	130293133	130324180	CPA4	51200	GO:0016573|GO:0006508|GO:0005576|GO:0008270|GO:0005575|GO:0004181	carboxypeptidase A4%2C transcript variant 1	.	.	-	.
CUST_144008_PI430048170	0.007242	186.655	16.9411	17.8743	17.698	16.7691	P	P	P	P	7.57293	11.3922	9.63629	4.63646	P	P	P	P	CUST_144008_PI430048170	0	mRNA	ATTCCCTCTTATCCATCTGCAGGTGAATCTTCAATAAAATGCTTTTGTCATTCATTCTGA	NM_002272	RefSeq	chr12	-	52806542	52814116	KRT4	3851	GO:0005515|GO:0005882|GO:0009986|GO:0005198|GO:0007010|GO:0030855|GO:0050680|GO:0005634|GO:0045111|GO:0045095	keratin 4%2C type II	.	.	-	.
CUST_128971_PI430048170	0.000628595	164.442	14.0722	15.2679	13.7502	14.4849	P	P	P	P	5.82167	7.52117	8.21489	4.93234	P	P	P	P	CUST_128971_PI430048170	0	mRNA	TAGCCTACATGAAGAAGAACCATGAAGAGGAGATGAAGGAATTTAGCAACCAGGTGGTCG	NM_153490	RefSeq	chr17	-	41500980	41505613	KRT13	3860	GO:0009314|GO:0005198|GO:0071300|GO:0007010|GO:0005634|GO:0045111|GO:0045095|GO:0043587|GO:0070062	keratin 13%2C type I%2C transcript variant 1	.	.	-	.
CUST_131599_PI430048170	0.000538647	161.356	12.9597	12.5325	13.0586	11.6779	P	P	P	P	4.05811	6.65406	5.01098	3.27165	A	P	P	A	CUST_131599_PI430048170	0	mRNA	TAGGTCCTGAGGGCACAGCCTAGCTGAGTGCAAAGAAATATAGGATGCTTAGAAAGCATA	NM_032899	RefSeq	chr8	+	123179046	123208965	FAM83A	84985	NA	family with sequence similarity 83%2C member A%2C transcript variant 1	.	.	-	.
CUST_138676_PI430048170	0.000104529	148.5	12.8181	11.1083	11.6197	9.98906	P	P	P	P	4.41467	5.60208	3.53787	3.32428	P	P	A	A	CUST_138676_PI430048170	0	mRNA	CTACCACCTGTGCAATTGTCACTTTTCTTTCACTCCCTGAATAAAGTATCTATGCATAAA	NM_001017418	RefSeq	chr1	-	153070227	153071608	SPRR2B	NA	NA	small proline-rich protein 2B	.	.	-	.
CUST_135574_PI430048170	0.000475131	135.86	16.1579	17.3947	17.9926	16.8212	P	P	P	P	8.70211	11.7054	8.63544	8.73078	P	P	P	P	CUST_135574_PI430048170	0	mRNA	CATCTGAAGATTCGAATGAAAAGAAATGCATGTTTCCTGCTCTTCCCTCATTAAATTGCT	NM_005416	RefSeq	chr1	+	153001746	153003856	SPRR3	6707	GO:0005515|GO:0005737|GO:0018149|GO:0008544|GO:0005198|GO:0030216|GO:0042060|GO:0031424|GO:0070062	small proline-rich protein 3%2C transcript variant 1	.	.	-	.
CUST_54797_PI430048170	1.50094e-05	124.173	16.9783	16.7323	17.164	16.1983	P	P	P	P	8.84088	9.72178	10.5669	9.78953	P	P	P	P	CUST_54797_PI430048170	0	mRNA	AGTGTCCTCAGTATATCAGGAAAAAGGGTGCAGACGTCTGGTTCAAAGAGTTGGATATCA	NM_002964	RefSeq	chr1	-	153390031	153391188	S100A8	6279	GO:0008017|GO:0005515|GO:0035662|GO:0005886|GO:0050544|GO:0030307|GO:0045471|GO:0050832|GO:0005634|GO:0001816|GO:0010043|GO:0005615|GO:0005829|GO:0051092|GO:0006954|GO:0050786|GO:0032602|GO:0032496|GO:0005856|GO:0042742|GO:0070062|GO:0002526|GO:0002523|GO:0006919|GO:0032119|GO:0002793|GO:0030593|GO:0005509|GO:0006914|GO:0005576|GO:2001244|GO:0002544|GO:0051493|GO:0045087|GO:0042060|GO:0050729|GO:…	S100 calcium binding protein A8	.	.	-	.
CUST_138643_PI430048170	0.000155188	124.019	13.36	11.5352	12.1176	10.6529	P	P	P	P	4.69825	6.20513	4.7443	4.95343	P	P	P	P	CUST_138643_PI430048170	0	mRNA	GCTTCTACCACCTTTGCAATTGTCATTTATCTTTCACTCCCTGAATAAAGTATCTATGCA	NM_006945	RefSeq	chr1	-	153039724	153041118	SPRR2D	6703	GO:0005737|GO:0008544|GO:0031424|GO:0001533	small proline-rich protein 2D	.	.	-	.
CUST_128035_PI430048170	8.72947e-05	116.513	14.2566	15.6791	15.2786	15.5763	P	P	P	P	8.02734	9.25117	8.63171	6.80573	P	P	P	P	CUST_128035_PI430048170	0	mRNA	TACGCTGGTATTGTCTGTGATTGGGTCTGTTGTAATTGTTAACTTTATTTTAAGTACCAC	NM_012128	RefSeq	chr1	+	86547075	86580749	CLCA4	22802	GO:0006821|GO:0016324|GO:0034220|GO:0005886|GO:0005887|GO:0006508|GO:0006810|GO:0005254|GO:0055085|GO:0008237|GO:0046872|GO:0070062	chloride channel accessory 4%2C transcript variant 1	.	.	-	.
CUST_134899_PI430048170	0.00506736	107.776	13.1546	13.6442	13.5995	12.932	P	P	P	P	4.8581	7.03552	7.79864	3.04148	P	P	P	A	CUST_134899_PI430048170	0	mRNA	GGGGAAGGGGGATATAGAGGTCACAAGGAAATAAAAATCATCTTTCATCTTTAATTTTAC	NM_006536	RefSeq	chr1	+	86424085	86456557	CLCA2	9635	GO:0030054|GO:0005886|GO:0005576|GO:0055085|GO:0005254|GO:0046872|GO:0009925|GO:0034220|GO:0005887|GO:0006508|GO:0006810|GO:0007155|GO:0008237|GO:0015276	chloride channel accessory 2	.	.	-	.
CUST_143420_PI430048170	0.0120412	99.3889	13.5954	14.5878	14.4191	14.188	P	P	P	P	6.69619	9.2385	6.11468	1.79119	P	P	P	A	CUST_143420_PI430048170	0	mRNA	AATGTTCTGGGTGACCAGTCACCTACTTTCTGATCAATAAAAATGTCGACATGCATTTCT	NM_013358	RefSeq	chr1	+	17205125	17246006	PADI1	29943	GO:0018101|GO:0005737|GO:0005509|GO:0004668|GO:0070062	peptidyl arginine deiminase%2C type I	.	.	-	.
CUST_133366_PI430048170	0.000457446	94.1961	16.5533	16.5928	16.953	16.335	P	P	P	P	8.97023	10.1624	11.0421	9.07277	P	P	P	P	CUST_133366_PI430048170	0	mRNA	ATGAAAAGGTCATAGAACACATCATGGAGGACCTGGACACAAATGCAGACAAGCAGCTGA	NM_002965	RefSeq	chr1	+	153357853	153361027	S100A9	6280	GO:0008017|GO:0005515|GO:0035662|GO:0005886|GO:0050544|GO:0030307|GO:0045471|GO:0050832|GO:0007267|GO:0005634|GO:0001816|GO:0010043|GO:0005615|GO:0005829|GO:0051092|GO:0006954|GO:0050786|GO:0032602|GO:0032496|GO:0004871|GO:0005856|GO:0042742|GO:0070062|GO:0016209|GO:0031532|GO:0006919|GO:0002523|GO:0002793|GO:0032119|GO:0045113|GO:0030593|GO:0005509|GO:0006914|GO:0005576|GO:2001244|GO:0002544|GO:…	S100 calcium binding protein A9	.	.	-	.
CUST_139687_PI430048170	0.000211574	86.5062	13.3027	11.4847	12.0546	10.4922	P	P	P	P	5.71791	6.25165	4.29245	6.07331	P	P	P	P	CUST_139687_PI430048170	0	mRNA	CTACCACCTTTGCAATTGTCACTTATCTTTCACTCCCTGAATAAAGTATCTATGCATATA	NM_005988	RefSeq	chr1	-	153056119	153057512	SPRR2A	NA	NA	small proline-rich protein 2A	.	.	-	.
CUST_131721_PI430048170	0.00699514	81.5754	12.3781	14.8868	16.7397	14.8299	P	P	P	P	8.83289	9.44818	8.79127	9.07047	P	P	P	P	CUST_131721_PI430048170	0	mRNA	TTTTATCTCTGACATCTCTCTATTGCCCCATCTACCCTAATGCATCAATAAAACCTTAAG	NM_016190	RefSeq	chr1	-	152409242	152414274	CRNN	49860	GO:0005737|GO:0016337|GO:0009408|GO:0016020|GO:0005509|GO:0070062	cornulin	.	.	-	.
CUST_128518_PI430048170	0.00423331	81.0544	12.9109	14.3865	12.1674	10.8502	P	P	P	P	6.77408	6.84667	6.68399	6.79981	P	P	P	P	CUST_128518_PI430048170	0	mRNA	TCTGTGTTGTGTGCGTGGCAGCCTCCAGGAATAAACATTCTTGTTGTCCTTTGTAAAAAA	NM_016321	RefSeq	chr15	-	89471408	89496613	RHCG	51458	GO:0005886|GO:0015696|GO:0030506|GO:0006873|GO:0008519|GO:0042592|GO:0031410|GO:0055085|GO:0006885|GO:0016323|GO:0016324|GO:0005887|GO:0030855|GO:0015837|GO:0072488|GO:0070634|GO:0070062	Rh family%2C C glycoprotein%2C transcript variant 1	.	.	-	.
CUST_131399_PI430048170	0.000445908	77.1744	13.9291	15.1971	15.707	14.6389	P	P	P	P	8.64414	8.688	8.87111	8.75438	P	P	P	P	CUST_131399_PI430048170	0	mRNA	TATATTCTGCCAGGGGTGTTCTAGCTTTTTGAGGACAGCTCCTGTATCCTTCTCATCCTT	NM_014400	RefSeq	chr19	-	43460793	43465679	LYPD3	27076	GO:0007160|GO:0043236|GO:0006928|GO:0016021|GO:0005615|GO:0046658	LY6/PLAUR domain containing 3	.	.	-	.
CUST_136799_PI430048170	0.000183684	73.3646	9.88576	8.59007	10.889	10.5897	P	P	P	P	2.75276	4.98827	4.31349	2.73048	A	P	P	A	CUST_136799_PI430048170	0	mRNA	CAACTGTAAACATCTGTCCATTGGTGTAGCTTTACAAACCATTCACTGATTTTGTGTAAT	NM_001077188	RefSeq	chrX	-	132626009	132961395	HS6ST2	90161	GO:0000139|GO:0005975|GO:0009405|GO:0005654|GO:0016021|GO:0044281|GO:0017095|GO:0030203|GO:0006024|GO:0015015|GO:0070062	heparan sulfate 6-O-sulfotransferase 2%2C transcript variant L	.	.	-	.
CUST_144536_PI430048170	0.00554375	70.6337	13.2362	10.12	10.509	8.23159	P	P	P	P	6.91788	4.10725	4.09443	4.46028	P	P	P	P	CUST_144536_PI430048170	0	mRNA	GTGCCATATGTATCAAATGACAAATCTTTATTGAATGGTTTTGCTCAGCACCACCTTTTA	NM_002988	RefSeq	chr17_KI270909v1_alt	+	18368	25578	CCL18	6362	GO:0005515|GO:0009607|GO:0007165|GO:0008009|GO:0006955|GO:0006954|GO:0007154|GO:0006935|GO:0060326|GO:0007267|GO:0005615	chemokine (C-C motif) ligand 18 (pulmonary and activation-regulated)	.	.	-	.
CUST_79185_PI430048170	0.00585126	68.7379	13.679	13.5372	14.5583	13.5608	P	P	P	P	6.61074	8.85296	8.28849	4.14914	P	P	P	A	CUST_79185_PI430048170	0	mRNA	CCTCTCATTTGGAAGACTATCCCTTCAATGCAGAATATTGAGGTTGAATCTCCTGGTGAG	NM_020299	RefSeq	chr7	+	134527591	134541414	AKR1B10	57016	GO:0005515|GO:0044598|GO:0047718|GO:0045550|GO:0044597|GO:0001758|GO:0007603|GO:0007586|GO:0006081|GO:0001523|GO:0005764|GO:0005829|GO:0016488|GO:0004033|GO:0008202|GO:0055114|GO:0070062	aldo-keto reductase family 1%2C member B10 (aldose reductase)	.	.	-	.
CUST_138204_PI430048170	0.00512516	67.2838	14.7234	14.5369	15.6889	14.7396	P	P	P	P	6.67481	10.1056	9.42015	5.85653	P	P	P	P	CUST_138204_PI430048170	0	mRNA	CAGAACAAATGTTTATTAAGCATCAGAAACTCTGCCAACACTGAGGATGTAAAGATCAAT	NM_020299	RefSeq	chr7	+	134527591	134541414	AKR1B10	57016	GO:0005515|GO:0044598|GO:0047718|GO:0045550|GO:0044597|GO:0001758|GO:0007603|GO:0007586|GO:0006081|GO:0001523|GO:0005764|GO:0005829|GO:0016488|GO:0004033|GO:0008202|GO:0055114|GO:0070062	aldo-keto reductase family 1%2C member B10 (aldose reductase)	.	.	-	.
CUST_144240_PI430048170	5.18923e-05	64.2186	17.4412	17.2076	17.5668	16.9342	P	P	P	P	10.4093	11.1627	11.9682	11.254	P	P	P	P	CUST_144240_PI430048170	0	mRNA	AGAGGCTGGGCCCCTGGACATGTACCTGCAGAATAATAAAGTCATCAATACCTCAAAAAA	NM_002964	RefSeq	chr1	-	153390031	153391188	S100A8	6279	GO:0008017|GO:0005515|GO:0035662|GO:0005886|GO:0050544|GO:0030307|GO:0045471|GO:0050832|GO:0005634|GO:0001816|GO:0010043|GO:0005615|GO:0005829|GO:0051092|GO:0006954|GO:0050786|GO:0032602|GO:0032496|GO:0005856|GO:0042742|GO:0070062|GO:0002526|GO:0002523|GO:0006919|GO:0032119|GO:0002793|GO:0030593|GO:0005509|GO:0006914|GO:0005576|GO:2001244|GO:0002544|GO:0051493|GO:0045087|GO:0042060|GO:0050729|GO:…	S100 calcium binding protein A8	.	.	-	.
CUST_133449_PI430048170	0.00700775	62.9605	14.7016	15.4862	14.9483	16.319	P	P	P	P	6.62934	7.69301	11.3461	5.44595	P	P	P	P	CUST_133449_PI430048170	0	mRNA	GCTTGGATGAGCAGGGGATGAGAGCTGCAGGGAAATAAATGAGATATTCGTCCTTATTTC	NM_005185	RefSeq	chr10	+	5524888	5526268	CALML3	810	GO:0005515|GO:0005509|GO:0070062	calmodulin-like 3	.	.	-	.
CUST_74432_PI430048170	0.00348396	62.7561	12.3441	12.5378	12.8384	12.3193	P	P	P	P	4.86056	6.69698	7.80469	4.27429	P	P	P	A	CUST_74432_PI430048170	0	mRNA	TCAGAAGCAACTCTAATCCTCGTGACTGGATTGCCACGTCTGGTATTTCCACAACATTTC	NM_004262	RefSeq	chr4	-	67820875	67883998	TMPRSS11D	9407	GO:0004252|GO:0007585|GO:0005887|GO:0006508|GO:0005576|GO:0008233|GO:0070062	transmembrane protease%2C serine 11D	.	.	-	.
CUST_133358_PI430048170	0.004286	59.3052	13.0454	13.0007	13.5553	12.2317	P	P	P	P	6.12094	7.62923	8.13948	3.93147	P	P	P	A	CUST_133358_PI430048170	0	mRNA	CTCAATTTTGGAATTTCAAACACCAGCAAAAAATTGGAAATCGAGATAGGTTGCTGACTT	NM_005978	RefSeq	chr1	-	153561108	153565830	S100A2	6273	GO:0005515|GO:0043542|GO:0005509|GO:0005575|GO:0042802	S100 calcium binding protein A2	.	.	-	.
CUST_141010_PI430048170	0.000699593	56.1524	15.7251	15.445	16.6019	15.3443	P	P	P	P	8.89738	11.3347	9.73197	8.49696	P	P	P	P	CUST_141010_PI430048170	0	mRNA	AGGATCTTCTGAGCAGAAGCCCAGGCGGGCCCGGGGCCTTGGCTGGCAAATAAAGCGTTA	NM_002307	RefSeq	chr19	-	38770967	38773517	LGALS7	3963	NA	lectin%2C galactoside-binding%2C soluble%2C 7	.	.	-	.
CUST_130858_PI430048170	0.021892	49.91	15.0132	14.9857	15.5694	15.0862	P	P	P	P	7.36693	9.65079	10.9695	3.28359	P	P	P	A	CUST_130858_PI430048170	0	mRNA	GAGTTGAAAATGCAACCAACTCTTGGCGAACTGTACAAACAAATCTTTGCTATACTTTAT	NM_004262	RefSeq	chr4	-	67820875	67883998	TMPRSS11D	9407	GO:0004252|GO:0007585|GO:0005887|GO:0006508|GO:0005576|GO:0008233|GO:0070062	transmembrane protease%2C serine 11D	.	.	-	.
CUST_129158_PI430048170	0.0036463	49.0475	10.673	9.28855	10.0586	11.258	P	P	P	P	3.49899	4.89249	6.19803	1.71787	A	P	P	A	CUST_129158_PI430048170	0	mRNA	GATGCAGTAGGGAAGAGACGATGTAAAAATAATAAACAATATATACCTTCCTAGAGTGTG	NM_022097	RefSeq	chr16	+	23754626	23758951	CHP2	63928	GO:0005515|GO:0005737|GO:0008284|GO:0005886|GO:0045944|GO:0005509|GO:0010922|GO:0071277|GO:0042307|GO:0005634|GO:0015031|GO:0070886	calcineurin-like EF-hand protein 2	.	.	-	.
CUST_127167_PI430048170	0.000334031	48.3892	11.912	12.7716	13.4491	11.9504	P	P	P	P	6.16537	6.99259	8.18893	5.52707	P	P	P	P	CUST_127167_PI430048170	0	mRNA	CAACCCTACATATTTCTGATCATGTGCTGCCTTTTACTGCTGAATTAAAACAGATATTTC	NM_032330	RefSeq	chr16	+	55566671	55567680	CAPNS2	84290	GO:0005737|GO:0004198|GO:0005886|GO:0005509|GO:0006508	calpain%2C small subunit 2	.	.	-	.
CUST_127777_PI430048170	0.00307778	46.4537	10.7737	10.9604	10.6289	10.6367	P	P	P	P	3.83147	6.2008	5.6764	3.32273	A	P	P	A	CUST_127777_PI430048170	0	mRNA	AGTGAGGATAAAGACTGGGCTGCCAAGGAGGACTCCTCATAAACATTGACAAATTGCTCT	NM_019089	RefSeq	chr1	-	6415233	6419919	HES2	54626	GO:0003690|GO:0046983|GO:0005634|GO:0045892|GO:0006351|GO:0008134	hes family bHLH transcription factor 2	.	.	-	.
CUST_132688_PI430048170	0.00725858	46.1941	11.9735	11.75	12.9355	10.8291	P	P	P	P	5.47707	7.99153	6.04546	2.45765	P	P	P	A	CUST_132688_PI430048170	0	mRNA	GTGCAACGAACTTTCTGCTGAATTAATGGTAATAAAACTCTGGGTGTTTTTCAGAAATAC	NM_005130	RefSeq	chr4	-	15935569	15938740	FGFBP1	9982	GO:0005515|GO:0007165|GO:0008284|GO:0008285|GO:0005886|GO:0009986|GO:0045743|GO:0017134|GO:0007267|GO:0005615|GO:0008201	fibroblast growth factor binding protein 1	.	.	-	.
CUST_136243_PI430048170	0.0317284	42.6025	16.0447	15.8947	15.9826	16.18	P	P	P	P	9.28412	11.2764	11.6273	3.58452	P	P	P	A	CUST_136243_PI430048170	0	mRNA	CCCACATATAAATGTACTTTTCCTTCCAGAAAAATTTCCCTTGAGGAAAAATGTCCAAGA	NM_002974	RefSeq	chr18	-	63637258	63644319	SERPINB4	6318	GO:0010951|GO:0030162|GO:0005737|GO:0004867|GO:0010466|GO:0019899|GO:0005615|GO:0070062	serpin peptidase inhibitor%2C clade B (ovalbumin)%2C member 4%2C transcript variant 1	.	.	-	.
CUST_136244_PI430048170	0.0274018	42.0091	18.2297	18.2471	18.3815	18.4	P	P	P	P	11.6437	13.6716	13.8481	6.51035	P	P	P	P	CUST_136244_PI430048170	0	mRNA	CTGGCAACAACAGATTCTCTTGGCTCATATTTCTTTTCTTTCTCATCTTGATGATGATCG	NM_006919	RefSeq	chr18	-	63655196	63661963	SERPINB3	6317	GO:0010951|GO:0005737|GO:0001618|GO:0004867|GO:0010466|GO:0005634|GO:0009615|GO:0005615|GO:0031982|GO:0043086|GO:0045861|GO:0070062	serpin peptidase inhibitor%2C clade B (ovalbumin)%2C member 3	.	.	-	.
CUST_144618_PI430048170	0.00156601	41.753	13.011	12.112	11.8037	13.2828	P	P	P	P	6.98103	7.26862	8.31609	4.84741	P	P	P	P	CUST_144618_PI430048170	0	mRNA	GCACTTTTATTTTTTCCTGTGTGTCATGTTGGTTTTTGGTACTTGTATTGTCATTTGGAG	NM_002993	RefSeq	chr4	+	73836555	73838760	CXCL6	6372	GO:0008009|GO:0070098|GO:0002446|GO:0007267|GO:0005576|GO:0045236|GO:0005615|GO:0002690|GO:0007165|GO:0006955|GO:0006954|GO:0006935|GO:0007186|GO:0060326|GO:0042127|GO:0032496|GO:0008201|GO:0042742	chemokine (C-X-C motif) ligand 6	.	.	-	.
CUST_81487_PI430048170	4.75924e-06	38.9028	10.8341	11.8274	11.4536	10.8372	P	P	P	P	5.71068	5.77242	6.52308	5.91788	P	P	P	P	CUST_81487_PI430048170	0	mRNA	TACGCCGCTACCTGGACAGCGCGATGCAGGAGAAAGAGTTCAAATACACGTGTCCGCACA	NM_004669	RefSeq	chr9	-	136994607	136996572	CLIC3	9022	GO:0005515|GO:0006821|GO:0007165|GO:0005737|GO:0005244|GO:0034707|GO:0005634|GO:0034765|GO:0005254|GO:0070062	chloride intracellular channel 3	.	.	-	.
CUST_131135_PI430048170	0.00915897	36.6652	9.83032	10.1559	10.309	10.0605	P	P	P	P	2.08786	5.5377	5.99404	2.38705	A	P	P	A	CUST_131135_PI430048170	0	mRNA	AGTCCACAGTGCTATCAATATTGTAACAGTAATGACTACAATAAAGCCAAAAGTCCAGTG	NM_001290341	RefSeq	chr15	-	100400394	100544326	CERS3	204219	GO:0006665|GO:0031965|GO:0005783|GO:0030216|GO:0030148|GO:0005789|GO:0016021|GO:0044281|GO:0050291|GO:0046513|GO:0003677	ceramide synthase 3%2C transcript variant 1	.	.	-	.
CUST_130859_PI430048170	0.000196535	36.3179	9.90739	10.9429	11.1509	10.498	P	P	P	P	5.50987	5.6287	4.02669	6.16459	P	P	P	P	CUST_130859_PI430048170	0	mRNA	GGAAGTATGGGAACTAAGTTAAGGAAATCCAGAAAGAAGCCAAGATATATCCTTATTTTC	NM_014058	RefSeq	chr4_GL000257v2_alt	+	141139	191291	TMPRSS11E	28983	GO:0004252|GO:0050890|GO:0005887|GO:0006508|GO:0008236|GO:0005576	transmembrane protease%2C serine 11E	.	.	-	.
CUST_143327_PI430048170	4.16539e-05	35.4536	12.6111	13.2557	13.7457	12.4689	P	P	P	P	7.79808	8.0035	7.59992	8.35095	P	P	P	P	CUST_143327_PI430048170	0	mRNA	GTGGCTGCTGATAACCCAACATTCCATCTCTACCCTCATACTTCAAAATTAAATCAAGTA	NM_005213	RefSeq	chr3	+	122325163	122341968	CSTA	1475	GO:0004869|GO:0010466|GO:0005634|GO:0002020|GO:0005615|GO:0001533|GO:0045861|GO:0010951|GO:0005737|GO:0016337|GO:0018149|GO:0005198|GO:0030216|GO:0005654|GO:0030674|GO:0070062	cystatin A (stefin A)	.	.	-	.
CUST_129592_PI430048170	0.0208846	34.9301	9.56775	6.57428	11.3352	8.09582	P	P	P	P	4.15996	5.39131	4.79498	4.22061	P	P	P	P	CUST_129592_PI430048170	0	mRNA	TGGTCAAGTTGTCAGCCCTGATCAGTTTGGACTCTGTAACTCATAGGTGCATTCTTTTTT	NM_020416	RefSeq	chr4	-	6320577	6472599	PPP2R2C	5522	GO:0005515|GO:0007165|GO:0050790|GO:0008601|GO:0000159	protein phosphatase 2%2C regulatory subunit B%2C gamma%2C transcript variant 1	.	.	-	.
CUST_143641_PI430048170	0.0055996	33.2481	10.8786	11.0888	11.1673	11.1516	P	P	P	P	4.88856	6.49542	7.00353	3.53237	P	P	P	A	CUST_143641_PI430048170	0	mRNA	CGGGAGCCCAGAGTGCACAGATCAGATATTTATTAAACATATAAATAAAACACAGTTTTC	NM_001284406	RefSeq	chr3	-	12733529	12769457	TMEM40	55287	GO:0016021	transmembrane protein 40%2C transcript variant 1	.	.	-	.
CUST_145138_PI430048170	0.00150877	32.9439	10.4002	9.51508	8.86836	9.24278	P	P	P	P	3.92747	5.02532	5.41565	2.41681	A	P	P	A	CUST_145138_PI430048170	0	mRNA	CATTCTTTATCTCCTTGAAGCCATAATGGTGCTGAGTGACTTCCAACACGATTTGCTGGC	NM_031415	RefSeq	chr8	-	129748195	129786888	GSDMC	56169	GO:0005739|GO:0003674|GO:0008150|GO:0005737|GO:0005815	gasdermin C	.	.	-	.
CUST_143683_PI430048170	1.08326e-05	32.2414	11.9839	12.8677	12.6317	11.9165	P	P	P	P	7.23021	7.12018	7.77258	7.37733	P	P	P	P	CUST_143683_PI430048170	0	mRNA	GTCTGTCGCCCAATAAAGGCATCTTTGTCGGGAGTGAGGGTGTCCTGACATCTGAAGGGC	NM_004669	RefSeq	chr9	-	136994607	136996572	CLIC3	9022	GO:0005515|GO:0006821|GO:0007165|GO:0005737|GO:0005244|GO:0034707|GO:0005634|GO:0034765|GO:0005254|GO:0070062	chloride intracellular channel 3	.	.	-	.
CUST_97152_PI430048170	0.0231852	32.0493	12.2838	12.8567	12.6677	11.6181	P	P	P	P	4.94369	8.88509	7.50222	1.70485	P	P	P	A	CUST_97152_PI430048170	0	mRNA	AGTCAAAGTCGAGGATATTTTTTATTCAGGCCACGGAATGGAAGAAGGTCAGCAGGGTTC	NM_006681	RefSeq	chr4	-	55595228	55636298	NMU	10874	GO:0007586|GO:0005102|GO:0005576|GO:0009648|GO:0006940|GO:0001696|GO:0019233|GO:0007165|GO:0007186|GO:0045987|GO:0007218|GO:0050806|GO:0043195|GO:0042922|GO:0046887|GO:0042755	neuromedin U%2C transcript variant 1	.	.	-	.
CUST_59022_PI430048170	0.000116671	31.4177	14.8119	14.1447	14.8119	14.2335	P	P	P	P	8.94299	9.46937	10.4075	8.84973	P	P	P	P	CUST_59022_PI430048170	0	mRNA	AACCTGGAGCCGTTGTTCGAGCAGTACATCAACAACCTCAGGAGGCAGCTGGACAGCATC	NM_173086	RefSeq	chr12	-	52468515	52473785	KRT6C	286887	GO:0005882|GO:0005198|GO:0045104|GO:0045095|GO:0070062	keratin 6C%2C type II	.	.	-	.
CUST_138714_PI430048170	0.000189058	31.304	11.2901	11.9075	12.0515	11.5603	P	P	P	P	6.54212	7.38018	6.9723	5.62727	P	P	P	P	CUST_138714_PI430048170	0	mRNA	GGAGGCTTTTGCTGGGATGAATGTTTTTATAGGGTTTTTGTTGTAACATAAGCTATTTTC	NM_001039775	RefSeq	chr1	-	26321858	26354130	AIM1L	55057	GO:0030246	absent in melanoma 1-like	.	.	-	.
CUST_74385_PI430048170	0.0195309	31.1566	12.4712	13.0473	12.9531	11.8972	P	P	P	P	5.17426	9.12704	7.84194	2.63464	P	P	P	A	CUST_74385_PI430048170	0	mRNA	ATGCCAGCTAATTTTCCACAGAGCAATGCTATGGAATACAAAATGTACTGACATTTTGTT	NM_006681	RefSeq	chr4	-	55595228	55636298	NMU	10874	GO:0007586|GO:0005102|GO:0005576|GO:0009648|GO:0006940|GO:0001696|GO:0019233|GO:0007165|GO:0007186|GO:0045987|GO:0007218|GO:0050806|GO:0043195|GO:0042922|GO:0046887|GO:0042755	neuromedin U%2C transcript variant 1	.	.	-	.
CUST_130798_PI430048170	0.000121466	31.0043	10.9126	11.5503	12.0907	11.0018	P	P	P	P	6.27044	6.69691	6.61047	6.44411	P	P	P	P	CUST_130798_PI430048170	0	mRNA	CCGCTGTGTAAAACTACTGCCTTGCCACTCACTGTTGTATACATTTCTTATTTACGATTT	NM_198173	RefSeq	chr1	+	24319321	24355318	GRHL3	57822	GO:0001736|GO:0005515|GO:0007389|GO:0003700|GO:0006357|GO:0006366|GO:0000981|GO:0090179|GO:0005634|GO:0007398|GO:0007417|GO:0043565|GO:0008544|GO:0032321|GO:0032956|GO:0045944|GO:0061029|GO:0042060|GO:0090103	grainyhead-like 3 (Drosophila)%2C transcript variant 2	.	.	-	.
CUST_136242_PI430048170	6.56028e-06	30.9384	15.1971	15.6352	16.0725	15.1548	P	P	P	P	10.1752	10.4422	11.2756	10.2749	P	P	P	P	CUST_136242_PI430048170	0	mRNA	TCCCATCTCTTCCTTGACCTGCATTGTAAATAGGTTCTTCTTGTTCTGAGATTCAATATT	NM_002639	RefSeq	chr18	+	63476910	63505085	SERPINB5	5268	GO:0005515|GO:0010951|GO:0050678|GO:0005737|GO:0004867|GO:0030198|GO:0006928|GO:0060512|GO:0002009|GO:0005615|GO:0070062	serpin peptidase inhibitor%2C clade B (ovalbumin)%2C member 5	.	.	-	.
CUST_128590_PI430048170	0.000458424	30.245	10.0804	9.89435	9.44964	8.52565	P	P	P	P	4.65164	4.92916	4.58078	4.52573	P	P	P	P	CUST_128590_PI430048170	0	mRNA	TCTTTAAAATCTGCCATTGCAAATAGCTGTTTTAATAAACCAATTTTGCCTTGGCCCCTG	NM_001145122	RefSeq	chr2	-	31173055	31217545	CAPN14	440854	GO:0005737|GO:0004198|GO:0005509|GO:0006508|GO:0005654	calpain 14	.	.	-	.
CUST_138176_PI430048170	0.00542159	29.7824	11.97	11.6168	11.6659	12.2287	P	P	P	P	7.94917	5.57824	7.57339	4.64509	P	P	P	P	CUST_138176_PI430048170	0	mRNA	CTGTGTTGAATTACGGAATAATGAGTTAGAACTATTAAAACAGCCAAAACTCCACAGTCA	NM_000584	RefSeq	chr4	+	73740505	73743716	CXCL8	3576	GO:0005515|GO:0034976|GO:0019722|GO:0008285|GO:0005153|GO:0002237|GO:0006928|GO:0030155|GO:0005615|GO:0030968|GO:0035556|GO:0031623|GO:0045091|GO:0006955|GO:0006954|GO:0006935|GO:0071356|GO:0007050|GO:0008009|GO:0070098|GO:0045744|GO:0030593|GO:0005576|GO:0048566|GO:0001525|GO:0044344|GO:0050930|GO:0007165|GO:0071222|GO:0007186|GO:0071347|GO:0090023|GO:0042119|GO:0006987|GO:0044267	chemokine (C-X-C motif) ligand 8	.	.	-	.
CUST_137614_PI430048170	0.0134893	29.3017	10.8528	10.8426	10.6866	10.3967	P	P	P	P	3.74407	5.72535	7.30151	1.99236	A	P	P	A	CUST_137614_PI430048170	0	mRNA	CTGAAGATGCTTTTTGGAAAGCTCTGAATCTATACCTAATGCTCTTAATTATTGGCTTGT	NM_012397	RefSeq	chr18	+	63587299	63599199	SERPINB13	5275	GO:0010951|GO:0030162|GO:0005737|GO:0004867|GO:0005615|GO:0009411|GO:0070062	serpin peptidase inhibitor%2C clade B (ovalbumin)%2C member 13	.	.	-	.
CUST_106550_PI430048170	6.65854e-05	29.041	11.8403	12.6195	12.8772	11.8349	P	P	P	P	7.38083	7.74135	7.62854	7.22175	P	P	P	P	CUST_106550_PI430048170	0	mRNA	GGGCCATTTAACCTGGATGCCACCATTTTATGGGGATAATGATGCTTACCATGGTTAATG	NM_144590	RefSeq	chr10	-	88819901	88851975	ANKRD22	118932	NA	ankyrin repeat domain 22	.	.	-	.
CUST_130860_PI430048170	0.00400888	28.3218	9.85026	11.1301	9.70277	8.15727	P	P	P	P	5.43411	5.23436	4.83627	5.38485	P	P	P	P	CUST_130860_PI430048170	0	mRNA	GGCATCTCCTTATAGTAAAAGTGCAATCATATGGATGGCTAACTTTGTAATCTCTACAAA	NM_182502	RefSeq	chr4	-	68226652	68245694	TMPRSS11B	132724	GO:0003674|GO:0008150|GO:0004252|GO:0005886|GO:0005887|GO:0006508|GO:0008236|GO:0070062	transmembrane protease%2C serine 11B	.	.	-	.
CUST_141932_PI430048170	0.00145068	27.8568	12.1432	12.8529	12.669	12.4805	P	P	P	P	7.0709	8.48943	8.22316	6.21343	P	P	P	P	CUST_141932_PI430048170	0	mRNA	TAGTAAATTTAGAACTGTAGAGGCTAATAAACTGCGATGAGACATTTAAGCTCTGCTCCA	NM_001159642	RefSeq	chr1	+	151036552	151047600	BNIPL	149428	GO:0005515|GO:0008285|GO:0006915|GO:0005634|GO:0005829|GO:0040009|GO:0042802	BCL2/adenovirus E1B 19kD interacting protein like%2C transcript variant 2	.	.	-	.
CUST_134118_PI430048170	0.0177332	26.0552	13.0616	13.6927	13.6286	12.644	P	P	P	P	6.05623	10.0547	8.71209	4.21432	P	P	P	A	CUST_134118_PI430048170	0	mRNA	TGTACTCTGTTGAAAATCCCTGTGTTGTCAATGTTCTCAGTTGTAACAATGTTGTAAATG	NM_006681	RefSeq	chr4	-	55595228	55636298	NMU	10874	GO:0007586|GO:0005102|GO:0005576|GO:0009648|GO:0006940|GO:0001696|GO:0019233|GO:0007165|GO:0007186|GO:0045987|GO:0007218|GO:0050806|GO:0043195|GO:0042922|GO:0046887|GO:0042755	neuromedin U%2C transcript variant 1	.	.	-	.
CUST_126946_PI430048170	0.000698564	25.6135	12.617	13.1949	13.1434	13.025	P	P	P	P	8.26479	7.8553	9.23244	7.223	P	P	P	P	CUST_126946_PI430048170	0	mRNA	CTCTGAATACAATACTGCTGACCACATTTGGCTACTTCAGCTTAAATGTATGTTAATTGA	NM_024794	RefSeq	chr19	-	15226918	15232420	EPHX3	79852	GO:0003674|GO:0008150|GO:0016787|GO:0008152|GO:0005576|GO:0005575	epoxide hydrolase 3%2C transcript variant 1	.	.	-	.
CUST_130551_PI430048170	0.00087313	25.4743	13.6795	13.2753	12.5957	13.1657	P	P	P	P	7.66539	9.50637	8.74051	7.22817	P	P	P	P	CUST_130551_PI430048170	0	mRNA	CCAGCCACTTGGGAACAGCAGGTAATACTGAAGAAAAATAAAAATAGATTTTGAAAACGT	NM_177980	RefSeq	chr20	+	59958415	60013113	CDH26	60437	GO:0005886|GO:0005509|GO:0016021|GO:0007156	cadherin 26%2C transcript variant a	.	.	-	.
CUST_131196_PI430048170	8.80777e-05	25.4454	10.8838	10.8869	10.4235	11.7072	P	P	P	P	7.12179	6.44615	6.06802	5.33968	P	P	P	P	CUST_131196_PI430048170	0	mRNA	ATGTAAAGCCTGAAGGCCTTTGTTGGGCAGGACGGCAATAAAGTCTCTGACATCCCCTCA	NM_001080464	RefSeq	chr14	+	104085685	104112709	ASPG	374569	GO:0016042|GO:0004622|GO:0004067|GO:0006528|GO:0003847|GO:0006644	asparaginase	.	.	-	.
CUST_118507_PI430048170	0.00586274	24.6209	10.7073	12.4953	13.679	12.6801	P	P	P	P	5.57747	9.87506	5.99032	5.68058	P	P	P	P	CUST_118507_PI430048170	0	mRNA	TTAGCATGCTGTCACCCTGAATCATAATCGCTCCTTTGCACCTCTAAAAAGATGCCCTTA	NM_001199828	RefSeq	chr1	+	152984087	152985814	SPRR1A	6698	GO:0005515|GO:0005737|GO:0018149|GO:0008544|GO:0005198|GO:0030216|GO:0031424|GO:0030674|GO:0001533	small proline-rich protein 1A%2C transcript variant 1	.	.	-	.
CUST_130369_PI430048170	5.81002e-06	24.3274	9.75996	10.3397	10.2481	9.64044	P	P	P	P	5.49747	5.9391	5.13097	4.9135	P	P	P	P	CUST_130369_PI430048170	0	mRNA	GAGGACTTCTCCAGACATGATTCTTCATAGAGTGGTAATACAATTTATAGTACAATCACA	NM_176891	RefSeq	chr9	-	21480839	21482313	IFNE	338376	GO:0005132|GO:0019221|GO:0033141|GO:0045343|GO:0005125|GO:0005615|GO:0002250|GO:0051607|GO:0042100|GO:0045087|GO:0006959|GO:0030183|GO:0043330|GO:0042742|GO:0002286|GO:0002323	interferon%2C epsilon	.	.	-	.
CUST_127040_PI430048170	0.0262168	24.0769	16.0808	16.3073	15.9643	15.8267	P	P	P	P	6.87385	13.0038	11.4884	6.80491	P	P	P	P	CUST_127040_PI430048170	0	mRNA	GGTCCTGAAGGAAATTCTTATAACTCAACATTTGTCTGGTCTTATAAGTAAAGACAGCTT	NM_006952	RefSeq	chr3	+	119173577	119205153	UPK1B	7348	GO:0016324|GO:0005198|GO:0030855|GO:0016021|GO:0070062	uroplakin 1B	.	.	-	.
CUST_130041_PI430048170	8.24053e-05	24.0676	8.94052	10.1593	9.58448	8.93774	P	P	P	P	4.44948	4.96848	5.01778	5.11474	P	P	P	P	CUST_130041_PI430048170	0	mRNA	CCCATTTCAATCATGCAGATGGTTTCTTTTTGTAAAGAGTTCCGTTTGCCTTTCAATTTT	NM_152443	RefSeq	chr14	+	67701885	67734451	RDH12	145226	GO:0005515|GO:0005622|GO:0007603|GO:0042572|GO:0004745|GO:0045494|GO:0001523|GO:0007601|GO:0055114|GO:0060342	retinol dehydrogenase 12 (all-trans/9-cis/11-cis)	.	.	-	.
CUST_136968_PI430048170	0.0159661	24.0673	9.5921	11.7641	10.6253	10.3912	P	P	P	P	3.96413	5.81667	7.79916	1.73201	P	P	P	A	CUST_136968_PI430048170	0	mRNA	CTCACCACTTACCCGGGATAGTAAACATGATACACATCAATAAAGGCAGACTTTATTGTG	NM_178468	RefSeq	chr20	-	35285730	35292422	FAM83C	128876	NA	family with sequence similarity 83%2C member C	.	.	-	.
CUST_133237_PI430048170	0.00294921	23.8903	16.5092	16.748	16.8414	16.6557	P	P	P	P	11.1101	12.5975	12.9268	10.6014	P	P	P	P	CUST_133237_PI430048170	0	mRNA	GAAAGCATGTCTGCTGGGTGTGACCATGTTTCCTCTCAATAAAGTTCCCCTGTGACACTC	NM_006142	RefSeq	chr1	+	26863141	26864456	SFN	2810	GO:0051219|GO:0010839|GO:0005515|GO:0030307|GO:0071901|GO:0031424|GO:0061436|GO:0001836|GO:0005634|GO:0000079|GO:0003334|GO:0005615|GO:0005829|GO:0046827|GO:0005737|GO:1900740|GO:0061024|GO:0043154|GO:0030659|GO:0070062|GO:0008630|GO:0010482|GO:0019901|GO:0019904|GO:0006915|GO:0097193|GO:0007165|GO:0045606|GO:0008426|GO:0006469	stratifin	.	.	-	.
CUST_137766_PI430048170	0.00342297	22.7056	10.0181	10.5537	10.1732	10.0676	P	P	P	P	4.21163	6.51395	6.31114	4.36895	P	P	P	A	CUST_137766_PI430048170	0	mRNA	ATGTCCTTCCATTACATCTCAATGGGAGACTGCATAGGATGGCTTGAGGACTTCTTGATG	NM_130900	RefSeq	chr6	-	150020129	150025532	RAET1L	NA	NA	retinoic acid early transcript 1L	.	.	-	.
CUST_134391_PI430048170	0.000134438	22.638	11.6109	11.4652	11.9718	11.5202	P	P	P	P	7.11972	7.43539	7.50319	6.26019	P	P	P	P	CUST_134391_PI430048170	0	mRNA	TTCCTGCATTTGTGAAATGATGGTGAAAGTAAGTGGTAGCTTTTCCCTTCTTTTTCTTCT	NM_173843	RefSeq	chr2	+	113117892	113134016	IL1RN	3557	GO:0006629|GO:0002439|GO:0005886|GO:0014050|GO:0045352|GO:0045353|GO:0005152|GO:0005151|GO:0005615|GO:0005150|GO:0005622|GO:0006955|GO:0005737|GO:0042594|GO:0001960|GO:0070670|GO:0001660|GO:0032496|GO:0034115|GO:0007613|GO:0043507|GO:0070555|GO:0070062|GO:0014823|GO:0030336|GO:0007565|GO:0005149|GO:0043066|GO:2000660|GO:0042493|GO:0051384|GO:0006953|GO:0005125|GO:0019233|GO:0045837|GO:0071874|GO:…	interleukin 1 receptor antagonist%2C transcript variant 4	.	.	-	.
CUST_145168_PI430048170	0.00597284	22.2516	10.8436	10.0717	11.1207	12.9844	P	P	P	P	7.24685	6.83523	7.37252	7.35241	P	P	P	P	CUST_145168_PI430048170	0	mRNA	CTTTCTCCCTGTGATGATTTCTCTGCTCTTTGCTCTTTGTAATTTCTAAATAAAGCAGGT	NM_173086	RefSeq	chr12	-	52468515	52473785	KRT6C	286887	GO:0005882|GO:0005198|GO:0045104|GO:0045095|GO:0070062	keratin 6C%2C type II	.	.	-	.
CUST_131226_PI430048170	0.000624279	21.8878	11.36	12.253	11.0594	11.8739	P	P	P	P	5.99788	8.30556	7.11718	6.5382	P	P	P	P	CUST_131226_PI430048170	0	mRNA	GTAAAATAATCACGTTAGACTTCAGACCTCTGGGGATTCTTTCCGTGTCCTGAAAGAGAA	NM_025217	RefSeq	chr6	+	149941937	149949232	ULBP2	80328	GO:0002474|GO:0009986|GO:0030101|GO:0042267|GO:0046703|GO:0042605|GO:0005615|GO:0046658	UL16 binding protein 2	.	.	-	.
CUST_131141_PI430048170	0.000221747	21.8472	8.98167	10.7425	10.0482	9.16449	P	P	P	P	6.01992	4.92533	5.70918	4.84269	P	P	P	P	CUST_131141_PI430048170	0	mRNA	TTGCTCTTGAGACATGGTAATCTCTTAATGTAACTACTAAAGGAGAGGTAGATTGAAAAG	NM_145307	RefSeq	chr10	-	62193085	62268863	RTKN2	219790	GO:0030097|GO:0007165|GO:0008284|GO:0005886	rhotekin 2%2C transcript variant 1	.	.	-	.
CUST_134859_PI430048170	0.00595254	21.7825	9.44837	9.39172	6.23721	8.78656	P	P	P	P	5.31452	1.87983	4.98219	3.53146	P	A	P	A	CUST_134859_PI430048170	0	mRNA	GCGGATGAATGGTACTTTCCACAAGTGCATTTGAGTAGAAGCATAACCTATTCTCAGTTA	NM_001297550	RefSeq	chr4	+	164876987	164897527	APELA	NA	NA	apelin receptor early endogenous ligand	.	.	-	.
CUST_143010_PI430048170	0.00726272	21.5837	15.8537	15.9773	15.9737	15.5429	P	P	P	P	9.92863	11.8127	12.4979	9.15443	P	P	P	P	CUST_143010_PI430048170	0	mRNA	CCTGGAGATTCTGAAGTGCCTTTGCTGTGGTTTTCAAAATAATAAAGATTTGTATTCAAC	NM_001271702	RefSeq	chr10	-	47467993	47484158	ANXA8	NA	NA	annexin A8%2C transcript variant 1	.	.	-	.
CUST_140973_PI430048170	0.0249944	21.3573	11.0154	11.4079	11.366	11.4443	P	P	P	P	4.58273	8.47839	6.55736	1.76622	P	P	P	A	CUST_140973_PI430048170	0	mRNA	CAGCTTTGGCATGACTGTTTGTCTCGAAAACCAATAAACTCAAAGTTTAGAAAAACTCAA	NM_173076	RefSeq	chr2	-	214931541	215138428	ABCA12	26154	GO:0005515|GO:0005886|GO:0097209|GO:0031424|GO:0005743|GO:0061436|GO:0010875|GO:0005829|GO:0045055|GO:0005737|GO:0034191|GO:2000010|GO:0043129|GO:0019725|GO:0035627|GO:0048286|GO:0005102|GO:0055088|GO:0005524|GO:0072659|GO:0033700|GO:0034040|GO:0008152|GO:0006869|GO:0016021|GO:0032940|GO:0005319	ATP-binding cassette%2C sub-family A (ABC1)%2C member 12%2C transcript variant 1	.	.	-	.
CUST_135103_PI430048170	0.000220624	21.3323	9.92978	11.484	11.5636	11.2768	P	P	P	P	6.6088	7.25626	6.85316	6.17201	P	P	P	P	CUST_135103_PI430048170	0	mRNA	GGATGAACATTAAGTGTTTGAATTCATGCTCTGCTTTTGTGTTACTGTAAACACAAGATC	NM_000772	RefSeq	chr10	+	94683493	94736191	CYP2C18	1562	GO:0008392|GO:0006805|GO:0070330|GO:0005506|GO:0008395|GO:0019373|GO:0044281|GO:0043231|GO:0004497|GO:0005737|GO:0019825|GO:0042738|GO:0005789|GO:0016712|GO:0020037|GO:0055114	cytochrome P450%2C family 2%2C subfamily C%2C polypeptide 18%2C transcript variant 1	.	.	-	.
CUST_130310_PI430048170	0.0114611	21.315	14.3921	14.2542	14.252	14.6965	P	P	P	P	8.63804	10.8569	10.7395	6.95294	P	P	P	P	CUST_130310_PI430048170	0	mRNA	GCGACGAGAATGCAGAAGTCAGTAACATGTGCATGTTTGTTGTGCTCCTTTTTTCTGTTG	NM_144717	RefSeq	chr3	+	136957864	137011084	IL20RB	53833	GO:0002437|GO:0032703|GO:0032753|GO:0004896|GO:0005886|GO:0032733|GO:0019221|GO:0001808|GO:0042130|GO:0048873|GO:0042015|GO:0002765|GO:0016021|GO:0032689	interleukin 20 receptor beta	.	.	-	.
CUST_135273_PI430048170	0.00147103	20.8633	11.313	11.5919	11.4487	11.4281	P	P	P	P	6.53672	7.37423	7.76678	5.89261	P	P	P	P	CUST_135273_PI430048170	0	mRNA	TTTGCCAAACCCATTCTTGTACTCCCTTGTGATCTATAAAAGATTTTTCTATGATGCCAA	NM_133637	RefSeq	chr2	-	74518130	74526281	DQX1	165545	GO:0004004|GO:0005737|GO:0000398|GO:0005681|GO:0005524	DEAQ box RNA-dependent ATPase 1	.	.	-	.
CUST_94003_PI430048170	0.000386189	20.7367	10.8654	10.166	10.4765	9.91905	P	P	P	P	5.03892	6.69083	6.42972	5.26194	P	P	P	P	CUST_94003_PI430048170	0	mRNA	AAAGCAAGGAAACCAGCTTGGTTTGGCAAACAGCTGATGAAATAAATGTGACGTAGAAGA	NM_152319	RefSeq	chr12	+	48482502	48496514	C12orf54	121273	NA	chromosome 12 open reading frame 54	.	.	-	.
CUST_143328_PI430048170	4.41489e-05	19.8495	8.17593	8.27296	9.09086	8.14251	P	P	P	P	3.85184	4.33179	4.22543	4.21556	A	P	P	A	CUST_143328_PI430048170	0	mRNA	TAAAATAAAAGAGTGTGAGTAAATCCAATTCCAGAGCATAACTGGCTCCAGATCTCAGAT	NM_000100	RefSeq	chr21	-	43773664	43776375	CSTB	1476	GO:0010951|GO:0008344|GO:0005737|GO:0004869|GO:0004866|GO:0010466|GO:0005730|GO:0042981|GO:0002020|GO:0005615|GO:0045861|GO:0070062	cystatin B (stefin B)	.	.	-	.
CUST_142311_PI430048170	0.00397315	19.8318	11.2028	12.9085	14.0978	13.1515	P	P	P	P	7.13076	10.4654	7.21574	7.19801	P	P	P	P	CUST_142311_PI430048170	0	mRNA	AATCATAATCGCTCCTTTGCACCTCTAAAAAGATGTCCCTTACCCTCATTCTGGAGGGCT	NM_001199828	RefSeq	chr1	+	152984087	152985814	SPRR1A	6698	GO:0005515|GO:0005737|GO:0018149|GO:0008544|GO:0005198|GO:0030216|GO:0031424|GO:0030674|GO:0001533	small proline-rich protein 1A%2C transcript variant 1	.	.	-	.
CUST_144347_PI430048170	0.00579624	19.8177	9.55782	9.98702	9.77743	9.39344	P	P	P	P	3.46364	6.25015	6.01985	3.94696	A	P	P	A	CUST_144347_PI430048170	0	mRNA	AATGACAAGGATATGACCATGTCCTTCCATTACATCTCAATGGGAGACTGCACAGGATGG	NM_001001788	RefSeq	chr6	-	149916877	149923152	RAET1G	NA	NA	retinoic acid early transcript 1G%2C transcript variant 1	.	.	-	.
CUST_131747_PI430048170	0.00888976	19.6166	12.5892	12.7693	12.1916	12.7616	P	P	P	P	8.23983	7.86935	9.41255	5.48672	P	P	P	P	CUST_131747_PI430048170	0	mRNA	GCCTAAGTGGCTTAGCTGGGTCTTTCATAGCCAAACTTGTATATTTAAATTCTTTGTAAT	NM_001167890	RefSeq	chrX	+	13569574	13633575	EGFL6	25975	GO:0007049|GO:0005178|GO:0016020|GO:0030198|GO:0005509|GO:0010811|GO:0007275|GO:0007155|GO:0005615|GO:0030154|GO:0005604	EGF-like-domain%2C multiple 6%2C transcript variant 2	.	.	-	.
CUST_145726_PI430048170	0.0052153	19.5898	12.387	13.0611	9.57546	11.4384	P	P	P	P	6.85904	6.72681	9.07797	6.99842	P	P	P	P	CUST_145726_PI430048170	0	mRNA	GCAGAACACCCTTTCTGGGATTTCTTTGTCACTATCTGGATAATAGATATTTGCTTTTAA	NM_001127698	RefSeq	chr5	+	148063971	148137362	SPINK5	11005	GO:0035315|GO:0048471|GO:0097209|GO:0042640|GO:0004867|GO:0005783|GO:0005576|GO:0005829|GO:0009913|GO:0010951|GO:0005737|GO:0050777|GO:0030198|GO:0030855|GO:0016525|GO:0005789|GO:0045580|GO:0005938|GO:0070062	serine peptidase inhibitor%2C Kazal type 5%2C transcript variant 1	.	.	-	.
CUST_144523_PI430048170	0.00466646	19.3415	10.5819	10.5814	10.7429	10.5699	P	P	P	P	4.80089	6.41535	7.47463	5.11116	P	P	P	P	CUST_144523_PI430048170	0	mRNA	CTGTTTAGTTACCCAGCTGTTTAATATTCCAGTCTTCCCAAAGTGAAAAGATTTGTATAC	NM_001301206	RefSeq	chr15	-	83255902	83283457	BNC1	646	GO:0050679|GO:0008284|GO:0051276|GO:0003700|GO:0006357|GO:0006356|GO:0005634|GO:0003677|GO:0006351|GO:0046872|GO:0005737|GO:0008544|GO:0042060	basonuclin 1%2C transcript variant 2	.	.	-	.
CUST_133240_PI430048170	0.000101657	19.2918	13.5675	14.5093	14.8737	14.6352	P	P	P	P	9.71473	10.6229	10.7173	9.25845	P	P	P	P	CUST_133240_PI430048170	0	mRNA	GCTTGGTAAATTAAGCAGCTTTTGTATCTTCCCCTTTGACTTTAGGTAATAAAGCATCCA	NM_001017920	RefSeq	chr2	+	158795316	158815984	DAPL1	92196	GO:0006915|GO:0030154	death associated protein-like 1	.	.	-	.
CUST_135778_PI430048170	0.0147943	18.6894	10.9285	11.0515	10.1493	10.6928	P	P	P	P	6.04682	7.18237	7.20995	2.95826	P	P	P	A	CUST_135778_PI430048170	0	mRNA	ATCCAGGGATTCTTCTACCCATGGAGCTGTGAGGGTGACATATGGGACCGGGAGAGCTGT	NM_139172	RefSeq	chr19	+	55376835	55378244	TMEM190	147744	GO:0002079|GO:0002244|GO:0005634|GO:0016021|GO:0043621	transmembrane protein 190	.	.	-	.
CUST_142969_PI430048170	0.000644483	18.666	11.9444	11.4625	9.96911	11.8879	P	P	P	P	7.66378	7.58312	7.10519	6.44036	P	P	P	P	CUST_142969_PI430048170	0	mRNA	TTGCCATGGACTACCTTTGCTAAGAAAAGTCTGAATGAGAAGATGGCAGGACGTCTGAAA	NM_138720	RefSeq	chr6	+	26158120	26171348	HIST1H2BD	3017	GO:0003674|GO:0046982|GO:0006325|GO:0005634|GO:0005654|GO:0000786|GO:0003677|GO:0070062	histone cluster 1%2C H2bd%2C transcript variant 2	.	.	-	.
CUST_105903_PI430048170	0.0132542	18.4968	13.9212	15.0042	14.1248	15.4897	P	P	P	P	9.83278	11.9333	10.1408	6.86601	P	P	P	P	CUST_105903_PI430048170	0	mRNA	GACTCCTAGAGGACAGTGCTATGTAAAAATGTGTGTCTATAAATGTTTATCATGCATGTA	NM_001099772	RefSeq	chr1	+	46798997	46819349	CYP4B1	1580	GO:0006805|GO:0005506|GO:0070330|GO:0018879|GO:0044281|GO:0019825|GO:0042738|GO:0008144|GO:0018585|GO:0018917|GO:0005789|GO:0020037|GO:0055114	cytochrome P450%2C family 4%2C subfamily B%2C polypeptide 1%2C transcript variant 1	.	.	-	.
CUST_128976_PI430048170	0.00295169	18.4354	16.3409	15.1556	16.9542	15.0693	P	P	P	P	11.9651	11.9108	11.9666	11.7246	P	P	P	P	CUST_128976_PI430048170	0	mRNA	CTCCCCTGCTCCTCTGCTGGTGGTGGGCTAATAAAGCTGACTTTCTGGTTGATGCAAAAA	NM_005557	RefSeq	chr17	-	41609778	41612827	KRT16	3868	GO:0005515|GO:0005882|GO:0051546|GO:0030336|GO:0042633|GO:0008283|GO:0045104|GO:0007568|GO:0031424|GO:0061436|GO:0005634|GO:0006954|GO:0008544|GO:0030216|GO:0045087|GO:0007010|GO:0005200|GO:0005856|GO:0002009|GO:0070062	keratin 16%2C type I	.	.	-	.
CUST_143031_PI430048170	0.000115082	18.4219	9.90526	9.8706	11.2279	10.4472	P	P	P	P	5.30371	7.01404	6.14953	6.11076	P	P	P	P	CUST_143031_PI430048170	0	mRNA	TCCAGCAAGGAGTTTACAGTCAAACAGGAGAGACATGCCTGTAGTTACATCCAGTGTGAT	NM_138788	RefSeq	chr11	+	129815845	129860003	TMEM45B	120224	GO:0016021	transmembrane protein 45B	.	.	-	.
CUST_140502_PI430048170	0.0107521	18.1871	13.2676	13.5787	13.8839	13.3413	P	P	P	P	8.24397	10.168	10.0664	6.50646	P	P	P	P	CUST_140502_PI430048170	0	mRNA	GATGCGCTGATAGAACATCCTCAAGACAGTTTCCTTGAAATCAATAAATACTGTGTTTTA	NM_024009	RefSeq	chr1	+	34781188	34786364	GJB3	2707	GO:0005243|GO:0005737|GO:0007154|GO:0007605|GO:0005921|GO:0005922|GO:0043588|GO:0001890|GO:0016021|GO:0001701|GO:0055085	gap junction protein%2C beta 3%2C 31kDa%2C transcript variant 1	.	.	-	.
CUST_140548_PI430048170	0.0112253	17.4356	12.5503	12.5397	12.8868	12.7544	P	P	P	P	7.53238	9.40906	9.2208	5.76928	P	P	P	P	CUST_140548_PI430048170	0	mRNA	AGGGCTCCTACATGAAGCAGGGATAACTGATGGCAGTAAATGTGGTCTCAAATTGCAGAT	NM_001290094	RefSeq	chr11	+	118077011	118119841	TMPRSS4	56649	GO:0004252|GO:0006508|GO:0016021|GO:0006898|GO:0005044	transmembrane protease%2C serine 4%2C transcript variant 6	.	.	-	.
CUST_139673_PI430048170	0.00616613	17.3545	12.3079	10.5095	11.0743	9.59713	P	P	P	P	7.05714	7.27215	6.87006	7.1326	P	P	P	P	CUST_139673_PI430048170	0	mRNA	GAGCTTCCACCACCTGTGCAGTTGTCACTTTCCTTTCACTCCCTGAATAAAGAATCTATG	NM_001014450	RefSeq	chr1	-	153112123	153113515	SPRR2F	NA	NA	small proline-rich protein 2F	.	.	-	.
CUST_128835_PI430048170	0.000821006	17.3506	13.9793	14.2962	14.6528	14.3138	P	P	P	P	9.50659	10.4498	10.974	9.25594	P	P	P	P	CUST_128835_PI430048170	0	mRNA	GAACCTTGTGCCGGCCAGGCCCAGTTTCCTTGTGTGATACACTAATGTATTTGCTTTTTT	NM_000299	RefSeq	chr1	+	201283451	201332993	PKP1	5317	GO:0030057|GO:0005515|GO:0005882|GO:0005886|GO:0006915|GO:0005634|GO:0007275|GO:0030280|GO:0019215|GO:0006921|GO:0043231|GO:0007165|GO:0016337|GO:0045110|GO:0005654|GO:0004871|GO:0007155|GO:0005521|GO:0070062	plakophilin 1%2C transcript variant 1b	.	.	-	.
CUST_133524_PI430048170	0.000392169	17.2593	9.28718	8.63573	9.13192	7.8061	P	P	P	P	3.99645	5.55707	4.89296	3.58064	A	P	P	A	CUST_133524_PI430048170	0	mRNA	TCAGTAGATAGAATGAGGTCCCCATTCTGAAATATTTAGCAGACTGGAACCACCACGCAA	NM_007028	RefSeq	chr6_GL000256v2_alt	-	1401828	1412013	TRIM31	11074	GO:0005739|GO:0051091|GO:0016567|GO:0046597|GO:0016874|GO:0045087|GO:0019221|GO:0032897|GO:0008270|GO:0005829|GO:0060333	tripartite motif containing 31	.	.	-	.
CUST_129971_PI430048170	7.6359e-05	17.2561	14.9013	15.3878	15.5429	15.4508	P	P	P	P	11.3992	11.3041	11.5844	10.3658	P	P	P	P	CUST_129971_PI430048170	0	mRNA	AGGTCACACAGCCTAGAAGCTAGAGCAGTGCAGAGTCTGCAAATAAAACCTTAAGTCTGT	NM_133639	RefSeq	chr15	-	40872213	40874289	RHOV	171177	GO:0005515|GO:0051056|GO:0005886|GO:0007264|GO:0005525|GO:0010008|GO:0046872|GO:0005829	ras homolog family member V	.	.	-	.
CUST_143271_PI430048170	3.6396e-05	16.9842	11.0758	11.2072	9.98725	10.8869	P	P	P	P	6.63708	6.46331	7.42743	6.27857	P	P	P	P	CUST_143271_PI430048170	0	mRNA	CTTCAGGTCCGTGGGCCGTATCTGTCACAATAAATGGCCAGTGCTGCTTCTTGCAAAAAA	NM_001323	RefSeq	chr11	+	66011990	66013505	CST6	1474	GO:0010951|GO:0004869|GO:0008544|GO:0009653|GO:0001533|GO:0070062	cystatin E/M	.	.	-	.
CUST_144420_PI430048170	1.13466e-06	16.9656	12.1606	12.0701	12.2469	11.5778	P	P	P	P	7.89594	7.72466	7.84058	8.28099	P	P	P	P	CUST_144420_PI430048170	0	mRNA	TGTATCCTTATGTGCTTATGGAAATGTTCACATACACACCTGCAGATGTGATGACTGAAA	NM_032279	RefSeq	chr3	-	193398966	193555122	ATP13A4	84239	GO:0008152|GO:0005789|GO:0006874|GO:0016021|GO:0005524|GO:0016887|GO:0006812|GO:0046872	ATPase type 13A4	.	.	-	.
CUST_134063_PI430048170	0.0115689	16.901	11.0731	11.4126	11.8674	12.5778	P	P	P	P	6.90027	8.43857	8.57731	4.53691	P	P	P	P	CUST_134063_PI430048170	0	mRNA	GCAGCACTTGTTTACTGGCTGCTTTCTGGCTCGAAATAAAGGAATCGTGCTTGTGTCGGG	NM_001167602	RefSeq	chr2	+	241810931	241817413	NEU4	129807	GO:0005515|GO:0006665|GO:0009313|GO:0006687|GO:0006689|GO:0004308|GO:0044281|GO:0005764|GO:0052794|GO:0005739|GO:0052796|GO:0052795|GO:0019866|GO:0006516|GO:0006488|GO:0044267|GO:0043202|GO:0018279|GO:0043687	sialidase 4%2C transcript variant 5	.	.	-	.
CUST_127586_PI430048170	0.000636377	16.723	11.8722	12.093	12.4398	11.8186	P	P	P	P	7.49895	8.98457	7.44283	7.42803	P	P	P	P	CUST_127586_PI430048170	0	mRNA	AAGTCATGTCAACTCTCATTAAAGGTGCTTCCATATTTGAGCAGGCGTCAAACAAGGAAA	NM_001199050	RefSeq	chr1	-	205381378	205422086	LEMD1	93273	GO:0016021	LEM domain containing 1%2C transcript variant 1	.	.	-	.
CUST_55393_PI430048170	0.000767935	16.4066	11.9237	12.0915	12.5186	11.9117	P	P	P	P	7.59238	9.09366	7.44618	7.50425	P	P	P	P	CUST_55393_PI430048170	0	mRNA	CCCAAGTCATGTCAACTCTCATTAAAGGTGCTTCCATATTTGAGCAGGCGTCAAACAAGG	NM_001199050	RefSeq	chr1	-	205381378	205422086	LEMD1	93273	GO:0016021	LEM domain containing 1%2C transcript variant 1	.	.	-	.
CUST_101944_PI430048170	0.000238465	16.24	10.0301	8.51351	8.62158	9.69064	P	P	P	P	5.43634	4.30464	5.49568	5.75068	P	P	P	P	CUST_101944_PI430048170	0	mRNA	GGAATGGTTTTCTTTTCCATTTTCATTACCACCTTTGCTTGGAAAAGAATGGATTAATGG	NM_144673	RefSeq	chr16	+	66579447	66588274	CMTM2	146225	GO:0006935|GO:0005654|GO:0016021|GO:0005125|GO:0005615	CKLF-like MARVEL transmembrane domain containing 2%2C transcript variant 1	.	.	-	.
CUST_145231_PI430048170	0.000235183	16.1823	10.0566	8.64296	8.64923	9.78983	P	P	P	P	5.43938	4.59837	5.5296	5.81292	P	P	P	P	CUST_145231_PI430048170	0	mRNA	TTCTTTCTGGAATGGTTTTCTTTTCCATTTTCATTACCACCTTTGCTTGGAAAAGAATGG	NM_144673	RefSeq	chr16	+	66579447	66588274	CMTM2	146225	GO:0006935|GO:0005654|GO:0016021|GO:0005125|GO:0005615	CKLF-like MARVEL transmembrane domain containing 2%2C transcript variant 1	.	.	-	.
CUST_139269_PI430048170	0.0133362	16.0183	13.2951	13.3293	13.1965	14.138	P	P	P	P	7.16133	9.92854	10.7634	6.97275	P	P	P	P	CUST_139269_PI430048170	0	mRNA	AAGTTGCCATATAGATGTGAACTGCTCAACACACAGATCTCCTACTCCATCCAGTCCTGA	NM_002083	RefSeq	chr14	-	64939151	64942905	GPX2	2877	GO:0004602|GO:0005737|GO:0001659|GO:0002862|GO:0051702|GO:0009609|GO:0009055|GO:0000302|GO:0005829|GO:0055114|GO:0070062	glutathione peroxidase 2%2C transcript variant 1	.	.	-	.
CUST_141207_PI430048170	0.000487931	15.8821	12.166	11.2527	10.3047	11.3388	P	P	P	P	6.66298	8.38731	7.36636	6.40135	P	P	P	P	CUST_141207_PI430048170	0	mRNA	CTTTTCTATCTCCATCTCCTCATTAAAAAATACGTACATTTCGAGGTAATGGTATAGGGA	NM_001185085	RefSeq	chr13	+	24680410	24711785	ATP12A	479	GO:0005886|GO:0055075|GO:0008900|GO:0055085|GO:0005524|GO:0006885|GO:0046872|GO:0016323|GO:0034220|GO:0005889|GO:0008152|GO:0035725|GO:0006813|GO:0005391	ATPase%2C H+/K+ transporting%2C nongastric%2C alpha polypeptide%2C transcript variant 1	.	.	-	.
CUST_142039_PI430048170	8.27493e-05	15.7615	11.7052	12.0838	12.1799	10.8683	P	P	P	P	8.29381	7.72727	7.3227	7.74442	P	P	P	P	CUST_142039_PI430048170	0	mRNA	AAGAGCCTTTATACAATTGGACGCATTTTGGTTTTTCCTCATTGAGAATTCAAATCCTCT	NM_001199280	RefSeq	chr16	+	69105563	69117667	HAS3	3038	GO:0005886|GO:0005975|GO:0036117|GO:0044281|GO:0045226|GO:0085029|GO:1900106|GO:0005887|GO:0009405|GO:0030213|GO:0030212|GO:0050501|GO:0016021|GO:0045893|GO:0007155|GO:0030203	hyaluronan synthase 3%2C transcript variant 3	.	.	-	.
CUST_129461_PI430048170	0.00262181	15.7583	10.208	10.5202	11.8387	9.8579	P	P	P	P	6.19395	8.23031	5.46392	5.38907	P	P	P	P	CUST_129461_PI430048170	0	mRNA	CTCTGCTTTTCCTGTCTGTATATAACTTATTTGCCCTAAGAACTTTGAGAATCCCAATTA	NM_001956	RefSeq	chr1	-	41478774	41484683	EDN2	1907	GO:0008284|GO:0019722|GO:0001659|GO:0019221|GO:0005615|GO:0007204|GO:0019229|GO:0001516|GO:0045987|GO:0042310|GO:0003100|GO:0014824|GO:0014826|GO:0048286|GO:0030593|GO:0048016|GO:0005576|GO:0060585|GO:0002690|GO:0097009|GO:0005179|GO:0003058|GO:0042116|GO:0003099|GO:0048246|GO:0010460|GO:0007166	endothelin 2%2C transcript variant 1	.	.	-	.
CUST_145644_PI430048170	0.0175445	15.4957	10.0554	10.8614	10.4071	10.1898	P	P	P	P	6.57642	7.50482	6.07159	2.89205	P	P	P	A	CUST_145644_PI430048170	0	mRNA	TCAGACAAACCTATGACCTCACACAAATCTGTAACTTCATGTATCACAGTCTCTATAAAA	NM_198460	RefSeq	chr1	+	89363876	89388160	GBP6	163351	GO:0006955|GO:0071346|GO:0008152|GO:0003924|GO:0005525|GO:0042742|GO:0070062	guanylate binding protein family%2C member 6	.	.	-	.
CUST_138952_PI430048170	0.00166106	15.4406	14.5077	14.6223	14.8394	14.6089	P	P	P	P	10.0185	11.4717	10.924	9.71195	P	P	P	P	CUST_138952_PI430048170	0	mRNA	AGCGATTCGGACACGGATGTGAAGTCCCACGCTGCTGGCTCCAAGCAGCACGAGAGCATC	NM_033520	RefSeq	chr19	+	38304163	38305006	C19orf33	64073	GO:0008150|GO:0003690|GO:0003697|GO:0005634	chromosome 19 open reading frame 33	.	.	-	.
CUST_140465_PI430048170	0.00177002	15.4106	14.1209	14.1484	16.2576	14.252	P	P	P	P	10.8831	11.5207	11.4279	10.107	P	P	P	P	CUST_140465_PI430048170	0	mRNA	GGAGTTAATTAAGAGAATGACCAAGCTCAGTTCAATGAGCAAATCTCCATACTGTTTCTT	NM_001444	RefSeq	chr8	+	81280482	81284777	FABP5	2171	GO:0005515|GO:0006629|GO:0005215|GO:0005504|GO:0005829|GO:0008289|GO:0005737|GO:0008544|GO:0015758|GO:0006006|GO:0005654|GO:0006656|GO:0070062	fatty acid binding protein 5 (psoriasis-associated)	.	.	-	.
CUST_143846_PI430048170	7.5448e-05	15.377	10.492	9.23083	9.58436	9.84692	P	P	P	P	5.55855	5.73427	6.10298	6.19854	P	P	P	P	CUST_143846_PI430048170	0	mRNA	GGCTGATTAAACCAAGGCTAGAACCACCTGCCTATATTTTTTGTTAAATGATTTCATTCA	NM_001557	RefSeq	chr2	+	218126012	218137253	CXCR2	3579	GO:0005515|GO:0002438|GO:0008284|GO:0005886|GO:0007200|GO:0019959|GO:0007204|GO:0042629|GO:0031623|GO:0005622|GO:0072173|GO:0006954|GO:0006935|GO:0033030|GO:0038112|GO:0010666|GO:0004871|GO:0070098|GO:0009986|GO:0030593|GO:0002407|GO:0004918|GO:0045766|GO:0007165|GO:0006968|GO:0016020|GO:0016494|GO:0005887|GO:0090023|GO:0030901|GO:0042119|GO:0043117|GO:0007166	chemokine (C-X-C motif) receptor 2%2C transcript variant 1	.	.	-	.
CUST_111264_PI430048170	0.00763878	14.9851	12.979	13.6398	12.4159	13.6464	P	P	P	P	8.62103	10.4625	9.4525	6.7215	P	P	P	P	CUST_111264_PI430048170	0	mRNA	ATGCGTACTTTCTAAAAACTGATGGTGAAAAGCTCTTACCGAAGCAACAAAATTCAGCAG	NM_001130716	RefSeq	chr4	-	83090057	83109859	PLAC8	51316	GO:0008284|GO:0043066|GO:0040015|GO:0050873|GO:0003682|GO:0045944|GO:0009409|GO:0042742	placenta-specific 8%2C transcript variant 1	.	.	-	.
CUST_129124_PI430048170	0.00465479	14.8402	13.2251	14.4318	14.7345	12.593	P	P	P	P	9.9465	10.1348	9.9666	10.3176	P	P	P	P	CUST_129124_PI430048170	0	mRNA	AATGTGAATGACAGCGTCCCCCGTGTGTGGAATGTGGGGATTAAAAGCATTTATCAACCT	NM_001001414	RefSeq	chr19	+	39196963	39201882	NCCRP1	NA	NA	non-specific cytotoxic cell receptor protein 1 homolog (zebrafish)	.	.	-	.
CUST_128204_PI430048170	3.72034e-06	14.7566	14.0594	13.934	14.5644	13.8509	P	P	P	P	10.1438	10.3029	10.6321	9.78007	P	P	P	P	CUST_128204_PI430048170	0	mRNA	TGCCTTTCTGTTAGCTTTCTCTGACTCAAGCTGTGGGGCTCCTCTATACATGCTATACAT	NM_022337	RefSeq	chr11	-	88113246	88175467	RAB38	23682	GO:0005515|GO:0005802|GO:0005886|GO:0005783|GO:0007264|GO:0035612|GO:0003924|GO:0015031|GO:0006886|GO:0005829|GO:0030670|GO:0032482|GO:0090383|GO:0035650|GO:0042470|GO:0035651|GO:0072657|GO:0005525|GO:0006184|GO:0045335|GO:0030742|GO:0031905|GO:0016020|GO:0035646|GO:0060155|GO:0019003|GO:0005769	RAB38%2C member RAS oncogene family	.	.	-	.
CUST_143945_PI430048170	0.0121039	14.509	11.1545	10.6378	11.226	10.5376	P	P	P	P	6.27934	8.27321	7.01557	4.17292	P	P	P	A	CUST_143945_PI430048170	0	mRNA	GCATGCTTGTCTAATTCACTGATTATGCATACATTCACCTCAAAATGCTACTAAAACAAC	NM_153840	RefSeq	chr6	-	46997702	47042363	ADGRF1	NA	NA	adhesion G protein-coupled receptor F1%2C transcript variant 1	.	.	-	.
CUST_139688_PI430048170	0.000189338	14.506	10.8218	11.8403	11.5202	11.3434	P	P	P	P	7.00879	8.45055	7.03389	7.22402	P	P	P	P	CUST_139688_PI430048170	0	mRNA	AAGACATTACCAAGGTTTGTACAAATTCTACTACCTGACATTTATTCCAAGAAGATCTGG	NM_078487	RefSeq	chr9	-	22002902	22009313	CDKN2B	1030	GO:0031670|GO:0005515|GO:0014070|GO:0010467|GO:0007093|GO:0008285|GO:0006367|GO:0071901|GO:0050680|GO:0005634|GO:0000079|GO:0048536|GO:0005829|GO:0005737|GO:0030858|GO:0045944|GO:0000086|GO:0031668|GO:0007050|GO:0007179|GO:0034097|GO:0030511|GO:0019901|GO:0007568|GO:2000134|GO:0006351|GO:0001889|GO:0042326|GO:0030219|GO:0004861|GO:0005654|GO:0000278	cyclin-dependent kinase inhibitor 2B (p15%2C inhibits CDK4)%2C transcript variant 2	.	.	-	.
CUST_144628_PI430048170	0.0013034	14.4897	8.83485	9.62831	10.6629	10.0331	P	P	P	P	5.96564	6.32965	6.16185	5.80261	P	P	P	P	CUST_144628_PI430048170	0	mRNA	ATACCAGGGTACTGGGGGGCAATGCTATGATTAACTTGCTTCAAATAAAAAGTTCCCGCC	NM_139278	RefSeq	chr8	-	22146829	22156831	LGI3	203190	GO:0043005|GO:0030054|GO:0008152|GO:0017157|GO:0005576|GO:0003824|GO:0006887|GO:0008021	leucine-rich repeat LGI family%2C member 3	.	.	-	.
CUST_133818_PI430048170	0.000126954	14.4491	9.84242	10.9397	10.9717	10.4439	P	P	P	P	6.02587	6.60988	7.57605	6.34348	P	P	P	P	CUST_133818_PI430048170	0	mRNA	CCTCCAAGGTTAGATTTAATCCTTAGGATAACTCTTTTAAAGTGATTTTCCCCAGTGTTT	NM_012291	RefSeq	chr12	+	53268298	53293643	ESPL1	9700	GO:0005515|GO:0005813|GO:0045842|GO:0006915|GO:0005634|GO:0003824|GO:0045875|GO:0000212|GO:0005829|GO:0000910|GO:0000070|GO:0045143|GO:0040001|GO:0006508|GO:0008234|GO:0000278	extra spindle pole bodies homolog 1 (S. cerevisiae)	.	.	-	.
CUST_133681_PI430048170	0.00539654	14.4292	12.5257	11.7604	12.3243	12.4129	P	P	P	P	6.53208	9.67598	8.10623	7.61725	P	P	P	P	CUST_133681_PI430048170	0	mRNA	TGAGGGTTTTGCTAGTTGGTTTTGTTTTGCGTTTTACAGCCGTGGGGGGAAGCACATAAT	NM_001141	RefSeq	chr17	+	8039039	8049133	ALOX15B	247	GO:0019369|GO:0006629|GO:0008285|GO:0005886|GO:0005634|GO:0044281|GO:0005829|GO:0008289|GO:0005622|GO:0005737|GO:0045618|GO:0035360|GO:0030856|GO:0030850|GO:0005856|GO:0045926|GO:0090197|GO:0070062|GO:0030336|GO:0005506|GO:0010744|GO:0005509|GO:0019372|GO:0006915|GO:0045786|GO:0043651|GO:0016020|GO:0016165|GO:0051122|GO:0019898|GO:0050473|GO:0055114	arachidonate 15-lipoxygenase%2C type B%2C transcript variant d	.	.	-	.
CUST_136496_PI430048170	0.00150647	14.322	10.1232	10.6667	10.5485	10.2401	P	P	P	P	5.62826	7.46635	6.64949	5.74643	P	P	P	P	CUST_136496_PI430048170	0	mRNA	TAAACAACACACAGAGCACAAATATGCTCCTGACGGACTCAGGAAAATGCCAACAGCAGA	NM_203297	RefSeq	chr5	-	181193923	181200930	TRIM7	81786	GO:0005737|GO:0005634|GO:0008270	tripartite motif containing 7%2C transcript variant 2	.	.	-	.
CUST_127810_PI430048170	0.00751006	14.1572	15.194	16.2215	15.3345	16.6099	P	P	P	P	11.4998	13.3985	11.8154	9.51268	P	P	P	P	CUST_127810_PI430048170	0	mRNA	CTTCACTGAGATGTGTTTCTTTGTTGAACTTTGTGTGTGTGTGTTTAGAATATAACAGAC	NM_001099772	RefSeq	chr1	+	46798997	46819349	CYP4B1	1580	GO:0006805|GO:0005506|GO:0070330|GO:0018879|GO:0044281|GO:0019825|GO:0042738|GO:0008144|GO:0018585|GO:0018917|GO:0005789|GO:0020037|GO:0055114	cytochrome P450%2C family 4%2C subfamily B%2C polypeptide 1%2C transcript variant 1	.	.	-	.
CUST_141183_PI430048170	0.0276776	14.1469	15.3969	13.8267	13.9349	14.1942	P	P	P	P	9.58708	11.1033	11.7586	6.22584	P	P	P	P	CUST_141183_PI430048170	0	mRNA	CTTATGTCTGGATCCTGATGATTTCACAGCTAAATGGCAAAAATAAAACATGTTTCCCAT	NM_144575	RefSeq	chr2	-	30722770	30807445	CAPN13	92291	GO:0005737|GO:0004198|GO:0005509|GO:0006508	calpain 13	.	.	-	.
CUST_144114_PI430048170	0.0109811	14.1376	8.66682	8.99797	6.07934	8.75442	P	P	P	P	3.3566	4.72635	5.90886	1.78451	A	P	P	A	CUST_144114_PI430048170	0	mRNA	ACTATCCTGTTCACGAAGACATGTGAACTTGGTTCAGTCCAAATGGGGATTTGTATAAAC	NM_004473	RefSeq	chr9	+	97853254	97856715	FOXE1	2304	GO:0003700|GO:0006357|GO:0006366|GO:0000981|GO:0048538|GO:0005634|GO:0000122|GO:0030878|GO:0003677|GO:0009653|GO:0048562|GO:0031069|GO:0043565|GO:0016477|GO:0060465|GO:0006590|GO:0045893|GO:0045892|GO:0060022|GO:0060023	forkhead box E1	.	.	-	.
CUST_71919_PI430048170	3.90404e-06	14.0505	16.3126	16.3916	17.0098	16.2995	P	P	P	P	12.3773	13.0827	12.8644	12.449	P	P	P	P	CUST_71919_PI430048170	0	mRNA	AACTACCAGACCAACAAAGCCAAGCATGATGAGCTGACCTATTTCTGATCCTGACTTTGG	NM_000100	RefSeq	chr21	-	43773664	43776375	CSTB	1476	GO:0010951|GO:0008344|GO:0005737|GO:0004869|GO:0004866|GO:0010466|GO:0005730|GO:0042981|GO:0002020|GO:0005615|GO:0045861|GO:0070062	cystatin B (stefin B)	.	.	-	.
CUST_118219_PI430048170	0.00510389	13.9426	9.3446	9.65916	9.94618	10.2315	P	P	P	P	4.75326	5.7544	7.31528	4.41865	P	P	P	P	CUST_118219_PI430048170	0	mRNA	CATTGTGACGTCCCATGACATAGTCTGATGCACGATAAAACAATTATTTCTTTATCTTGC	NM_030761	RefSeq	chr1	-	22117304	22143026	WNT4	54361	GO:0018345|GO:0001658|GO:0072034|GO:0072033|GO:0006702|GO:0038030|GO:0033080|GO:0071560|GO:0010894|GO:0005615|GO:0048599|GO:0005109|GO:0072174|GO:0061045|GO:0072273|GO:0061184|GO:0048018|GO:0022407|GO:0030336|GO:0030501|GO:0009986|GO:0005796|GO:0003714|GO:0061369|GO:0060231|GO:0001889|GO:0045836|GO:0045165|GO:0032967|GO:0032321|GO:0051496|GO:0005788|GO:0045596|GO:0045893|GO:0045892|GO:0051145|GO:…	wingless-type MMTV integration site family%2C member 4	.	.	-	.
CUST_136063_PI430048170	0.0306437	13.8358	10.0185	9.32089	9.7188	9.1381	P	P	P	P	2.15528	7.18664	6.11736	1.70382	A	P	P	A	CUST_136063_PI430048170	0	mRNA	GTTACCTGGGTTTGAGTTCTTGGCATTAGCCTGTATCATCTATTTGGTATTATTATACTA	NM_001170402	RefSeq	chr5	-	55112970	55173177	CDC20B	166979	NA	cell division cycle 20B%2C transcript variant 3	.	.	-	.
CUST_134801_PI430048170	5.83821e-05	13.7936	10.323	10.6952	10.9517	10.1365	P	P	P	P	6.67237	6.9445	6.81989	6.64549	P	P	P	P	CUST_134801_PI430048170	0	mRNA	ACTGGCCTATTTACTGTTTACAGCTGGCCAGTGCAGAGCTGCTGCTCTTTTACCTTTTTA	NM_032323	RefSeq	chr1	+	156284278	156292443	TMEM79	84283	GO:0045055|GO:0042335|GO:0061436|GO:0002070|GO:0045684|GO:0016021|GO:0005765|GO:0032588|GO:0070268|GO:0031069	transmembrane protein 79%2C transcript variant 1	.	.	-	.
CUST_73964_PI430048170	0.0209887	13.7381	11.7075	12.3722	12.0147	11.669	P	P	P	P	6.31771	9.29309	8.76253	4.70992	P	P	P	P	CUST_73964_PI430048170	0	mRNA	ACATTTGACTCTACAGATGAAGGTGAACAATGTTAGAATAAAATTGCTTTGGATCTTGCC	NM_152672	RefSeq	chr3	+	196216511	196233430	SLC51A	200931	GO:0005215|GO:0043234|GO:0005886|GO:0046982|GO:0015721|GO:0005789|GO:0006810|GO:0016021|GO:0042803	solute carrier family 51%2C alpha subunit	.	.	-	.
CUST_133484_PI430048170	0.0102998	13.7358	8.28006	7.37821	5.79643	8.82116	P	P	P	P	3.61863	4.36365	4.51752	3.99491	A	P	P	A	CUST_133484_PI430048170	0	mRNA	TTTTCATTTCAACCAGTTTGCAAAGCTGAAATGAGCCCCAGTGAGGTCAGCGATTAGGAA	NM_014439	RefSeq	chr2	+	112912970	112918881	IL37	27178	GO:0005149|GO:0005737|GO:0006955|GO:0006954|GO:0019221|GO:0005730|GO:0005576|GO:0005634|GO:0005654|GO:0005125|GO:0005615|GO:0005829	interleukin 37%2C transcript variant 1	.	.	-	.
CUST_130837_PI430048170	0.00579174	13.7038	10.1447	9.95038	10.6104	9.9458	P	P	P	P	5.52062	6.60937	7.44769	4.50711	P	P	P	P	CUST_130837_PI430048170	0	mRNA	GGTTACAGATTGTCTTGATCTCTTGGATCTCCTCAGATCTTTGGTTTTTGCTTTAATTTA	NM_018492	RefSeq	chr8	-	27809620	27838095	PBK	55872	GO:0005515|GO:0007067|GO:0034644|GO:0004674|GO:0050728|GO:0001933|GO:0006468|GO:0005575|GO:0032435|GO:0005524|GO:0032873	PDZ binding kinase%2C transcript variant 1	.	.	-	.
CUST_93894_PI430048170	0.0452636	13.3045	11.323	11.8688	11.4015	11.2485	P	P	P	P	4.97134	8.67957	8.6958	1.92633	P	P	P	A	CUST_93894_PI430048170	0	mRNA	TCATGTATCTGTCTCACAAATACAAGCATAAGTAGAAGATTTGTTGAAGACATAGAACCC	NM_000673	RefSeq	chr4	-	99412260	99435510	ADH7	131	GO:0006805|GO:0010430|GO:0045471|GO:0006069|GO:0006068|GO:0005576|GO:0044281|GO:0019841|GO:0001523|GO:0005829|GO:0004022|GO:0004031|GO:0009617|GO:0035276|GO:1900116|GO:0004024|GO:0042573|GO:0042572|GO:0008270|GO:0004745|GO:0048019|GO:0055114	alcohol dehydrogenase 7 (class IV)%2C mu or sigma polypeptide%2C transcript variant 2	.	.	-	.
CUST_134411_PI430048170	0.000362066	13.2543	14.1929	14.4865	14.6679	14.226	P	P	P	P	10.6153	10.9306	11.0863	9.74814	P	P	P	P	CUST_134411_PI430048170	0	mRNA	TATTTATTCCCTCACCTTCTGCAGGGCTCCGTGCGGGCTGAAATTAAAGATTTCTTAGAG	NM_002068	RefSeq	chr19	+	3136031	3163769	GNA15	2769	GO:0001664|GO:0005886|GO:0005834|GO:0003924|GO:0030168|GO:0007202|GO:0031683|GO:0005525|GO:0007204|GO:0046872|GO:0006184|GO:0007596|GO:0007207|GO:0060158|GO:0007188|GO:0004871	guanine nucleotide binding protein (G protein)%2C alpha 15 (Gq class)	.	.	-	.
CUST_132347_PI430048170	0.0136377	13.2498	12.746	12.5278	12.2968	12.7829	P	P	P	P	7.8395	9.57895	9.66562	6.12524	P	P	P	P	CUST_132347_PI430048170	0	mRNA	GAAGTTCGCATATATTATGATTACACTGATGTGTAGGCCTTTTATTGTTTGTTGGAATCG	NM_023915	RefSeq	chr3	-	151294085	151316848	GPR87	53836	GO:0008150|GO:0007186|GO:0005887|GO:0045028|GO:0035589|GO:0007194	G protein-coupled receptor 87	.	.	-	.
CUST_135924_PI430048170	0.00902473	13.1987	8.28553	8.4391	7.86379	7.98593	P	P	P	P	3.09767	4.76064	5.52204	2.37095	A	P	P	A	CUST_135924_PI430048170	0	mRNA	AGGCTGTCGCCATGTGGAAAGAGTAACTCACAATTGCCAATAAAGTCTCATGTGGTTTTA	NM_001012271	RefSeq	chr17	+	78214195	78225635	BIRC5	332	GO:0008017|GO:0005515|GO:0004842|GO:0042803|GO:0042802|GO:0000910|GO:0043027|GO:0048037|GO:0046982|GO:0005814|GO:0005819|GO:0031536|GO:0030496|GO:0051303|GO:0045931|GO:0000777|GO:0008270|GO:0019899|GO:0000278|GO:0045892|GO:0000775|GO:0051301|GO:0005881|GO:0031577|GO:0008284|GO:0004869|GO:0016567|GO:0031503|GO:0051087|GO:0005634|GO:0046872|GO:0005829|GO:0005737|GO:0007059|GO:0015631|GO:0000086|GO:…	baculoviral IAP repeat containing 5%2C transcript variant 3	.	.	-	.
CUST_135215_PI430048170	0.0180075	12.9491	8.4764	8.21083	10.5832	9.05223	P	P	P	P	2.20595	7.31467	5.13082	3.4608	A	P	P	A	CUST_135215_PI430048170	0	mRNA	AGCATGAAATAAGGCACTTTCACCTCATGGTAATCAACAATGACCTCAAATTGACTTAGA	NM_001039112	RefSeq	chr8	+	123851986	124120061	FER1L6	NA	NA	fer-1-like family member 6	.	.	-	.
CUST_92965_PI430048170	3.15028e-05	12.8914	7.66523	7.79353	8.05785	7.25456	P	P	P	P	4.18672	4.49559	3.83147	3.38771	P	P	A	A	CUST_92965_PI430048170	0	mRNA	ATTCACGCTCAGAATCACATGGGACTTCTGTGCAGCTGCAGAGCCAGCAAGTCCCTCCAG	NM_001165978	RefSeq	chr2	+	95274452	95291307	PROM2	150696	GO:0060170|GO:0009986|GO:0031528|GO:0031410|GO:0042995|GO:0044393|GO:0043088|GO:2001287|GO:0005902|GO:0005929|GO:0016323|GO:0016324|GO:0031346|GO:0015485|GO:0005887|GO:0048550|GO:0001934|GO:0071914|GO:2000369|GO:0045121|GO:0070062	prominin 2%2C transcript variant 1	.	.	-	.
CUST_142840_PI430048170	0.00179305	12.8484	9.6129	9.88198	11.0093	9.67561	P	P	P	P	5.75181	7.38978	6.73041	4.93938	P	P	P	P	CUST_142840_PI430048170	0	mRNA	TTCATCCCATAGGAAAGAAATCTTCCAACTTTTCTGGCGGAATTAAAACAGCATTGAACC	NM_000710	RefSeq	chr14	+	96256209	96264763	BDKRB1	623	GO:0005515|GO:0043005|GO:0042277|GO:0004947|GO:0030308|GO:0005886|GO:0005783|GO:0045776|GO:0007204|GO:0007205|GO:0019233|GO:0009612|GO:0006954|GO:0016477|GO:0005887|GO:0002687|GO:0032496|GO:0001933|GO:0051281	bradykinin receptor B1	.	.	-	.
CUST_137640_PI430048170	0.00517039	12.7408	10.4905	12.38	11.4845	12.1708	P	P	P	P	6.36129	9.63415	6.68669	7.11055	P	P	P	P	CUST_137640_PI430048170	0	mRNA	CCTAAGTGGAGAATGAGTTATTCTAAGGATTTCTACTTTGGTCTTCAAGAAAGCTGTGCC	NM_001291829	RefSeq	chr7	-	99648188	99680026	CYP3A5	1577	GO:0006805|GO:0005506|GO:0070330|GO:0070989|GO:0044281|GO:0043231|GO:0004497|GO:0042737|GO:0019825|GO:0009822|GO:0005789|GO:0016491|GO:0008202|GO:0020037	cytochrome P450%2C family 3%2C subfamily A%2C polypeptide 5%2C transcript variant 4	.	.	-	.
CUST_49653_PI430048170	0.000170651	12.6528	12.0351	12.1675	12.3026	11.7135	P	P	P	P	8.28797	8.98588	7.66141	8.40066	P	P	P	P	CUST_49653_PI430048170	0	mRNA	CCAAAAGTAATGTGTTTAGTAGAGAGAGACTCTAAGCTCAAGTTCTGGTTTATTTCATGG	NM_052886	RefSeq	chr8	+	119208370	119245673	MAL2	114569	GO:0005515|GO:0016324|GO:0048471|GO:0045121|GO:0016021|GO:0012505|GO:0070062	mal%2C T-cell differentiation protein 2 (gene/pseudogene)	.	.	-	.
CUST_142245_PI430048170	0.00384116	12.6526	9.23535	9.52188	9.84938	10.1853	P	P	P	P	4.87488	5.59488	7.36115	4.83741	P	P	P	P	CUST_142245_PI430048170	0	mRNA	TTGTGACGTCCCATGACATAGTCTGATGCACGATAAAACAATTATTTCTTTATCTTGCAA	NM_030761	RefSeq	chr1	-	22117304	22143026	WNT4	54361	GO:0018345|GO:0001658|GO:0072034|GO:0072033|GO:0006702|GO:0038030|GO:0033080|GO:0071560|GO:0010894|GO:0005615|GO:0048599|GO:0005109|GO:0072174|GO:0061045|GO:0072273|GO:0061184|GO:0048018|GO:0022407|GO:0030336|GO:0030501|GO:0009986|GO:0005796|GO:0003714|GO:0061369|GO:0060231|GO:0001889|GO:0045836|GO:0045165|GO:0032967|GO:0032321|GO:0051496|GO:0005788|GO:0045596|GO:0045893|GO:0045892|GO:0051145|GO:…	wingless-type MMTV integration site family%2C member 4	.	.	-	.
CUST_50528_PI430048170	0.000241348	12.5771	12.435	12.5441	12.7494	12.1755	P	P	P	P	8.67474	9.50907	8.14979	8.67636	P	P	P	P	CUST_50528_PI430048170	0	mRNA	TGGCTTTACGAAGATGGCGACCGTAACACTCCTTAGAAACTGGCAGTCGTATGTTAGTTT	NM_052886	RefSeq	chr8	+	119208370	119245673	MAL2	114569	GO:0005515|GO:0016324|GO:0048471|GO:0045121|GO:0016021|GO:0012505|GO:0070062	mal%2C T-cell differentiation protein 2 (gene/pseudogene)	.	.	-	.
CUST_109039_PI430048170	0.00033607	12.5745	12.3231	12.4338	12.6134	12.1265	P	P	P	P	8.61091	9.43317	8.11722	8.41561	P	P	P	P	CUST_109039_PI430048170	0	mRNA	CTTTACGAAGATGGCGACCGTAACACTCCTTAGAAACTGGCAGTCGTATGTTAGTTTCAC	NM_052886	RefSeq	chr8	+	119208370	119245673	MAL2	114569	GO:0005515|GO:0016324|GO:0048471|GO:0045121|GO:0016021|GO:0012505|GO:0070062	mal%2C T-cell differentiation protein 2 (gene/pseudogene)	.	.	-	.
CUST_7082_PI430048170	0.00327385	12.5538	9.16313	10.7591	9.98084	10.5852	P	P	P	P	5.21646	7.9817	5.39532	5.76933	P	P	P	P	CUST_7082_PI430048170	0	mRNA	AAAGTACTGGACAGAGCCTGAGAAGTTCTGCCCTGAAAGGTTCAGTAAGAAGAACAAGGA	NM_022820	RefSeq	chr7	+	99828012	99866106	CYP3A43	64816	GO:0004497|GO:0006805|GO:0005506|GO:0070330|GO:0005789|GO:0044281|GO:0020037|GO:0055114	cytochrome P450%2C family 3%2C subfamily A%2C polypeptide 43%2C transcript variant 1	.	.	-	.
CUST_136363_PI430048170	2.87179e-05	12.5463	8.72617	9.61719	9.29589	9.31548	P	P	P	P	5.70062	5.33882	5.76735	5.65211	P	P	P	P	CUST_136363_PI430048170	0	mRNA	CCGAATCCCTCCTGCAGGCTCATTGCCACTTTTGTAGAGAATGTTCTCTATCAGTATCGT	NM_173477	RefSeq	chr17	-	74916083	74923263	USH1G	124590	GO:0005515|GO:0042472|GO:0060113|GO:0005886|GO:0007605|GO:0030507|GO:0050957|GO:0015629|GO:0045494|GO:0042803|GO:0050953|GO:0005829	Usher syndrome 1G (autosomal recessive)%2C transcript variant 1	.	.	-	.
CUST_77326_PI430048170	0.00381261	12.5112	11.031	10.9473	10.412	11.0485	P	P	P	P	6.38859	8.28125	7.26496	5.77009	P	P	P	P	CUST_77326_PI430048170	0	mRNA	CAAGAATGTCTCAGTGGCTTCATTACTGCTCCCTTTTGTCTTCAATTAAATGAAAAGAAG	NM_153840	RefSeq	chr6	-	46997702	47042363	ADGRF1	NA	NA	adhesion G protein-coupled receptor F1%2C transcript variant 1	.	.	-	.
CUST_130067_PI430048170	0.0419996	12.4863	12.5654	13.5837	12.93	13.5469	P	P	P	P	7.64956	10.3409	10.5844	4.25371	P	P	P	P	CUST_130067_PI430048170	0	mRNA	GAGCTGAATTTGATAAAAACCCAAAATACAGCTATGAAGTGCTGGGCAAGTTTACTTTTT	NM_021027	RefSeq	chr2	+	233671897	233773305	UGT1A9	NA	NA	UDP glucuronosyltransferase 1 family%2C polypeptide A9	.	.	-	.
CUST_130778_PI430048170	0.0134312	12.4504	14.6046	14.9483	15.5817	14.5884	P	P	P	P	10.3185	12.6529	11.2204	8.47	P	P	P	P	CUST_130778_PI430048170	0	mRNA	GCTTATGGTCCCCAGCATTTACAGTAACTTGTGAATGTTAAGTATCATCTCTTATCTAAA	NM_199204	RefSeq	chr2	+	169067034	169096167	DHRS9	10170	GO:0004022|GO:0008209|GO:0030855|GO:0042448|GO:0042572|GO:0042904|GO:0005789|GO:0047035|GO:0030176|GO:0016854|GO:0004745|GO:0055114	dehydrogenase/reductase (SDR family) member 9%2C transcript variant 2	.	.	-	.
CUST_127730_PI430048170	0.00318395	12.402	10.5669	10.4591	10.4799	10.5519	P	P	P	P	6.52386	6.88935	7.73482	5.59734	P	P	P	P	CUST_127730_PI430048170	0	mRNA	CTAAAGCTACTAGAAAGGCTTTGGGAACTGTCAACAGAGCTACAGAAAAGTCTGTAAAGA	NM_001282382	RefSeq	chr5	+	160421909	160428744	PTTG1	9232	GO:0005515|GO:0051276|GO:0017124|GO:0006355|GO:0003700|GO:0004869|GO:0006366|GO:0005634|GO:0007283|GO:0031145|GO:0005829|GO:0010951|GO:0007067|GO:0005737|GO:0007059|GO:0006281|GO:0000278|GO:0051301	pituitary tumor-transforming 1%2C transcript variant 1	.	.	-	.
CUST_134477_PI430048170	0.000217856	12.3241	14.5359	14.7521	15.0234	14.6401	P	P	P	P	10.8194	10.8697	11.8243	10.676	P	P	P	P	CUST_134477_PI430048170	0	mRNA	ATCCTCCTGGTTCTGACCTGGGGGGTGTTTGCATCACCCCCTTTTACTTGTATTAAAAAA	NM_002855	RefSeq	chr11	-	119660992	119728725	PVRL1	5818	GO:0005515|GO:0030424|GO:0005886|GO:0060041|GO:0016342|GO:0046718|GO:0042803|GO:0043231|GO:0016337|GO:0006955|GO:0005913|GO:0002089|GO:0005912|GO:0001618|GO:0007411|GO:0007155|GO:0050839|GO:0007156|GO:0007157|GO:0051963|GO:0046982|GO:0034329|GO:0070166|GO:0046790|GO:0032584|GO:0005576|GO:0015026|GO:0009615|GO:0045216|GO:0007165|GO:0042734|GO:0002934|GO:0016020|GO:0030246|GO:0006826|GO:0016021|GO:…	poliovirus receptor-related 1 (herpesvirus entry mediator C)%2C transcript variant 1	.	.	-	.
CUST_138497_PI430048170	1.39882e-06	12.3203	8.99878	9.45782	8.87346	9.27012	P	P	P	P	5.30157	5.86579	5.63268	5.30061	P	P	P	P	CUST_138497_PI430048170	0	mRNA	AGAGAGTGAAGAATGCAGTTAAATACCTGCAAAGCCTTGAGAGGTCTTGAAGCCTCCTCA	NM_002987	RefSeq	chr16	+	57404766	57416062	CCL17	6361	GO:0008009|GO:0005102|GO:0007267|GO:0005576|GO:0007275|GO:0005615|GO:0045662|GO:0006955|GO:0006954|GO:0006935|GO:0007186|GO:0031729|GO:0060326	chemokine (C-C motif) ligand 17	.	.	-	.
CUST_107891_PI430048170	0.0382556	12.2983	12.3577	10.6203	12.3153	13.1741	P	P	P	P	3.65321	10.2925	8.72821	4.89966	A	P	P	P	CUST_107891_PI430048170	0	mRNA	TCTGCAAGACCACGAACACAGTGGAGCCTCTGAGGGGGAATCTGGTGAAGAAGGACTGTG	NM_003695	RefSeq	chr8	-	142784881	142786592	LY6D	8581	GO:0035634|GO:0005886|GO:0009986|GO:0016020|GO:0030098|GO:0031225|GO:0007155	lymphocyte antigen 6 complex%2C locus D	.	.	-	.
CUST_131810_PI430048170	0.00220207	12.2611	10.1388	9.8561	9.91893	9.71162	P	P	P	P	5.72714	6.66219	6.96891	5.14393	P	P	P	P	CUST_131810_PI430048170	0	mRNA	TGAAGAATGGAGGTTGTTTCCAAAAGAAATAAAGAGAAACTTAGAAGTTGTCTCTGGACA	NM_001253826	RefSeq	chr2	-	30910464	31138726	GALNT14	79623	GO:0004653|GO:0000139|GO:0006493|GO:0016266|GO:0030246|GO:0016021|GO:0044267|GO:0046872|GO:0043687	polypeptide N-acetylgalactosaminyltransferase 14%2C transcript variant 2	.	.	-	.
CUST_141494_PI430048170	0.0117138	12.1529	11.0483	11.3195	11.7057	10.9965	P	P	P	P	5.66727	8.70801	8.23694	5.82757	P	P	P	P	CUST_141494_PI430048170	0	mRNA	GGAAGTTTGTTGGTCTTTATTAGATAAATTTCCAGAGACCTGTCCATAATACCCAACAGA	NM_138420	RefSeq	chr14	-	104937253	104978357	AHNAK2	113146	GO:0005515|GO:0042383|GO:0005737|GO:0030018|GO:0005886|GO:0043034|GO:0001778|GO:0030315|GO:0005634|GO:0030659	AHNAK nucleoprotein 2	.	.	-	.
CUST_128690_PI430048170	0.00412572	12.1169	10.6031	10.4025	10.4593	10.672	P	P	P	P	6.63524	7.28569	7.60043	5.37205	P	P	P	P	CUST_128690_PI430048170	0	mRNA	ACCCCCAAATTTGACTCTGGGAGACTCAGCCAAATCCTATCTGGTAATAAAATTTCTTTT	NM_001166215	RefSeq	chr19	-	10512741	10517992	S1PR5	53637	GO:0005886|GO:0003376|GO:0045664|GO:0016021|GO:0038036	sphingosine-1-phosphate receptor 5%2C transcript variant 2	.	.	-	.
CUST_143934_PI430048170	0.000358673	12.1044	7.93888	7.24255	7.71205	6.84339	P	P	P	P	2.81242	4.4912	4.19281	3.55947	A	P	P	A	CUST_143934_PI430048170	0	mRNA	TGGTTCAAAGAACAGCACTGTAGCATGGGAGAACCTGCACTATAATGTCATAAACTCAAA	NM_152319	RefSeq	chr12	+	48482502	48496514	C12orf54	121273	NA	chromosome 12 open reading frame 54	.	.	-	.
CUST_51889_PI430048170	0.0236672	12.0675	12.6292	12.9045	12.8809	12.6233	P	P	P	P	7.17647	10.2689	9.77148	5.80207	P	P	P	P	CUST_51889_PI430048170	0	mRNA	ATTGCTTTGGATCTTGCCTGGAAGGTGTTTTAAGTTTTGTAATAAACAAGATGATGTCTG	NM_152672	RefSeq	chr3	+	196216511	196233430	SLC51A	200931	GO:0005215|GO:0043234|GO:0005886|GO:0046982|GO:0015721|GO:0005789|GO:0006810|GO:0016021|GO:0042803	solute carrier family 51%2C alpha subunit	.	.	-	.
CUST_137759_PI430048170	0.0104195	12.037	9.31742	9.31689	9.37242	9.38729	P	P	P	P	4.03213	6.83854	6.1013	4.10617	A	P	P	A	CUST_137759_PI430048170	0	mRNA	AAACAACCTGATATAGCAGAACTGACTGTATAAATTATGTGAGCACAGTGCAAGTAATTC	NM_001243328	RefSeq	chr6	-	149883374	149896059	RAET1E	135250	GO:0002474|GO:0005886|GO:0001913|GO:0042267|GO:0046703|GO:0042605|GO:0050776|GO:0005576|GO:0016021	retinoic acid early transcript 1E%2C transcript variant 4	.	.	-	.
CUST_106971_PI430048170	3.74328e-06	12.0094	9.11919	9.70343	9.08659	8.97667	P	P	P	P	5.55998	6.07037	5.49246	5.44472	P	P	P	P	CUST_106971_PI430048170	0	mRNA	TAATTATGACTTCCAGGCCCGCAACAGCAGTGAGCTGTCGGTCAAGCAGCGGGACGTACT	NM_133180	RefSeq	chr19_KI270938v1_alt	+	1058334	1066126	EPS8L1	54869	GO:0005515|GO:0035023|GO:0003779|GO:0032587|GO:0007266|GO:0032855|GO:0043234|GO:0005737|GO:0042608|GO:1900029|GO:0032321|GO:0005089|GO:0030676|GO:0070062	EPS8-like 1%2C transcript variant 1	.	.	-	.
CUST_126629_PI430048170	0.00129877	12.0091	9.34846	9.3597	10.6927	10.2313	P	P	P	P	5.63072	7.213	6.83638	5.11747	P	P	P	P	CUST_126629_PI430048170	0	mRNA	GGACTGTATTCATCAAGGTATTATACCACAGCACTCTATGGAAATCTCAAGATTAGAAAA	NM_152628	RefSeq	chr8	-	100572883	100649665	SNX31	169166	GO:0043234|GO:0015031|GO:0035091	sorting nexin 31	.	.	-	.
CUST_13397_PI430048170	0.000318811	12.008	10.2615	10.4394	10.3456	10.2115	P	P	P	P	6.32294	6.80043	7.26009	6.32475	P	P	P	P	CUST_13397_PI430048170	0	mRNA	TTTGCCATCTGGATGACAAACGGAAGATCCACTAAAACGTCCACGGGATTAACAGAACGT	NM_005434	RefSeq	chr2	-	110083869	110116566	MALL	7851	GO:0005515|GO:0042632|GO:0000139|GO:0005886|GO:0030136|GO:0016023|GO:0045121|GO:0016021	mal%2C T-cell differentiation protein-like	.	.	-	.
CUST_143950_PI430048170	0.000274118	11.9367	10.3338	10.1375	11.295	9.71549	P	P	P	P	6.66489	7.75486	6.23193	6.50443	P	P	P	P	CUST_143950_PI430048170	0	mRNA	GTCAATCATTACTCAAAGAATGATGAAGGTATTTGGTGTATGCCAAAGAATAAAGGCGTT	NM_138969	RefSeq	chr8	-	56300010	56320682	SDR16C5	195814	GO:0042574|GO:0050908|GO:0042572|GO:0005789|GO:0016021|GO:0004745|GO:0043616|GO:0055114	short chain dehydrogenase/reductase family 16C%2C member 5	.	.	-	.
CUST_131518_PI430048170	0.00862774	11.8788	9.64128	9.62365	9.76707	9.45598	P	P	P	P	4.25881	7.06198	6.40676	4.83306	P	P	P	P	CUST_131518_PI430048170	0	mRNA	ACTCACCACCTACATGTTAGTTTTGGGTCTGACCAAATTTGCAGTGGGAATTGTGTTGAT	NM_152386	RefSeq	chr2	+	222424602	222558898	SGPP2	130367	GO:0006665|GO:0042392|GO:0005783|GO:0016311|GO:0030148|GO:0005789|GO:0006670|GO:0016021|GO:0044281	sphingosine-1-phosphate phosphatase 2	.	.	-	.
CUST_136739_PI430048170	0.000592012	11.8297	14.3722	14.1935	14.4602	13.8605	P	P	P	P	10.1969	11.3556	10.8342	9.84438	P	P	P	P	CUST_136739_PI430048170	0	mRNA	AGGGAGTCAGTCTTCACTTGCACTGGGGGAACAGATGCTAATAAACTGTTTTTTAATGAA	NM_000359	RefSeq	chr14	-	24249113	24263210	TGM1	7051	GO:0005515|GO:0031424|GO:0031224|GO:0001533|GO:0046872|GO:0005913|GO:0018149|GO:0030216|GO:0003810|GO:0009887|GO:0043163|GO:0006464|GO:0070062	transglutaminase 1	.	.	-	.
CUST_139403_PI430048170	0.00666977	11.5477	12.034	13.0041	12.4528	13.0416	P	P	P	P	7.99413	9.76186	9.99047	7.22719	P	P	P	P	CUST_139403_PI430048170	0	mRNA	GATGGTTGCAATTGATCCTTAACCAATAATGGTCAGTCCTCATCTCTGTCGTGCTTCATA	NM_021027	RefSeq	chr2	+	233671897	233773305	UGT1A9	NA	NA	UDP glucuronosyltransferase 1 family%2C polypeptide A9	.	.	-	.
CUST_137616_PI430048170	0.0171351	11.4841	13.3155	14.026	12.7578	14.5144	P	P	P	P	9.33106	11.5795	10.1712	6.9519	P	P	P	P	CUST_137616_PI430048170	0	mRNA	GAAAACCAGCTGAAGGGCTTCAACTTTGCTTGGATTTTTAAATATTTTCCTTGCATATGT	NM_080475	RefSeq	chr18	+	63702303	63723893	SERPINB11	89778	GO:0010951|GO:0005737|GO:0004867|GO:0005615	serpin peptidase inhibitor%2C clade B (ovalbumin)%2C member 11 (gene/pseudogene)%2C transcript variant 1	.	.	-	.
CUST_57872_PI430048170	0.00222497	11.3992	11.3483	11.5839	11.511	11.1576	P	P	P	P	7.46843	8.36372	8.43168	6.68138	P	P	P	P	CUST_57872_PI430048170	0	mRNA	CTTTGTGACCAAAGCAATTGTAAAACGTGGGGGAGGAAATTAAAAGCCTGCCACCTTAGT	NM_176072	RefSeq	chr11	+	73218297	73242427	P2RY2	5029	GO:0042312|GO:0005886|GO:0005887|GO:0045028|GO:0006873|GO:0007200|GO:0004872|GO:0035589|GO:0070257	purinergic receptor P2Y%2C G-protein coupled%2C 2%2C transcript variant 1	.	.	-	.
CUST_131693_PI430048170	3.53258e-05	11.3916	10.7048	11.4305	11.6062	11.2074	P	P	P	P	7.48302	7.62327	8.39248	7.30329	P	P	P	P	CUST_131693_PI430048170	0	mRNA	GACGTGGACTTTATTGACTGTGAATTCATTTACATGTAACTTCTGACATTTCACTCTGTG	NM_001287763	RefSeq	chr4	+	4386255	4419058	NSG1	27065	GO:0005737|GO:0000139|GO:0032051|GO:0045211|GO:0005634|GO:0016021|GO:0007212|GO:0016328|GO:0005768|GO:0048268	neuron specific gene family member 1%2C transcript variant 3	.	.	-	.
CUST_132503_PI430048170	0.00256771	11.3507	10.6023	10.8992	10.9693	11.2171	P	P	P	P	7.2602	6.32446	8.44839	6.76579	P	P	P	P	CUST_132503_PI430048170	0	mRNA	GTAAGCCTCCTTGTATTGAGATAATTGGGCATTAAACATTAAACTGCAGCTCTGGGCAAA	NM_004091	RefSeq	chr1	-	23506427	23531220	E2F2	1870	GO:0005515|GO:0005667|GO:0006355|GO:0003700|GO:0006367|GO:0072332|GO:0051726|GO:0001047|GO:0005654|GO:0000278|GO:0003677|GO:0008134	E2F transcription factor 2	.	.	-	.
CUST_134962_PI430048170	0.00196936	11.3484	11.3843	11.6733	11.585	11.2243	P	P	P	P	7.52352	8.4588	8.48102	6.80359	P	P	P	P	CUST_134962_PI430048170	0	mRNA	TTGTGACCAAAGCAATTGTAAAACGTGGGGGAGGAAATTAAAAGCCTGCCACCTTAGTCC	NM_176072	RefSeq	chr11	+	73218297	73242427	P2RY2	5029	GO:0042312|GO:0005886|GO:0005887|GO:0045028|GO:0006873|GO:0007200|GO:0004872|GO:0035589|GO:0070257	purinergic receptor P2Y%2C G-protein coupled%2C 2%2C transcript variant 1	.	.	-	.
CUST_145556_PI430048170	0.0248008	11.3308	12.7042	12.9931	12.902	12.7509	P	P	P	P	7.28641	10.4666	9.90191	6.0121	P	P	P	P	CUST_145556_PI430048170	0	mRNA	TTGCTTTGGATCTTGCCTGGAAGGTGTTTTAAGTTTTGTAATAAACAAGATGATGTCTGA	NM_152672	RefSeq	chr3	+	196216511	196233430	SLC51A	200931	GO:0005215|GO:0043234|GO:0005886|GO:0046982|GO:0015721|GO:0005789|GO:0006810|GO:0016021|GO:0042803	solute carrier family 51%2C alpha subunit	.	.	-	.
CUST_132862_PI430048170	0.00762953	11.2751	10.8446	10.3163	11.0381	10.3942	P	P	P	P	6.18376	8.13457	7.57679	5.22483	P	P	P	P	CUST_132862_PI430048170	0	mRNA	TTCTTTCTGCTTCTAAGACTTTGCCAAATGCCCTGGGTCTAAGAAAGAAAGAGACCCGCT	NM_173481	RefSeq	chr19	+	751145	764318	MISP	126353	GO:0007067|GO:0005886|GO:0003779|GO:0005856|GO:0005925|GO:0005938|GO:0043231|GO:0051301	mitotic spindle positioning	.	.	-	.
CUST_136463_PI430048170	5.36966e-06	11.2357	16.8212	16.6557	17.2441	16.621	P	P	P	P	13.0052	13.7894	13.1636	13.3888	P	P	P	P	CUST_136463_PI430048170	0	mRNA	GGACCAGCTGGGTGCTTGGGCATTGACAGAATGATGGTTGTTTTGTATCATTTGATTAAT	NM_020672	RefSeq	chr1	-	153614255	153616332	S100A14	57402	GO:0048471|GO:0030054|GO:0034142|GO:0005886|GO:0005509|GO:0006915|GO:0042379|GO:0071624|GO:0055074|GO:0005737|GO:0015630|GO:0032496|GO:0005654|GO:0090026|GO:0042742|GO:0070062	S100 calcium binding protein A14	.	.	-	.
CUST_11969_PI430048170	0.00304343	11.2208	13.1713	13.0366	12.6747	13.3272	P	P	P	P	8.8785	9.24816	10.6853	8.42675	P	P	P	P	CUST_11969_PI430048170	0	mRNA	TGCTTTATATAGGATTTCAGTGGAGTGAAGTTCAGGAGGCATGGAGCTGACAACCATGAG	NM_001104548	RefSeq	chr1	+	209428822	209432547	MIR205HG	NA	NA	MIR205 host gene	.	.	-	.
CUST_136698_PI430048170	0.00141177	11.1211	8.06414	8.41189	9.23671	8.13894	P	P	P	P	3.91069	4.99824	6.0788	4.29956	A	P	P	A	CUST_136698_PI430048170	0	mRNA	CCCTATGTGTGGTTCATGTGTATGTTTTGCCTATGAAAGTTGAAACTGTTTTCTAAATGT	NM_001333	RefSeq	chr9	-	97029676	97039310	CTSV	1515	GO:0010839|GO:0030984|GO:0043005|GO:0016540|GO:0048102|GO:0021675|GO:0010259|GO:0007283|GO:0032403|GO:0005615|GO:0031069|GO:0046697|GO:2000249|GO:0042393|GO:0019886|GO:0060008|GO:0022617|GO:0030198|GO:0006508|GO:0043204|GO:0030141|GO:0070062|GO:0043202|GO:0009267|GO:0042277|GO:0016807|GO:0005730|GO:0045177|GO:0005576|GO:0051384|GO:0034698|GO:0009749|GO:0004197|GO:0005902|GO:0004177|GO:0008234|GO:…	cathepsin V%2C transcript variant 1	.	.	-	.
CUST_13399_PI430048170	0.000154612	11.078	9.83599	10.0806	10.0385	9.78765	P	P	P	P	6.17743	6.47024	6.99606	6.05049	P	P	P	P	CUST_13399_PI430048170	0	mRNA	TACAAGTACATGCCACGATTGTTTCTGAGAAACTGCTGGACCCAAGAATTTACTACATTA	NM_005434	RefSeq	chr2	-	110083869	110116566	MALL	7851	GO:0005515|GO:0042632|GO:0000139|GO:0005886|GO:0030136|GO:0016023|GO:0045121|GO:0016021	mal%2C T-cell differentiation protein-like	.	.	-	.
CUST_131699_PI430048170	3.4629e-05	11.0521	8.69739	8.18535	8.10325	7.95904	P	P	P	P	4.82634	5.33469	4.26466	4.54517	P	P	P	P	CUST_131699_PI430048170	0	mRNA	CGTGGGGAGAGCTTTGCCTGTTAATAAAACGCACAAACCATTTCACACACAGTGAAAAAA	NM_003857	RefSeq	chr17	+	76074800	76077541	GALR2	8811	GO:0005515|GO:0007631|GO:0005886|GO:0007586|GO:0004966|GO:0007268|GO:0007275|GO:0007194|GO:0007204|GO:0031175|GO:0006936|GO:0007218|GO:0045944|GO:0007611|GO:0007188|GO:0016021|GO:0017046|GO:0007166	galanin receptor 2	.	.	-	.
CUST_139040_PI430048170	0.000249736	11.0392	7.85794	6.8623	7.18757	8.25265	P	P	P	P	4.52984	3.7644	4.68142	3.32754	P	A	P	A	CUST_139040_PI430048170	0	mRNA	ATAGAAAAAACTCGTTTGATTTTTGGGGGGAAACAAGGGCTACCTTTACTGGAAAATCTG	NM_001511	RefSeq	chr4	+	73869391	73871302	CXCL1	2919	GO:0008009|GO:0070098|GO:0030036|GO:0008285|GO:0008283|GO:0005102|GO:0005576|GO:0045236|GO:0043085|GO:0005615|GO:0002690|GO:0007399|GO:0035556|GO:0007165|GO:0006955|GO:0006954|GO:0007186|GO:0006935|GO:0060326|GO:0032496|GO:0008047|GO:0008083	chemokine (C-X-C motif) ligand 1 (melanoma growth stimulating activity%2C alpha)%2C transcript variant 1	.	.	-	.
CUST_143159_PI430048170	0.00101935	11.0181	9.66202	9.77008	9.61968	9.95988	P	P	P	P	6.72132	6.63956	6.10653	5.33771	P	P	P	P	CUST_143159_PI430048170	0	mRNA	TTCGGAAAATGCTCCTTGTCACATTAGTGTGCATCCTACAAAAAGTGATCTCTTAATGTA	NM_021127	RefSeq	chr18	+	59899959	59904306	PMAIP1	5366	GO:0005515|GO:0043331|GO:0010165|GO:0048147|GO:0001836|GO:0005634|GO:0005741|GO:0005829|GO:0010907|GO:0005739|GO:0051607|GO:0043525|GO:1900740|GO:0090200|GO:0042149|GO:0032461|GO:0043029|GO:0009411|GO:0046902|GO:0043065|GO:0006919|GO:0072593|GO:0071456|GO:0006915|GO:2001244|GO:0097193|GO:0043280|GO:0042771|GO:0010917|GO:0072332|GO:0043517|GO:0010498	phorbol-12-myristate-13-acetate-induced protein 1	.	.	-	.
CUST_79625_PI430048170	3.69972e-05	11.0122	9.37827	9.375	9.94263	9.2329	P	P	P	P	5.83912	6.09281	6.5651	5.47707	P	P	P	P	CUST_79625_PI430048170	0	mRNA	ATGGCAGCAGAGATCGTTACAGACATTTTTATCTCCTGATCAAGATGGCCTTCGTGCTGT	NM_025232	RefSeq	chr8	-	22138019	22141935	REEP4	80346	GO:0008017|GO:0007067|GO:0005783|GO:0007084|GO:0005874|GO:0005789|GO:0006998|GO:0016021|GO:0051301	receptor accessory protein 4	.	.	-	.
CUST_133932_PI430048170	0.00227119	10.968	10.9561	11.1349	8.93829	10.653	P	P	P	P	6.57687	7.73274	7.53368	6.39628	P	P	P	P	CUST_133932_PI430048170	0	mRNA	GCCGGATGTAAGTTATCAACTATAAATAAAACCAAGACTTCCGTTCTGGCTCTCAAAAAA	NM_001293294	RefSeq	chr11	+	69294137	69297287	MYEOV	26579	NA	myeloma overexpressed%2C transcript variant 3	.	.	-	.
CUST_134867_PI430048170	0.000124063	10.9646	7.48932	8.40226	8.33693	7.91806	P	P	P	P	4.51722	4.59051	4.86857	4.49744	P	P	P	P	CUST_134867_PI430048170	0	mRNA	ATACTCAGAAAGTTTAACGCTGCTTTCTTTCTCTTTGCGCGCGTCACACTTGCTTGGAGA	NM_213604	RefSeq	chr19	-	1505017	1513189	ADAMTSL5	339366	GO:0005578|GO:0006508|GO:0001527|GO:0005576|GO:0008270|GO:0004222|GO:0008201	ADAMTS-like 5	.	.	-	.
CUST_50125_PI430048170	1.04016e-05	10.9642	9.76032	10.5729	10.2997	10.252	P	P	P	P	6.7945	7.03867	6.79064	6.50795	P	P	P	P	CUST_50125_PI430048170	0	mRNA	TTTCTGGCACTGCTTCGGCCCTTCATCAGTTCCAAATTCACACGAAAAATCCGTTTTCTG	NM_001159642	RefSeq	chr1	+	151036552	151047600	BNIPL	149428	GO:0005515|GO:0008285|GO:0006915|GO:0005634|GO:0005829|GO:0040009|GO:0042802	BCL2/adenovirus E1B 19kD interacting protein like%2C transcript variant 2	.	.	-	.
CUST_128238_PI430048170	1.73092e-05	10.8636	9.68552	10.0386	10.3921	9.72601	P	P	P	P	6.14392	6.78373	6.92939	6.15964	P	P	P	P	CUST_128238_PI430048170	0	mRNA	TGTGAAAGGCGCTGGGAACCGGCTTTGAATGAATAAATGAATCGTGTCATCTGCAAAAAA	NM_003311	RefSeq	chr11_KI270831v1_alt	-	160387	161535	PHLDA2	7262	GO:0010468|GO:0030334|GO:0045995|GO:0005737|GO:0016020|GO:0006915|GO:0009887|GO:0001890|GO:0070873	pleckstrin homology-like domain%2C family A%2C member 2	.	.	-	.
CUST_141770_PI430048170	1.47632e-05	10.8014	12.1927	12.2464	11.7211	12.5815	P	P	P	P	8.78816	8.46231	8.98273	8.8535	P	P	P	P	CUST_141770_PI430048170	0	mRNA	TTGGGTGGCTAGGTTGCCTCATTTTGCATCCTTCTGTATCCCCAAATCTGAAATAAAAGC	NM_001251964	RefSeq	chr11	-	128935370	128943399	TP53AIP1	63970	GO:0005739|GO:0003674|GO:0006915	tumor protein p53 regulated apoptosis inducing protein 1%2C transcript variant 4	.	.	-	.
CUST_128915_PI430048170	0.00120636	10.7477	11.6733	12.1802	12.2177	11.8243	P	P	P	P	8.61302	8.89144	8.93183	7.33522	P	P	P	P	CUST_128915_PI430048170	0	mRNA	TTGGATTTCCCTCCTCAATTGGCTTATTTTTTAGATCACCTGCAATTCATTTGCAAATTG	NM_007084	RefSeq	chr13	-	94709624	94712543	SOX21	11166	GO:0048863|GO:0006355|GO:0003700|GO:0006357|GO:0006366|GO:0000981|GO:0005634|GO:0005575|GO:0001942|GO:0003677	SRY (sex determining region Y)-box 21	.	.	-	.
CUST_136354_PI430048170	0.0461449	10.7201	11.9547	8.26755	8.26361	8.87368	P	P	P	P	6.04076	7.44199	7.57573	5.35571	P	P	P	P	CUST_136354_PI430048170	0	mRNA	GTGGGGGAACACAAAGAGAAAATGGTTTGGAGGCTGAGCACCTTTTTTATTAATAGGTAT	NM_001164310	RefSeq	chr9	-	35561829	35563899	FAM166B	730112	NA	family with sequence similarity 166%2C member B%2C transcript variant 1	.	.	-	.
CUST_110275_PI430048170	0.00624319	10.7136	9.14495	9.71195	9.0201	10.29	P	P	P	P	5.34806	7.20391	6.49484	4.17705	P	P	P	A	CUST_110275_PI430048170	0	mRNA	GCAAATCTCTTTGGAAAGAGCACAATTGACCCTTCATCTGTAATGGTCCTGGTGAATGCC	NM_080475	RefSeq	chr18	+	63702303	63723893	SERPINB11	89778	GO:0010951|GO:0005737|GO:0004867|GO:0005615	serpin peptidase inhibitor%2C clade B (ovalbumin)%2C member 11 (gene/pseudogene)%2C transcript variant 1	.	.	-	.
CUST_139574_PI430048170	0.000605711	10.7067	7.85	7.77766	7.48761	7.44104	P	P	P	P	3.57671	4.00665	4.99006	3.93083	A	P	P	A	CUST_139574_PI430048170	0	mRNA	GTGACCAACCTTCCTTGCTTACACATAAACTTGTATATATTTGGATGTAGCCCTTATTTA	NM_020393	RefSeq	chr1	-	153330120	153348841	PGLYRP4	57115	GO:0016019|GO:0050830|GO:0044117|GO:0042834|GO:0008745|GO:0005576|GO:0032827|GO:0005622|GO:0009253|GO:0002221|GO:0016020|GO:0045087|GO:0008270|GO:0032689|GO:0016045	peptidoglycan recognition protein 4	.	.	-	.
CUST_141039_PI430048170	0.0179289	10.6793	10.0156	9.78047	10.1417	9.96774	P	P	P	P	5.25421	6.78406	7.75865	3.79637	P	P	P	A	CUST_141039_PI430048170	0	mRNA	GTAAACCAAAAACTTTTAAATTTCTTCAGGTTTTCTAACATGCTTACCACTGGGCTACTG	NM_018131	RefSeq	chr10	+	93496631	93529092	CEP55	55165	GO:0000920|GO:0005515|GO:0005813|GO:0006997|GO:0016020|GO:0000281|GO:0005814|GO:0030496|GO:0007080|GO:0032154|GO:0045171|GO:0045184	centrosomal protein 55kDa%2C transcript variant 1	.	.	-	.
CUST_127495_PI430048170	0.0267917	10.5608	9.94785	10.0893	9.69497	9.92064	P	P	P	P	4.91744	6.7455	7.79253	2.94493	P	P	P	A	CUST_127495_PI430048170	0	mRNA	CAGGATGCAATACTCAGACACTAGCTTTTTTCTCACTTTTGTATTATAACCACCTATGTA	NM_005733	RefSeq	chr5	+	138178727	138187715	KIF20A	10112	GO:0008017|GO:0005515|GO:0005215|GO:0005871|GO:0005794|GO:0019901|GO:0000281|GO:0001578|GO:0005874|GO:0005819|GO:0030496|GO:0015031|GO:0003777|GO:0005524|GO:0000920|GO:0000910|GO:0008152|GO:0005654|GO:0000278|GO:0016192|GO:0016887|GO:0007018	kinesin family member 20A	.	.	-	.
CUST_134124_PI430048170	6.57653e-06	10.5197	14.1835	14.353	14.6937	14.029	P	P	P	P	10.8558	11.3911	10.5806	10.8104	P	P	P	P	CUST_134124_PI430048170	0	mRNA	TTGGAATCGTTTACTCTGCTAGAATTTAGGTGTGAGATTTTTTGTTTCCCAGGTATAGCA	NM_052886	RefSeq	chr8	+	119208370	119245673	MAL2	114569	GO:0005515|GO:0016324|GO:0048471|GO:0045121|GO:0016021|GO:0012505|GO:0070062	mal%2C T-cell differentiation protein 2 (gene/pseudogene)	.	.	-	.
CUST_142685_PI430048170	0.0106742	10.5184	9.04392	8.74626	7.53702	8.81974	P	P	P	P	3.62843	6.26739	5.75998	3.00585	A	P	P	A	CUST_142685_PI430048170	0	mRNA	CATAGGAAACTTGAAAGGTCTGAGGATGATGTAGATTACTGAAAAATGCAAATTGCAATC	NM_000348	RefSeq	chr2	-	31524585	31580971	SRD5A2	6716	GO:0006706|GO:0033218|GO:0003865|GO:0018963|GO:0006702|GO:0007267|GO:0043434|GO:0018879|GO:0044281|GO:0030154|GO:0047751|GO:0070852|GO:0030539|GO:0043025|GO:0031667|GO:0008202|GO:0032354|GO:0008209|GO:0042493|GO:0009917|GO:0021854|GO:0033574|GO:0060348|GO:0021766|GO:0018894|GO:0005789|GO:0016021|GO:0030540|GO:0008584|GO:0055114	steroid-5-alpha-reductase%2C alpha polypeptide 2 (3-oxo-5 alpha-steroid delta 4-dehydrogenase alpha 2)	.	.	-	.
CUST_53874_PI430048170	0.00251689	10.4957	6.70216	6.98894	8.49385	6.32373	P	P	P	P	4.15276	4.47798	3.85716	3.23855	P	P	A	A	CUST_53874_PI430048170	0	mRNA	CCACACATTCCAGGTGGAGGAAGAGATAGTGTCGTGAGCTGGAGGAACATTGGGAAGGAA	NM_001956	RefSeq	chr1	-	41478774	41484683	EDN2	1907	GO:0008284|GO:0019722|GO:0001659|GO:0019221|GO:0005615|GO:0007204|GO:0019229|GO:0001516|GO:0045987|GO:0042310|GO:0003100|GO:0014824|GO:0014826|GO:0048286|GO:0030593|GO:0048016|GO:0005576|GO:0060585|GO:0002690|GO:0097009|GO:0005179|GO:0003058|GO:0042116|GO:0003099|GO:0048246|GO:0010460|GO:0007166	endothelin 2%2C transcript variant 1	.	.	-	.
CUST_128772_PI430048170	0.00226572	10.4819	13.0624	13.1312	13.0115	13.0209	P	P	P	P	9.18282	10.3949	9.8169	8.7253	P	P	P	P	CUST_128772_PI430048170	0	mRNA	GACAAGAAGTTCCATTTGATGTCAATAAAGCAAAGTACTTGCCTACTTTTTTGAAGCTGA	NM_020639	RefSeq	chr21	-	41739368	41767089	RIPK4	54101	GO:0005515|GO:0005737|GO:0051092|GO:0016020|GO:0004674|GO:0005634|GO:0006468|GO:0002009|GO:0005524	receptor-interacting serine-threonine kinase 4	.	.	-	.
CUST_127988_PI430048170	0.0171464	10.4731	8.82129	8.99893	8.66109	8.77359	P	P	P	P	4.54948	5.53745	6.58908	2.66575	P	P	P	A	CUST_127988_PI430048170	0	mRNA	TGGGGATGAATAGAAAACCTGTAAGCTTTGATGTTCTGGTTACTTCTAGTAAATTCCTGT	NM_001809	RefSeq	chr2	+	26786013	26794587	CENPA	1058	GO:0005515|GO:0000780|GO:0046982|GO:0006334|GO:0000132|GO:0005634|GO:0071459|GO:0003677|GO:0005829|GO:0034080|GO:0051382|GO:0003682|GO:0016032|GO:0005654|GO:0000778|GO:0000786|GO:0000278|GO:0000939|GO:0000775	centromere protein A%2C transcript variant 1	.	.	-	.
CUST_135319_PI430048170	0.014984	10.4324	8.79913	8.76039	8.84362	9.02158	P	P	P	P	5.03348	5.10292	6.69548	2.87967	P	P	P	A	CUST_135319_PI430048170	0	mRNA	TGGATTAGTTTGCAGCAACTCAATCCCAAAGGAACCAAAGGCTCTTTTCAGAGCCACCTA	NM_003509	RefSeq	chr6	+	27808198	27808667	HIST1H2AI	NA	NA	histone cluster 1%2C H2ai	.	.	-	.
CUST_134154_PI430048170	7.16075e-05	10.4266	13.2318	13.4991	13.323	13.258	P	P	P	P	9.72309	9.99161	10.3617	9.60059	P	P	P	P	CUST_134154_PI430048170	0	mRNA	GCAGCTGTCTAGGATGATCACTGATTACTATTTACTAAGTAGCCACATGCAAATAAAAGT	NM_005434	RefSeq	chr2	-	110083869	110116566	MALL	7851	GO:0005515|GO:0042632|GO:0000139|GO:0005886|GO:0030136|GO:0016023|GO:0045121|GO:0016021	mal%2C T-cell differentiation protein-like	.	.	-	.
CUST_142121_PI430048170	7.23843e-05	10.4086	10.8142	11.1486	12.0012	11.1593	P	P	P	P	7.62048	8.21024	8.42128	7.40022	P	P	P	P	CUST_142121_PI430048170	0	mRNA	CTCACTTTGTAAATAAAAACACACCTTAAAACATGAACAAGCCAAAACTGTGTGCAGACA	NM_080685	RefSeq	chr4	+	86594314	86815175	PTPN13	5783	GO:0005515|GO:0043005|GO:0005886|GO:0005634|GO:0014066|GO:0030027|GO:0035335|GO:0044297|GO:0005737|GO:0006470|GO:0005856|GO:0004725|GO:0070062	protein tyrosine phosphatase%2C non-receptor type 13 (APO-1/CD95 (Fas)-associated phosphatase)%2C transcript variant 4	.	.	-	.
CUST_137451_PI430048170	0.000422921	10.35	9.6338	8.53851	8.87608	8.17227	P	P	P	P	5.58875	4.52241	6.2599	5.25594	P	P	P	P	CUST_137451_PI430048170	0	mRNA	TTCCATAATTGCTTTTGCTCAGTAACTGTGTCATGAATTGCAAGAGTTTCCACAAACACT	NM_145699	RefSeq	chr22	+	38957521	38963183	APOBEC3A	200315	GO:0005515|GO:0009972|GO:0047844|GO:0005634|GO:0010529|GO:0071466|GO:0044356|GO:0005737|GO:0051607|GO:0045087|GO:0080111|GO:0004126|GO:0008270|GO:0005654|GO:0045071|GO:0070383	apolipoprotein B mRNA editing enzyme%2C catalytic polypeptide-like 3A%2C transcript variant 1	.	.	-	.
CUST_131411_PI430048170	0.0121831	10.3227	11.6589	12.1448	12.5473	11.872	P	P	P	P	7.61262	7.97067	10.1848	6.39884	P	P	P	P	CUST_131411_PI430048170	0	mRNA	CCAGCTCAGACCATTTCCTAATCAGTTGAAAGGGAAACAAGTATTTCAGTCTCAAAATTG	NM_001165931	RefSeq	chr2	+	10122567	10131419	RRM2	6241	GO:0005515|GO:0009186|GO:0015949|GO:0055086|GO:0051290|GO:0005634|GO:0044281|GO:0046872|GO:0005829|GO:0006260|GO:0000082|GO:0005737|GO:0009263|GO:0000083|GO:0005654|GO:0004748|GO:0000278|GO:0055114	ribonucleotide reductase M2%2C transcript variant 1	.	.	-	.
CUST_135242_PI430048170	0.00452379	10.2847	11.2289	11.7003	12.6424	11.2021	P	P	P	P	6.90778	9.57846	8.55475	7.19954	P	P	P	P	CUST_135242_PI430048170	0	mRNA	ACACCTGATTTCAGGAACACTTGAGATGTAAGAAAATTTTATAGGGACCTCCAATCACTA	NM_001354	RefSeq	chr10	-	4987775	5018033	AKR1C2	1646	GO:0044598|GO:0031406|GO:0051897|GO:0008284|GO:0032052|GO:0044597|GO:0006693|GO:0047086|GO:0007586|GO:0071799|GO:0004032|GO:0005737|GO:0016655|GO:0007186|GO:0071395|GO:0042448|GO:0030855|GO:0047115|GO:0018636|GO:0008202|GO:0055114	aldo-keto reductase family 1%2C member C2%2C transcript variant 1	.	.	-	.
CUST_141792_PI430048170	0.00169052	10.2589	10.6189	10.2364	10.6769	10.6018	P	P	P	P	6.94089	7.40523	7.80055	6.05782	P	P	P	P	CUST_141792_PI430048170	0	mRNA	TCGGGAGTTAGATGTATAGAGTGTTTGTATGTAAACATTTCTTGTAGGCATCACCATGAA	NM_001293298	RefSeq	chr15	+	80779342	80951662	CEMIP	57214	GO:0005515|GO:0010800|GO:0030335|GO:0046923|GO:0032050|GO:0005886|GO:0005783|GO:0007605|GO:0090314|GO:0005576|GO:0005634|GO:0030665|GO:0005905|GO:0005737|GO:0005540|GO:0004415|GO:1900020|GO:0030214|GO:0051281	cell migration inducing protein%2C hyaluronan binding%2C transcript variant 1	.	.	-	.
CUST_74641_PI430048170	0.00632485	10.2542	9.14707	9.59531	9.15841	8.96819	P	P	P	P	4.57701	6.64599	6.46105	4.53457	P	P	P	P	CUST_74641_PI430048170	0	mRNA	AAGTTATTGGGCATCTTGAAACCATATTGATGCCCTGGCATCCTGCCACATGAACTATGG	NM_000673	RefSeq	chr4	-	99412260	99435510	ADH7	131	GO:0006805|GO:0010430|GO:0045471|GO:0006069|GO:0006068|GO:0005576|GO:0044281|GO:0019841|GO:0001523|GO:0005829|GO:0004022|GO:0004031|GO:0009617|GO:0035276|GO:1900116|GO:0004024|GO:0042573|GO:0042572|GO:0008270|GO:0004745|GO:0048019|GO:0055114	alcohol dehydrogenase 7 (class IV)%2C mu or sigma polypeptide%2C transcript variant 2	.	.	-	.
CUST_141555_PI430048170	1.95113e-05	10.2106	10.8266	11.4054	11.0785	10.7891	P	P	P	P	7.37632	8.13718	7.81509	7.28288	P	P	P	P	CUST_141555_PI430048170	0	mRNA	TTGCCTATAAAAGGACCTTAGGATTTAAGGAAGGGGCTTCTTAATGTAGAAAGGGAAGAA	NM_017821	RefSeq	chr1	-	38885805	38941830	RHBDL2	54933	GO:0004252|GO:0005886|GO:0006508|GO:0016021	rhomboid%2C veinlet-like 2 (Drosophila)%2C transcript variant 2	.	.	-	.
CUST_140506_PI430048170	0.00139141	10.189	10.4703	12.2189	11.7568	10.5432	P	P	P	P	8.07118	7.80229	8.76777	7.36778	P	P	P	P	CUST_140506_PI430048170	0	mRNA	AACAACTGAAATGTGGATGTGATTGCCTCAATAAAGCTCGTCCCCATTGCTTAAGCCTTC	NM_001110219	RefSeq	chr13	-	20221961	20232395	GJB6	10804	GO:0042471|GO:0048839|GO:0008285|GO:0007605|GO:0007568|GO:0006915|GO:0005829|GO:0016324|GO:0007154|GO:0051602|GO:0032496|GO:0005922|GO:0016021|GO:0071333	gap junction protein%2C beta 6%2C 30kDa%2C transcript variant 1	.	.	-	.
CUST_130365_PI430048170	0.000109923	10.1426	9.74857	9.82797	9.80711	9.46406	P	P	P	P	5.91705	6.47394	6.09943	6.83925	P	P	P	P	CUST_130365_PI430048170	0	mRNA	ATGGACTCCACATTTGAGCTCTGCAAGATCTGTGCTGAGAGCAACAAGGATGTGAAGATT	NM_012116	RefSeq	chr19	+	44777868	44800646	CBLC	23624	GO:0005154|GO:0017124|GO:0016567|GO:0016874|GO:0005509|GO:0042059|GO:0005634|GO:0042787|GO:0043407|GO:0007175|GO:0001784|GO:0008270|GO:0004871|GO:0007166|GO:0070062	Cbl proto-oncogene C%2C E3 ubiquitin protein ligase%2C transcript variant 1	.	.	-	.
CUST_127160_PI430048170	0.00355647	10.1408	10.2537	8.55912	7.74179	8.69282	P	P	P	P	5.68135	4.78	5.60852	6.52231	P	P	P	P	CUST_127160_PI430048170	0	mRNA	CCCTCATACAGGGGAAAGCAACCTGGTCTAGCAAATTGAAAATAAAGATGATAAAACTCT	NM_005306	RefSeq	chr19	+	35449714	35451767	FFAR2	2867	GO:0005515|GO:0002879|GO:0005886|GO:0004930|GO:0019915|GO:0090276|GO:0042995|GO:0042593|GO:0032722|GO:0002673|GO:0002720|GO:0008289|GO:0002232|GO:0071398|GO:0002385|GO:0007186|GO:0005887|GO:0002752|GO:0045444|GO:2000484	free fatty acid receptor 2	.	.	-	.
CUST_132902_PI430048170	9.23809e-05	10.0748	10.4883	10.7098	10.3394	10.7748	P	P	P	P	6.69557	7.74125	7.17855	7.21753	P	P	P	P	CUST_132902_PI430048170	0	mRNA	AGCTCCGCGCCAGGATGGCGCAGGAACTCAATAAAGTGCTTTGAAAATGCTGAGAAAAAA	NM_000505	RefSeq	chr5	-	177402137	177409576	F12	2161	GO:0005515|GO:0016540|GO:0004252|GO:0005886|GO:0051919|GO:0005576|GO:0005615|GO:0051787|GO:0051788|GO:0030194|GO:0007596|GO:0010756|GO:0016485|GO:0007597|GO:0002542|GO:0045087|GO:0006508|GO:0002353|GO:0042730|GO:0070009|GO:0031638|GO:0070062	coagulation factor XII (Hageman factor)	.	.	-	.
CUST_144594_PI430048170	0.0276286	10.0697	13.3382	11.5614	13.8122	10.4456	P	P	P	P	9.47002	8.59014	9.48893	10.0801	P	P	P	P	CUST_144594_PI430048170	0	mRNA	AGGAACAAGATTCTCACAGCCACAGTGGACAATGCCAATGTCCTTCTGCAGATTGACAAT	NM_000526	RefSeq	chr17	-	41582278	41586895	KRT14	3861	GO:0005515|GO:0005882|GO:0042633|GO:0034329|GO:0007568|GO:0005634|GO:0010043|GO:0071944|GO:0005829|GO:0005737|GO:0008544|GO:0010212|GO:0030855|GO:0031581|GO:0005200|GO:0045110|GO:0045095|GO:0070062	keratin 14%2C type I	.	.	-	.
CUST_132136_PI430048170	0.005717	10.0655	10.9093	10.8385	11.061	10.8765	P	P	P	P	6.67953	7.68516	8.58778	6.30287	P	P	P	P	CUST_132136_PI430048170	0	mRNA	GCTGTGGTATTTTTGTTTTGTTTTTGTCTTTTAAATTAAGCCTCGGTTGAGCCCTTGTAT	NM_181801	RefSeq	chr20	+	45813032	45816957	UBE2C	11065	GO:0005515|GO:0010994|GO:0006511|GO:0007094|GO:0004842|GO:0016567|GO:0016874|GO:0031145|GO:0005829|GO:0051488|GO:0005737|GO:0008054|GO:0019787|GO:0005680|GO:0031625|GO:0010458|GO:0031536|GO:0051437|GO:0051436|GO:0005524|GO:0051439|GO:0070979|GO:0005654|GO:0030071|GO:0000278|GO:0070936|GO:0051301	ubiquitin-conjugating enzyme E2C%2C transcript variant 4	.	.	-	.
CUST_114850_PI430048170	0.0111006	10.0603	8.48016	7.48433	8.04135	8.77085	P	P	P	P	4.44417	3.2377	6.39981	2.86013	P	A	P	A	CUST_114850_PI430048170	0	mRNA	AAACTCGTTTGATTTTTGGGGGGAAACAAGGGCTACCTTTACTGGAAAATCTGGTGATTT	NM_001511	RefSeq	chr4	+	73869391	73871302	CXCL1	2919	GO:0008009|GO:0070098|GO:0030036|GO:0008285|GO:0008283|GO:0005102|GO:0005576|GO:0045236|GO:0043085|GO:0005615|GO:0002690|GO:0007399|GO:0035556|GO:0007165|GO:0006955|GO:0006954|GO:0007186|GO:0006935|GO:0060326|GO:0032496|GO:0008047|GO:0008083	chemokine (C-X-C motif) ligand 1 (melanoma growth stimulating activity%2C alpha)%2C transcript variant 1	.	.	-	.
CUST_137937_PI430048170	0.000471089	10.06	10.4429	11.1228	10.1692	11.5093	P	P	P	P	7.35865	7.97482	8.02668	6.45554	P	P	P	P	CUST_137937_PI430048170	0	mRNA	CTGTTGTTCTGGGACCAGAGTATTTTTGTTAATAAAACTCAAAAGCCATCCATGCTCAGG	NM_004608	RefSeq	chr16	-	30085793	30091884	TBX6	6911	GO:0001191|GO:0001102|GO:0001707|GO:0003700|GO:0001708|GO:0023019|GO:0014043|GO:0005634|GO:0000122|GO:0003677|GO:0009653|GO:0006351|GO:0032525|GO:0045944|GO:0001085|GO:0010977|GO:0007498	T-box 6	.	.	-	.
CUST_58311_PI430048170	3.25337e-05	10.0443	11.5348	11.6024	11.7539	11.7562	P	P	P	P	8.11952	8.67081	8.4183	8.05214	P	P	P	P	CUST_58311_PI430048170	0	mRNA	TAACTTCATTGAGAGGAACCACATGGAGAACGGTGGTGACCATCGCTATGTGAACAACTA	NM_012101	RefSeq	chr11	-	120111285	120138155	TRIM29	23650	GO:0005515|GO:0002039|GO:0005737|GO:0003700|GO:0006366|GO:0005654|GO:0008270|GO:0000122|GO:0045111|GO:1900181	tripartite motif containing 29	.	.	-	.
CUST_132956_PI430048170	0.0123689	10.0196	8.49159	8.44113	8.58428	8.39302	P	P	P	P	3.24242	4.71208	6.5425	3.76323	A	P	P	A	CUST_132956_PI430048170	0	mRNA	TCTGCCAGAGACGGGCCCAGAAGACTAAAGCTTCACTATAACGTGACTACAACTAGATTA	NM_014791	RefSeq	chr9	+	36572861	36677683	MELK	9833	GO:0030097|GO:0005515|GO:0043065|GO:0005886|GO:0008283|GO:0005509|GO:0008631|GO:0006915|GO:0018108|GO:0005524|GO:0008289|GO:0061351|GO:0046777|GO:0016020|GO:0004674|GO:0000086|GO:0005938|GO:0004715	maternal embryonic leucine zipper kinase%2C transcript variant 1	.	.	-	.
CUST_41167_PI430048170	0.0004164	10.0195	12.1262	11.9066	12.0502	11.7582	P	P	P	P	8.37785	8.88975	9.08616	7.95335	P	P	P	P	CUST_41167_PI430048170	0	mRNA	TAATATCTTTGGGACACCTGAAGAAAATCAAGCTTCTTGGGCCAAGTCAGCAGGTGCCAA	NM_001288609	RefSeq	chr17	-	75135242	75154243	HN1	51155	GO:0032502|GO:0005634	hematological and neurological expressed 1%2C transcript variant 5	.	.	-	.
CUST_140336_PI430048170	0.0265611	10.008	8.13136	8.3333	8.15641	8.4182	P	P	P	P	3.0899	5.73	5.86136	1.68194	A	P	P	A	CUST_140336_PI430048170	0	mRNA	ATCTGTTGTTGCAGTGTATCTTTTTGTAAAGTTTGCAACAATCCTCAATCAAGTCTATGG	NM_024680	RefSeq	chr11	-	19224062	19240960	E2F8	79733	GO:0005515|GO:0005667|GO:0032466|GO:0003700|GO:0008283|GO:0003714|GO:0060707|GO:0032877|GO:0001047|GO:0002040|GO:0005634|GO:0000122|GO:0001890|GO:0000978|GO:0006351|GO:0042803|GO:0001078|GO:0045944|GO:0033301|GO:0060718|GO:0070365	E2F transcription factor 8%2C transcript variant 1	.	.	-	.
CUST_108001_PI430048170	0.0080967	10.0001	9.4278	9.45234	8.91372	9.36125	P	P	P	P	4.72306	7.30401	5.51417	4.51007	P	P	P	P	CUST_108001_PI430048170	0	mRNA	AAGTGTCGCAAAGTTGGGCATCGCATCCAGGGCTGAGATTGAGGACTGGTTCACGGCAGA	NM_016335	RefSeq	chr22_KI270734v1_random	-	138078	161852	PRODH	5625	GO:0034641|GO:0071949|GO:0019470|GO:0005759|GO:0006560|GO:0008631|GO:0010133|GO:0005743|GO:0006562|GO:0004657|GO:0044281|GO:0055114	proline dehydrogenase (oxidase) 1%2C transcript variant 1	.	.	-	.
CUST_138116_PI430048170	0.0095886	9.99693	10.3047	10.4153	10.2115	10.4414	P	P	P	P	5.86058	7.47418	7.93858	5.30669	P	P	P	P	CUST_138116_PI430048170	0	mRNA	CTGGTCTATCTCATGAAACCTCTTCTCAGACCAGTTTTCTAAACATATATTGAGGAAAAA	NM_004701	RefSeq	chr15	+	59105084	59125045	CCNB2	9133	GO:0005515|GO:0007077|GO:0005813|GO:0019901|GO:0048538|GO:0000079|GO:0001701|GO:0005829|GO:0007067|GO:0016020|GO:0000086|GO:0015630|GO:0051726|GO:0005654|GO:0000278|GO:0043029|GO:0040007|GO:0051301	cyclin B2	.	.	-	.
CUST_136457_PI430048170	0.00065052	9.99534	10.7373	10.3327	10.3953	9.69515	P	P	P	P	6.50243	6.01617	7.69105	7.28025	P	P	P	P	CUST_136457_PI430048170	0	mRNA	TGAAGGCTTTTTACCCAGCAATGTCCTCAATGAGGGTCTTTTCTTTCCCTCACCAAAACC	NM_005621	RefSeq	chr1	-	153373707	153375599	S100A12	6283	GO:0005515|GO:0050663|GO:0045576|GO:0006805|GO:0005886|GO:0050832|GO:0005634|GO:0005829|GO:0005737|GO:0051092|GO:0006954|GO:0050786|GO:0043406|GO:0031640|GO:0005856|GO:0043123|GO:0042742|GO:0005507|GO:0005509|GO:0030593|GO:0005576|GO:0002548|GO:0045087|GO:0050729|GO:0008270	S100 calcium binding protein A12	.	.	-	.
CUST_138569_PI430048170	5.65412e-05	9.945	10.9717	11.6268	11.8277	11.4856	P	P	P	P	8.49703	7.43136	8.41758	8.21872	P	P	P	P	CUST_138569_PI430048170	0	mRNA	GGGCTTAAGGCTAATTTGAGTTGAAGGGTATTTGTAATATTTGATTTGCTTTTAGCAGAG	NM_145175	RefSeq	chr2	+	14632685	14640044	FAM84A	151354	NA	family with sequence similarity 84%2C member A	.	.	-	.
CUST_135736_PI430048170	1.03545e-05	9.92294	11.8127	12.2199	12.0393	12.1385	P	P	P	P	8.48026	8.86465	9.08764	8.46954	P	P	P	P	CUST_135736_PI430048170	0	mRNA	GCTTGTTCTTCCTGCCAAATGATCAGAGAGGAACATTCCATTTATTTGTAGTGGATTTCC	NM_001178106	RefSeq	chrX	+	152914441	152973481	ZNF185	7739	GO:0005737|GO:0005886|GO:0008270|GO:0015629|GO:0005925	zinc finger protein 185 (LIM domain)%2C transcript variant 1	.	.	-	.
CUST_142682_PI430048170	2.23046e-05	9.92195	11.0135	11.2971	10.9897	11.4119	P	P	P	P	8.12868	7.49407	8.17965	7.58049	P	P	P	P	CUST_142682_PI430048170	0	mRNA	CTGGCATTGCTTTGCCTTATCATCTCATCTGGAGTTTTTAAATGCCATTTGTTTCAGTTG	NM_001047	RefSeq	chr5	+	6633386	6669562	SRD5A1	6715	GO:0003865|GO:0006702|GO:0005789|GO:0009055|GO:0007548|GO:0016021|GO:0044281|GO:0008202|GO:0030154|GO:0047751|GO:0007530|GO:0055114	steroid-5-alpha-reductase%2C alpha polypeptide 1 (3-oxo-5 alpha-steroid delta 4-dehydrogenase alpha 1)	.	.	-	.
CUST_140657_PI430048170	3.57068e-05	9.90862	8.84066	8.87302	9.36177	8.26882	P	P	P	P	6.08794	5.2193	5.5385	5.29865	P	P	P	P	CUST_140657_PI430048170	0	mRNA	GTCCTACACTTTAAGCTGCTCCTTTGGTATGACTCTATACTTATGGAAATGTAGAAACAA	NM_003269	RefSeq	chr6	+	108166057	108188809	NR2E1	7101	GO:0010467|GO:0021960|GO:0006367|GO:0042826|GO:0008347|GO:0060041|GO:0003707|GO:0060291|GO:0021772|GO:0030198|GO:0002118|GO:0045944|GO:0043401|GO:0001662|GO:0035019|GO:0060164|GO:0021895|GO:0021542|GO:2000179|GO:0043066|GO:2000178|GO:2000648|GO:0000122|GO:0021819|GO:0021872|GO:0045787|GO:0045766|GO:0007399|GO:0043565|GO:0048712|GO:0048814|GO:0001078|GO:0090049|GO:0001077|GO:0021764|GO:0045165|GO:…	nuclear receptor subfamily 2%2C group E%2C member 1%2C transcript variant 2	.	.	-	.
CUST_130493_PI430048170	0.00121249	9.84984	14.6496	15.1243	16.0131	15.0137	P	P	P	P	12.0102	11.9648	11.8632	12.123	P	P	P	P	CUST_130493_PI430048170	0	mRNA	CTGTCTATATCGACTTGTCCATGTACGTCTATTAAAACCATAGTCCGAGCGTGCTAAGCA	NM_002653	RefSeq	chr5	-	135027733	135034274	PITX1	5307	GO:0005667|GO:0001190|GO:0051216|GO:0021983|GO:0005730|GO:0005634|GO:0000978|GO:0009653|GO:0006351|GO:0001077|GO:0001501|GO:0005737|GO:0045944|GO:0035116|GO:0014707|GO:0048625	paired-like homeodomain 1	.	.	-	.
CUST_50850_PI430048170	0.00549212	9.84323	8.12651	8.34307	9.33118	8.05871	P	P	P	P	3.6989	6.15235	5.76516	3.9454	A	P	P	A	CUST_50850_PI430048170	0	mRNA	TTTCCTGCTCCACCATTCTCACCATGCAGGGTGGGTGGAGCAAGGAGGACCCAAGTTCTT	NM_173681	RefSeq	chr7	-	151012208	151024499	ATG9B	285973	GO:0000421|GO:0016021|GO:0031410|GO:0000045	autophagy related 9B%2C transcript variant 1	.	.	-	.
CUST_134039_PI430048170	8.51141e-05	9.83406	9.09482	9.82006	9.86417	9.54497	P	P	P	P	6.0859	6.17148	6.96151	5.7446	P	P	P	P	CUST_134039_PI430048170	0	mRNA	AGAAAACCTCTTTGTTTTAAAAGGGAGGTGGGGGTAGAAGTAAAAGGATGATCATGGGAG	NM_005232	RefSeq	chr7	-	143391111	143408892	EPHA1	2041	GO:0030336|GO:0008284|GO:0030335|GO:0048013|GO:0005886|GO:0019901|GO:0018108|GO:0032862|GO:0001525|GO:0005524|GO:0045766|GO:0005005|GO:0004672|GO:0032314|GO:0046777|GO:0007411|GO:0005887|GO:0051496|GO:0034446|GO:0006469|GO:0035019|GO:0007166|GO:0001954	EPH receptor A1	.	.	-	.
CUST_116476_PI430048170	4.57043e-06	9.82617	12.2793	12.5018	12.5562	12.6468	P	P	P	P	9.06203	9.47049	9.32963	8.88975	P	P	P	P	CUST_116476_PI430048170	0	mRNA	CCAGACTTGGAAATCTGGCAAGCAGACTATGCTGTCTCACTACCGGCCATTCTACGTCAA	NM_012101	RefSeq	chr11	-	120111285	120138155	TRIM29	23650	GO:0005515|GO:0002039|GO:0005737|GO:0003700|GO:0006366|GO:0005654|GO:0008270|GO:0000122|GO:0045111|GO:1900181	tripartite motif containing 29	.	.	-	.
CUST_91214_PI430048170	0.00653389	9.81045	8.01928	8.14181	8.01099	8.06014	P	P	P	P	4.00233	4.59269	5.866	3.35855	A	P	P	A	CUST_91214_PI430048170	0	mRNA	TTTATATCCCATGTTCTGGCTTTCTTTGCAGCAAGCGATGGCATAGTAAATGAAAACTTG	NM_001165931	RefSeq	chr2	+	10122567	10131419	RRM2	6241	GO:0005515|GO:0009186|GO:0015949|GO:0055086|GO:0051290|GO:0005634|GO:0044281|GO:0046872|GO:0005829|GO:0006260|GO:0000082|GO:0005737|GO:0009263|GO:0000083|GO:0005654|GO:0004748|GO:0000278|GO:0055114	ribonucleotide reductase M2%2C transcript variant 1	.	.	-	.
CUST_135479_PI430048170	0.0484682	9.76865	14.8635	15.6116	15.0713	14.8031	P	P	P	P	9.23353	12.7683	12.7618	6.69823	P	P	P	P	CUST_135479_PI430048170	0	mRNA	AGTCCCTAAGTCCCTATTCACTGTGCTTAGTAGTGACTCCATTTAATAAAAAGTGTTTTT	NM_000673	RefSeq	chr4	-	99412260	99435510	ADH7	131	GO:0006805|GO:0010430|GO:0045471|GO:0006069|GO:0006068|GO:0005576|GO:0044281|GO:0019841|GO:0001523|GO:0005829|GO:0004022|GO:0004031|GO:0009617|GO:0035276|GO:1900116|GO:0004024|GO:0042573|GO:0042572|GO:0008270|GO:0004745|GO:0048019|GO:0055114	alcohol dehydrogenase 7 (class IV)%2C mu or sigma polypeptide%2C transcript variant 2	.	.	-	.
CUST_138256_PI430048170	0.000666711	9.73794	9.64035	9.0069	10.3824	8.71318	P	P	P	P	6.40475	5.5168	6.66482	6.37459	P	P	P	P	CUST_138256_PI430048170	0	mRNA	CTGCTAAGCAAAGACTAGGGACAGGCAAAGATAATTTATGGCAAAGTGTTTAAATTGTTT	NM_001122679	RefSeq	chr5	+	167284837	168264157	TENM2	57451	GO:0005515|GO:0043005|GO:0035584|GO:0030054|GO:0005886|GO:0005783|GO:0045202|GO:0051491|GO:0005634|GO:0030175|GO:0042803|GO:0030425|GO:0030426|GO:0016337|GO:0043197|GO:0007411|GO:0005911|GO:0045211|GO:0050839|GO:0007157|GO:0005794|GO:0046982|GO:0005102|GO:0000122|GO:0006351|GO:0007165|GO:0005887|GO:0097264|GO:0016605	teneurin transmembrane protein 2	.	.	-	.
CUST_136969_PI430048170	0.000516488	9.73317	10.9247	11.0331	10.8528	10.679	P	P	P	P	7.30962	7.79069	8.0897	6.91837	P	P	P	P	CUST_136969_PI430048170	0	mRNA	GGGATGCAAAGTAGAATTGCTTTACATTGACTATATATGTGACATGTACGTTGCTGTTTT	NM_001010872	RefSeq	chr6	+	54846770	54945099	FAM83B	222584	NA	family with sequence similarity 83%2C member B	.	.	-	.
CUST_112277_PI430048170	0.000465835	9.70381	11.1134	10.6271	12.2663	11.1982	P	P	P	P	8.73616	7.8031	8.15186	7.69279	P	P	P	P	CUST_112277_PI430048170	0	mRNA	TAAAGACATGGTAGATCCTAAAAAAGAGGCTGACCATGAAATACCTACTGTTAGTGGCAG	NM_007231	RefSeq	chrX	+	116436578	116461458	SLC6A14	11254	GO:0006520|GO:0005886|GO:0005328|GO:0006865|GO:0009636|GO:0031526|GO:0055085|GO:0003333|GO:0031982|GO:0015171|GO:0006810|GO:0006836|GO:0016021|GO:0006811|GO:0070062	solute carrier family 6 (amino acid transporter)%2C member 14	.	.	-	.
CUST_132209_PI430048170	0.00930296	9.69286	9.78149	9.10323	10.1959	8.41211	P	P	P	P	4.7548	7.6837	5.73123	4.16759	P	P	P	A	CUST_132209_PI430048170	0	mRNA	ATTTTACTTCAGAAACCAAATCAGTCTTCTATAATCTGGGGTCGGAGGGAGTCCCTGTGC	NM_002842	RefSeq	chr19	-	55181246	55209506	PTPRH	5794	GO:0005515|GO:0005737|GO:0006470|GO:0005001|GO:0005887|GO:0006915|GO:0035335	protein tyrosine phosphatase%2C receptor type%2C H%2C transcript variant 1	.	.	-	.
CUST_128358_PI430048170	0.0113944	9.68664	14.0363	14.6323	14.544	14.1098	P	P	P	P	9.64824	11.7031	11.9418	9.1715	P	P	P	P	CUST_128358_PI430048170	0	mRNA	CACACCTGGAAACAGACCAATAGACATTTTGGGGTTTTATAATAGGAATTTGTATAAAGC	NM_021101	RefSeq	chr3	-	190305700	190322446	CLDN1	9076	GO:0005515|GO:0061436|GO:0016328|GO:0045216|GO:0042802|GO:0016324|GO:0016338|GO:0005198|GO:0005887|GO:0016032|GO:0005923|GO:0016021|GO:0007155	claudin 1	.	.	-	.
CUST_141857_PI430048170	0.00296722	9.6689	14.0817	14.3756	13.7511	14.1291	P	P	P	P	11.5305	11.2426	10.0605	9.68249	P	P	P	P	CUST_141857_PI430048170	0	mRNA	TTAAAGGTCAAGATAAAGTCAAAGCGCAAGAGCCAGTCAAAGGTCCAGTCTCCACTAAGC	NM_002638	RefSeq	chr20	+	45174898	45176544	PI3	5266	GO:0010951|GO:0004866|GO:0004867|GO:0005578|GO:0007620|GO:0070062	peptidase inhibitor 3%2C skin-derived	.	.	-	.
CUST_129444_PI430048170	0.00126654	9.66659	10.4786	10.8747	12.0541	11.289	P	P	P	P	7.77791	8.32381	7.92862	8.00625	P	P	P	P	CUST_129444_PI430048170	0	mRNA	GACATGAGCCCTGCCACTCGATAGGAGAATCTATCTATTTTAATTATTTTTCTGTTTGTT	NM_001277333	RefSeq	chr18	+	12093848	12129749	ANKRD62	342850	NA	ankyrin repeat domain 62	.	.	-	.
CUST_137157_PI430048170	6.07083e-05	9.64937	11.5194	11.7163	12.513	12.2767	P	P	P	P	8.64041	8.93421	9.10355	8.38622	P	P	P	P	CUST_137157_PI430048170	0	mRNA	AGAAACATATAGATCTGGTTTGAATTCCAGATCGAGTTTACAGTTGTGAAATCTTGAAGG	NM_001289107	RefSeq	chr17	-	76624755	76643838	ST6GALNAC1	55808	GO:0001665|GO:0008373|GO:0009312|GO:0000139|GO:0006486|GO:0016021|GO:0006488|GO:0044267|GO:0018279|GO:0043687	ST6 (alpha-N-acetyl-neuraminyl-2%2C3-beta-galactosyl-1%2C3)-N-acetylgalactosaminide alpha-2%2C6-sialyltransferase 1%2C transcript variant 2	.	.	-	.
CUST_126695_PI430048170	0.00143042	9.62715	7.71355	6.87006	6.99282	8.75054	P	P	P	P	4.41171	5.23277	3.73723	4.3	P	P	A	P	CUST_126695_PI430048170	0	mRNA	CCATAAGACCATGTGGGTTTCCATGGTGGCTATCAATAAAACTCCTTAGGAAAACTTAAA	NM_001253837	RefSeq	chr10	-	100288145	100330486	PKD2L1	9033	GO:0005515|GO:0008092|GO:0060170|GO:0005886|GO:0005272|GO:0005783|GO:0008324|GO:0071468|GO:0043231|GO:0042802|GO:0007224|GO:0070207|GO:0050982|GO:0035725|GO:0005227|GO:0071805|GO:0006812|GO:0001581|GO:0005262|GO:0005261|GO:0009986|GO:0005509|GO:0031513|GO:0034704|GO:0050915|GO:0043235|GO:0051371|GO:0016020|GO:0051393|GO:0070588|GO:0033040|GO:0016021|GO:0015269	polycystic kidney disease 2-like 1%2C transcript variant 2	.	.	-	.
CUST_131858_PI430048170	9.84416e-05	9.51899	7.98742	8.56537	7.50363	8.5716	P	P	P	P	5.14914	5.32108	4.75508	4.52509	P	P	P	P	CUST_131858_PI430048170	0	mRNA	CACTCCCCATAAGCAATACAATTAAAGAAGACCAGGAAAGGAAAATAAATTCCTTAGCTT	NM_207426	RefSeq	chr10	+	127737273	127741186	FOXI2	NA	NA	forkhead box I2	.	.	-	.
CUST_128954_PI430048170	0.000602244	9.47934	8.74082	9.00102	8.59929	8.99878	P	P	P	P	5.33199	5.21599	6.35971	5.10811	P	P	P	P	CUST_128954_PI430048170	0	mRNA	CACCAGCTCCAAATAAATGGACGCATGTTCAAACCCAAAGGCTCTTTTCAGAGCCACTTA	NM_003524	RefSeq	chr6	+	26251650	26252075	HIST1H2BH	8345	GO:0046982|GO:0006325|GO:0006334|GO:0005634|GO:0005654|GO:0000786|GO:0003677|GO:0070062	histone cluster 1%2C H2bh	.	.	-	.
CUST_140503_PI430048170	0.00220403	9.47172	12.6612	13.1689	14.6223	13.0562	P	P	P	P	10.2371	10.499	9.7476	10.735	P	P	P	P	CUST_140503_PI430048170	0	mRNA	CCACATATTTCAGTGAGGGTAAGTATTTTCCTGTTGTCAAGAATAGCATTGTAAAAGCAT	NM_004004	RefSeq	chr13	-	20187464	20192975	GJB2	2706	GO:0005243|GO:0005793|GO:0005886|GO:0007605|GO:0007267|GO:0016264|GO:0055085|GO:0016328|GO:0046697|GO:0030539|GO:0006810|GO:0032570|GO:0061024|GO:0005922|GO:0016021|GO:0034599|GO:0032355	gap junction protein%2C beta 2%2C 26kDa	.	.	-	.
CUST_136246_PI430048170	0.000498975	9.43482	13.8676	13.4854	14.2513	13.1135	P	P	P	P	10.344	10.5507	10.6705	10.427	P	P	P	P	CUST_136246_PI430048170	0	mRNA	CACAAGGATAGTGGGCATCATGAATTAATAAAACGTCCTAGGATTCTGCAAGCTAAAAAA	NM_030666	RefSeq	chr6	-	2832331	2842049	SERPINB1	1992	GO:0010951|GO:0005737|GO:0016020|GO:0004867|GO:0005615|GO:0070062	serpin peptidase inhibitor%2C clade B (ovalbumin)%2C member 1%2C transcript variant 1	.	.	-	.
CUST_140335_PI430048170	0.000441371	9.37449	9.31535	9.28262	9.36278	9.47211	P	P	P	P	5.8734	5.92994	5.79028	6.7205	P	P	P	P	CUST_140335_PI430048170	0	mRNA	CCTGTTTCACTGAGAGCGACACTTACCTCAATAGTTAGTTCAATATTGTGTGTTGGATAA	NM_001290047	RefSeq	chr22	+	17369365	17558155	CECR2	27443	GO:0005515|GO:0060122|GO:0005719|GO:0043044|GO:0097194|GO:0001843|GO:0005634|GO:0001842|GO:0007338|GO:0000910|GO:0006309|GO:0007010|GO:0090102|GO:0016192	cat eye syndrome chromosome region%2C candidate 2%2C transcript variant 1	.	.	-	.
CUST_139677_PI430048170	0.000852663	9.35232	9.07106	8.08553	8.77767	8.00107	P	P	P	P	5.64701	4.99984	5.93684	4.13012	P	P	P	A	CUST_139677_PI430048170	0	mRNA	CCCTAAGAGTGTGGTCTGCAGGGTCAAGAATAAAGATTACAGATTATATTTACTTGAAAA	NM_001099287	RefSeq	chr5	+	157460018	157474722	NIPAL4	NA	NA	NIPA-like domain containing 4%2C transcript variant 1	.	.	-	.
CUST_58310_PI430048170	2.64984e-06	9.34012	11.4517	11.7304	11.9669	11.8301	P	P	P	P	8.41946	8.89751	8.485	8.2504	P	P	P	P	CUST_58310_PI430048170	0	mRNA	AAGGAGACCACCCAGAAGAATTTCAACAATCTCTATGGCACCAAAGGTAACTACACCTCC	NM_012101	RefSeq	chr11	-	120111285	120138155	TRIM29	23650	GO:0005515|GO:0002039|GO:0005737|GO:0003700|GO:0006366|GO:0005654|GO:0008270|GO:0000122|GO:0045111|GO:1900181	tripartite motif containing 29	.	.	-	.
CUST_141092_PI430048170	0.0177195	9.32462	7.46627	7.57812	7.46982	7.68098	P	P	P	P	4.99966	4.0685	4.83703	1.64348	P	P	P	A	CUST_141092_PI430048170	0	mRNA	CTACTTGTCCAGTTCAAATAAGAAATAAGGACAAGCCTAACTTCATAGAAACCTCTCTAT	NM_001142556	RefSeq	chr5	+	163460510	163491946	HMMR	3161	GO:0005737|GO:0005540|GO:0005886|GO:0009986|GO:0016020|GO:0005975|GO:0009405|GO:0030212|GO:0030214|GO:0044281|GO:0030203	hyaluronan-mediated motility receptor (RHAMM)%2C transcript variant 1	.	.	-	.
CUST_129229_PI430048170	0.0175087	9.28708	10.9982	10.9194	10.7298	11.0454	P	P	P	P	6.59449	7.5955	9.00399	5.16023	P	P	P	P	CUST_129229_PI430048170	0	mRNA	GGACAACATTTGATCCAAGATCTTAAATGTTATATTGATAACCATGCTCAGCAATGAGCT	NM_001067	RefSeq	chr17	-	40388520	40417950	TOP2A	7153	GO:0005515|GO:0000793|GO:0043130|GO:0042826|GO:0000819|GO:0005634|GO:0042803|GO:0007059|GO:0002244|GO:0040016|GO:0008144|GO:0019035|GO:0045944|GO:0005080|GO:0045070|GO:0008094|GO:0043065|GO:0009330|GO:0003918|GO:0000287|GO:0046982|GO:0008301|GO:0005814|GO:0005730|GO:0000228|GO:0008022|GO:0006312|GO:0003677|GO:0005524|GO:0006974|GO:0045870|GO:0043234|GO:0000712|GO:0003682|GO:0006268|GO:0030263|GO:…	topoisomerase (DNA) II alpha 170kDa	.	.	-	.
CUST_144007_PI430048170	0.00387684	9.27109	16.4318	16.3273	16.5164	16.5873	P	P	P	P	12.4546	13.0195	14.2735	12.4029	P	P	P	P	CUST_144007_PI430048170	0	mRNA	ACCCCAATCCCAAATTTTGTTTTGGTTCTAACTACCTCCAGAATGTGTTCAATAAAATGC	NM_000424	RefSeq	chr12	-	52514574	52520459	KRT5	3852	GO:0005515|GO:0005882|GO:0005886|GO:0034329|GO:0005634|GO:0005829|GO:0005739|GO:0005737|GO:0008544|GO:0016020|GO:0097110|GO:0005200|GO:0031581|GO:0045095|GO:0070062	keratin 5%2C type II	.	.	-	.
CUST_102908_PI430048170	1.48561e-06	9.23621	10.3366	10.528	10.9102	10.615	P	P	P	P	7.15514	7.60732	7.59438	7.20199	P	P	P	P	CUST_102908_PI430048170	0	mRNA	ATTTCAAACAGAACACTCCTTTCCTCAACTGGAAAGCAATTATTGAGGGTGCGGACGCGT	NM_033317	RefSeq	chr19	-	35497216	35513658	DMKN	93099	GO:0005515|GO:0005615|GO:0070062	dermokine%2C transcript variant 2	.	.	-	.
CUST_134352_PI430048170	0.00215772	9.20137	10.2229	10.6248	10.746	10.3493	P	P	P	P	6.59905	7.52094	8.06549	6.34713	P	P	P	P	CUST_134352_PI430048170	0	mRNA	GGCACCTTTCAACATCATTTGCTTCCTTATCTACAGTTGATTCAGAAATCTGCATTTTTT	NM_017671	RefSeq	chr20	-	6074844	6123544	FERMT1	55612	GO:0090162|GO:0051546|GO:0030054|GO:0031941|GO:0032587|GO:0007155|GO:0005925|GO:0043616|GO:0005829	fermitin family member 1	.	.	-	.
CUST_83491_PI430048170	0.0122553	9.17844	8.06093	8.24435	8.14231	7.92619	P	P	P	P	3.8196	4.77687	6.13465	2.93021	A	P	P	A	CUST_83491_PI430048170	0	mRNA	AGACATAAAGCCAGAAAATCTGCTCTTAGGGCTCAAGGGAGAGCTGAAGATTGCTGACTT	NM_001284526	RefSeq	chr17	-	8204730	8210626	AURKB	9212	GO:0032091|GO:0005515|GO:0043146|GO:0051256|GO:0031577|GO:0008283|GO:0034501|GO:0005634|GO:0051233|GO:0031145|GO:0046872|GO:0005829|GO:0036089|GO:0009838|GO:0034644|GO:0046777|GO:0002903|GO:0005876|GO:0000780|GO:0032466|GO:0010369|GO:0032467|GO:0007568|GO:0051983|GO:0005819|GO:0030496|GO:0016570|GO:0000122|GO:0005524|GO:0032133|GO:0035174|GO:0004674|GO:0043988|GO:0031616|GO:0006468|GO:0000779|GO:…	aurora kinase B%2C transcript variant 3	.	.	-	.
CUST_141358_PI430048170	0.00729566	9.1626	14.9052	15.3557	15.2892	15.2892	P	P	P	P	10.6537	12.7759	12.5993	10.8419	P	P	P	P	CUST_141358_PI430048170	0	mRNA	TGCAGAAACCGCTGGGTGGAGAAGAAGCCGATAAAGTCTATGAATCAACCTGCCAAAAAA	NM_016339	RefSeq	chr17	+	40177988	40195656	RAPGEFL1	51195	GO:0005085|GO:0043547|GO:0007186|GO:0016020|GO:0007264|GO:0007399	Rap guanine nucleotide exchange factor (GEF)-like 1%2C transcript variant 3	.	.	-	.
CUST_144739_PI430048170	0.0381218	9.10665	9.72849	9.50623	8.0622	9.62594	P	P	P	P	4.69535	7.28346	6.69677	1.88324	P	P	P	A	CUST_144739_PI430048170	0	mRNA	GCTGGTATAGAGAAGGTACTCAAAAAATCCTTAATGAATAAAGTAATGGATCGTACCCAA	NM_145010	RefSeq	chr10	-	24981978	25016156	ENKUR	219670	GO:0005516|GO:0017124|GO:0031514	enkurin%2C TRPC channel interacting protein%2C transcript variant 1	.	.	-	.
CUST_129476_PI430048170	0.012939	9.05522	13.8311	14.8403	14.005	14.7898	P	P	P	P	10.5587	12.4775	11.067	8.76876	P	P	P	P	CUST_129476_PI430048170	0	mRNA	CAGGAGATTTTGGTTCACAGTAACCCAGCTCTCTTTCATCTAAGAACTTTAGATGAGAAA	NM_001130716	RefSeq	chr4	-	83090057	83109859	PLAC8	51316	GO:0008284|GO:0043066|GO:0040015|GO:0050873|GO:0003682|GO:0045944|GO:0009409|GO:0042742	placenta-specific 8%2C transcript variant 1	.	.	-	.
CUST_130158_PI430048170	0.000301953	9.0482	8.33004	8.51392	8.63397	8.77074	P	P	P	P	4.97516	5.04376	6.03862	5.2467	P	P	P	P	CUST_130158_PI430048170	0	mRNA	GGTGTTTGACACATCAGTAGGTACTTTAAAGACCTGAATTTTATAGTAGCTTTAGGAGTT	NM_003253	RefSeq	chr21	-	31118417	31558977	TIAM1	7074	GO:0051056|GO:0048011|GO:0043065|GO:0048013|GO:0007264|GO:0044291|GO:0097190|GO:0032855|GO:0005829|GO:0031234|GO:0005085|GO:0016601|GO:0005543|GO:0016477|GO:0007160|GO:0046875|GO:0007411|GO:0005911|GO:0032321|GO:0005057|GO:0050772|GO:0005089|GO:0030676	T-cell lymphoma invasion and metastasis 1	.	.	-	.
CUST_134789_PI430048170	7.37401e-05	9.04559	8.92944	8.87409	8.26841	8.3338	P	P	P	P	6.10365	5.02122	5.2692	5.15878	P	P	P	P	CUST_134789_PI430048170	0	mRNA	GGCACCCACATGAATAGCTGTATGCACTGTACTTGTTTCTTAATAAACTTATTTTTAAGC	NM_001123225	RefSeq	chr22	-	50551111	50562899	SYCE3	644186	GO:0043065|GO:0005694|GO:0000801|GO:0005634|GO:0007283|GO:0007130|GO:0007131|GO:0051301	synaptonemal complex central element protein 3	.	.	-	.
CUST_99250_PI430048170	1.63352e-05	9.04241	15.1954	15.8776	15.5348	15.3363	P	P	P	P	12.3255	12.8095	12.0801	11.9629	P	P	P	P	CUST_99250_PI430048170	0	mRNA	TGCAGTGGAGCCCTGAGCATTGTAATATGCGGCCCAGCCTATAAACAGCCTCCGTGCTTA	NM_133180	RefSeq	chr19_KI270938v1_alt	+	1058334	1066126	EPS8L1	54869	GO:0005515|GO:0035023|GO:0003779|GO:0032587|GO:0007266|GO:0032855|GO:0043234|GO:0005737|GO:0042608|GO:1900029|GO:0032321|GO:0005089|GO:0030676|GO:0070062	EPS8-like 1%2C transcript variant 1	.	.	-	.
CUST_132565_PI430048170	0.00699598	9.02753	8.21996	8.24111	7.82954	7.92942	P	P	P	P	3.77428	4.92282	5.97227	3.5787	A	P	P	A	CUST_132565_PI430048170	0	mRNA	CCACTCCATAGTCTGGTATTCTGAGCACTAGCTTAATATTTCTTCACTTGAATATTCTTA	NM_017669	RefSeq	chrX	-	72204656	72239008	ERCC6L	54821	GO:0005515|GO:0005813|GO:0005886|GO:0004386|GO:0003677|GO:0005524|GO:0005829|GO:0005737|GO:0007067|GO:0016020|GO:0008152|GO:0000777|GO:0005654|GO:0000278|GO:0051301	excision repair cross-complementation group 6-like	.	.	-	.
CUST_134936_PI430048170	0.00334734	9.01005	10.0723	10.3108	10.6598	10.0173	P	P	P	P	7.46041	6.90582	7.70693	5.64598	P	P	P	P	CUST_134936_PI430048170	0	mRNA	ACAGTGCTTTTTATTACTGTGGGGAGAGGGCAGTGCTAAATAAATTAATCACTACTGATA	NM_020400	RefSeq	chr12	-	6618834	6636131	LPAR5	57121	GO:0003674|GO:0008150|GO:0005886|GO:0007186|GO:0004930|GO:0005575|GO:0016021	lysophosphatidic acid receptor 5%2C transcript variant 1	.	.	-	.
CUST_143112_PI430048170	4.2757e-05	8.9946	10.3001	9.91206	9.83827	10.3846	P	P	P	P	6.69497	7.51978	6.84251	6.58196	P	P	P	P	CUST_143112_PI430048170	0	mRNA	ACTGTATGTTCACCCTCTGAAGTGGGTACCCAGTCTCTTAAATCTTTTGTATTTGCTCAC	NM_021804	RefSeq	chrX	-	15561032	15602069	ACE2	59272	GO:0005515|GO:0005886|GO:0002003|GO:0046718|GO:0001817|GO:0005615|GO:0019229|GO:0003081|GO:0042312|GO:0005737|GO:0001948|GO:0001618|GO:0042127|GO:0004180|GO:0006508|GO:0008241|GO:0070062|GO:0009986|GO:0060135|GO:0050727|GO:0005576|GO:0009615|GO:0004175|GO:0002005|GO:0032800|GO:0008270|GO:0045121|GO:0016021|GO:0017046|GO:0003051|GO:0044267|GO:0046813|GO:2000379|GO:0008237	angiotensin I converting enzyme 2	.	.	-	.
CUST_81085_PI430048170	2.02416e-05	8.98969	10.5549	10.4496	10.675	10.1349	P	P	P	P	7.01404	7.37483	7.72339	6.94561	P	P	P	P	CUST_81085_PI430048170	0	mRNA	CAGAAATTCAGGAAGGGGAAAGTGTTCCGTGAGCCTCTGTTTCTTGATCTTCCCAAATCT	NM_001333	RefSeq	chr9	-	97029676	97039310	CTSV	1515	GO:0010839|GO:0030984|GO:0043005|GO:0016540|GO:0048102|GO:0021675|GO:0010259|GO:0007283|GO:0032403|GO:0005615|GO:0031069|GO:0046697|GO:2000249|GO:0042393|GO:0019886|GO:0060008|GO:0022617|GO:0030198|GO:0006508|GO:0043204|GO:0030141|GO:0070062|GO:0043202|GO:0009267|GO:0042277|GO:0016807|GO:0005730|GO:0045177|GO:0005576|GO:0051384|GO:0034698|GO:0009749|GO:0004197|GO:0005902|GO:0004177|GO:0008234|GO:…	cathepsin V%2C transcript variant 1	.	.	-	.
CUST_101744_PI430048170	0.000211136	8.93699	7.06069	7.67314	8.35213	7.92025	P	P	P	P	4.62131	5.07945	4.49551	4.35493	P	P	P	P	CUST_101744_PI430048170	0	mRNA	AGTTGTCAGATGAGGACATAAGAGCAGAAGCTGACACTTTCATGTTTGGAGGCCATGACA	NM_007253	RefSeq	chr19	+	15615217	15629637	CYP4F8	11283	GO:0006693|GO:0006805|GO:0005506|GO:0070330|GO:0005789|GO:0018685|GO:0016021|GO:0044281|GO:0006690|GO:0020037|GO:0055114	cytochrome P450%2C family 4%2C subfamily F%2C polypeptide 8	.	.	-	.
CUST_136867_PI430048170	1.00227e-05	8.92997	10.2907	11.059	10.4527	10.5136	P	P	P	P	7.12851	7.72909	7.50085	7.38024	P	P	P	P	CUST_136867_PI430048170	0	mRNA	TTGAACATTCTGAGAACCCAATAAAACTAGAAGGAGCCAGCTTCCTGAGTATGCTCCACT	NM_152550	RefSeq	chr5	+	145936562	146063316	SH3RF2	153769	GO:0005515|GO:0016567|GO:0019902|GO:0004864|GO:0010923|GO:0016874|GO:0005654|GO:0008157|GO:0008270	SH3 domain containing ring finger 2	.	.	-	.
CUST_142175_PI430048170	8.61888e-06	8.91314	9.63017	9.67167	10.2181	9.44522	P	P	P	P	6.63462	6.98193	6.33714	6.42021	P	P	P	P	CUST_142175_PI430048170	0	mRNA	CCCCACAACATGTGTAACACTTTTCAGTCTGTGGATATCTGATACATTAAGATTTCTTTT	NM_001172312	RefSeq	chr3	+	142656896	142713663	PLS1	5357	GO:0005737|GO:0051015|GO:0005509|GO:0005200|GO:0070062	plastin 1%2C transcript variant 3	.	.	-	.
CUST_143162_PI430048170	0.000934126	8.8957	13.5436	13.1537	14.9198	13.6783	P	P	P	P	11.5711	10.1125	10.9331	10.2524	P	P	P	P	CUST_143162_PI430048170	0	mRNA	TTCCACAGTGGCAAGAAACATCATTCTACATAATGGAAAACATTTACATCAAATCCCACT	NM_007231	RefSeq	chrX	+	116436578	116461458	SLC6A14	11254	GO:0006520|GO:0005886|GO:0005328|GO:0006865|GO:0009636|GO:0031526|GO:0055085|GO:0003333|GO:0031982|GO:0015171|GO:0006810|GO:0006836|GO:0016021|GO:0006811|GO:0070062	solute carrier family 6 (amino acid transporter)%2C member 14	.	.	-	.
CUST_135446_PI430048170	0.00814014	8.88742	9.5337	9.60675	9.40785	9.54984	P	P	P	P	5.54099	6.42327	7.41634	4.84263	P	P	P	P	CUST_135446_PI430048170	0	mRNA	GTGTAATCTACTTGACATCATTTTACTCTTGGAATAGTGGGTGGATAGCAAGTATATTCT	NM_001166691	RefSeq	chr6	+	80004604	80042527	TTK	7272	GO:0005515|GO:0007094|GO:0008284|GO:0005819|GO:0010862|GO:0018108|GO:0005524|GO:0051304|GO:0016020|GO:0004674|GO:0004712|GO:0004713|GO:0007051|GO:0007052	TTK protein kinase%2C transcript variant 2	.	.	-	.
CUST_134618_PI430048170	0.00248906	8.8457	9.80294	9.57861	10.0119	9.59439	P	P	P	P	5.98126	6.64422	7.46795	5.68071	P	P	P	P	CUST_134618_PI430048170	0	mRNA	GTCTAGTTCCCATTCTCTGTTCAACCTCAGTGTTTCAAAAGTTCCTAATAAATAAACTCA	NM_152562	RefSeq	chr8	+	25458996	25507909	CDCA2	157313	GO:0005737|GO:0007067|GO:0007059|GO:0005694|GO:0035307|GO:0005654|GO:0051301	cell division cycle associated 2	.	.	-	.
CUST_11971_PI430048170	0.00650394	8.74906	14.9326	14.7876	14.4822	14.9198	P	P	P	P	11.0126	11.4867	12.7446	10.1887	P	P	P	P	CUST_11971_PI430048170	0	mRNA	TAGGAATAGAGACAGCCAGAGAGAAATGTGATCAATGAAGGAGACATCTGGAGTGTGCGT	NM_001104548	RefSeq	chr1	+	209428822	209432547	MIR205HG	NA	NA	MIR205 host gene	.	.	-	.
CUST_109508_PI430048170	1.54041e-05	8.74278	12.6603	12.8683	12.944	12.9979	P	P	P	P	9.5679	10.0618	9.8429	9.42296	P	P	P	P	CUST_109508_PI430048170	0	mRNA	TGTCTCACTACCGGCCATTCTACGTCAACAAAGGCAACGGGATTGGGTCCAACGAAGCCC	NM_012101	RefSeq	chr11	-	120111285	120138155	TRIM29	23650	GO:0005515|GO:0002039|GO:0005737|GO:0003700|GO:0006366|GO:0005654|GO:0008270|GO:0000122|GO:0045111|GO:1900181	tripartite motif containing 29	.	.	-	.
CUST_144494_PI430048170	2.04649e-06	8.6992	10.1376	10.3851	10.3183	9.81114	P	P	P	P	6.83008	7.30617	6.89159	7.1546	P	P	P	P	CUST_144494_PI430048170	0	mRNA	GAAGCTGTTCTAGAATTCAGGTTGGTATCATCATAAATGAGTTCAGAAAAAGAACTTCTG	NM_024110	RefSeq	chr17	+	80178507	80209331	CARD14	79092	GO:0050700|GO:0005737|GO:0043066|GO:0051092|GO:0005886|GO:0007250|GO:0001934|GO:0006915|GO:0033209	caspase recruitment domain family%2C member 14%2C transcript variant 1	.	.	-	.
CUST_110481_PI430048170	0.000306748	8.66532	9.74628	9.77825	9.82249	9.62897	P	P	P	P	6.56165	7.10655	6.18571	6.51178	P	P	P	P	CUST_110481_PI430048170	0	mRNA	GTTTGGAAATCTTTTTGACTGACTTGCTGACAAAGAGGTACTGTGATGCATTTTAACAAT	NM_001077710	RefSeq	chr2	-	38813	46588	FAM110C	642273	GO:0005515|GO:0051897|GO:0000922|GO:0005737|GO:0030335|GO:0005815|GO:0043014|GO:0005874|GO:0060491|GO:0005654|GO:0005938	family with sequence similarity 110%2C member C	.	.	-	.
CUST_129100_PI430048170	0.0111441	8.65719	12.065	12.5394	12.0714	12.123	P	P	P	P	7.52942	10.4246	8.74557	7.69064	P	P	P	P	CUST_129100_PI430048170	0	mRNA	TACCTGCCTGGGACAGCCACTGGAAACTTTTGGGAACTCTCCTCGAATGTGTGGGCCCAA	NM_016335	RefSeq	chr22_KI270734v1_random	-	138078	161852	PRODH	5625	GO:0034641|GO:0071949|GO:0019470|GO:0005759|GO:0006560|GO:0008631|GO:0010133|GO:0005743|GO:0006562|GO:0004657|GO:0044281|GO:0055114	proline dehydrogenase (oxidase) 1%2C transcript variant 1	.	.	-	.
CUST_139654_PI430048170	0.000205982	8.64142	9.43869	9.24503	8.88762	9.53025	P	P	P	P	5.49191	5.88232	6.64188	6.44373	P	P	P	P	CUST_139654_PI430048170	0	mRNA	ACAGTGACTTTCTCAGAGGTGACAGAGATGATGGATGAGCAGCTGGATTTTCGTGATGAA	NM_001099335	RefSeq	chr8	-	22219702	22232338	PHYHIP	9796	NA	phytanoyl-CoA 2-hydroxylase interacting protein%2C transcript variant 1	.	.	-	.
CUST_142693_PI430048170	1.68734e-05	8.61207	14.9792	15.6163	15.3557	15.137	P	P	P	P	12.1796	12.6518	11.9376	11.8292	P	P	P	P	CUST_142693_PI430048170	0	mRNA	CAGTGGAGCCCTGAGCATTGTAATATGCGGCCCAGCCTATAAACAGCCTCCGTGCTTAGC	NM_133180	RefSeq	chr19_KI270938v1_alt	+	1058334	1066126	EPS8L1	54869	GO:0005515|GO:0035023|GO:0003779|GO:0032587|GO:0007266|GO:0032855|GO:0043234|GO:0005737|GO:0042608|GO:1900029|GO:0032321|GO:0005089|GO:0030676|GO:0070062	EPS8-like 1%2C transcript variant 1	.	.	-	.
CUST_133269_PI430048170	0.0165917	8.61207	15.5593	16.0358	16.2721	15.9504	P	P	P	P	11.7095	13.0485	14.029	10.4634	P	P	P	P	CUST_133269_PI430048170	0	mRNA	TTTGTTAACCCAGCGACGAACTTTCCGAAAAATAAAGACACCTGGTTGCTAACCTGGAAA	NM_001163213	RefSeq	chr4	+	1793311	1808872	FGFR3	2261	GO:0005515|GO:0003416|GO:0070307|GO:0045597|GO:0050680|GO:0048678|GO:0005764|GO:0035988|GO:0061144|GO:0046777|GO:0043525|GO:0007173|GO:0043552|GO:0002062|GO:0000165|GO:0031398|GO:0070374|GO:0005794|GO:0009986|GO:0017134|GO:0010518|GO:0018108|GO:0000122|GO:0048546|GO:0048640|GO:0072148|GO:0045839|GO:0001501|GO:0001958|GO:0005887|GO:0008543|GO:0060349|GO:0045087|GO:0060385|GO:0009898|GO:0005925|GO:…	fibroblast growth factor receptor 3%2C transcript variant 3	.	.	-	.
CUST_133689_PI430048170	7.53663e-05	8.60112	9.80775	10.0873	10.4194	9.72502	P	P	P	P	6.31381	7.06034	7.40688	6.72204	P	P	P	P	CUST_133689_PI430048170	0	mRNA	TATTTATCACCTACGAGGAGCTGCAGCAGGACTTACAGGGCTCCGTGGAGCGCATCTGTG	NM_004605	RefSeq	chr19	+	48575735	48599427	SULT2B1	6820	GO:0005515|GO:0050294|GO:0006805|GO:0050427|GO:0005783|GO:0005634|GO:0044281|GO:0005829|GO:0043231|GO:0005737|GO:0004027|GO:0000103|GO:0008202|GO:0070062	sulfotransferase family%2C cytosolic%2C 2B%2C member 1%2C transcript variant 1	.	.	-	.
CUST_143221_PI430048170	0.0439062	8.58301	9.89169	9.34544	7.97233	9.96345	P	P	P	P	4.28585	7.71973	6.61974	1.76601	P	P	P	A	CUST_143221_PI430048170	0	mRNA	CTCAACAACAACTCACCAAACATCAGATATTCTGAGAACGCCGTGAGGATTGAGCCAAAC	NM_053285	RefSeq	chr17	-	6799980	6831741	TEKT1	83659	GO:0005929|GO:0005737|GO:0005874|GO:0005634	tektin 1	.	.	-	.
CUST_122952_PI430048170	0.0280465	8.57543	7.98294	8.23642	8.51538	8.07104	P	P	P	P	2.76814	6.49959	5.20901	2.14265	A	P	P	A	CUST_122952_PI430048170	0	mRNA	TACCTCTGTCGAGCCACCAATTTCATAGGCGTGGCCGAGAAGGCCTTTTGGCTGAGCGTT	NM_001163213	RefSeq	chr4	+	1793311	1808872	FGFR3	2261	GO:0005515|GO:0003416|GO:0070307|GO:0045597|GO:0050680|GO:0048678|GO:0005764|GO:0035988|GO:0061144|GO:0046777|GO:0043525|GO:0007173|GO:0043552|GO:0002062|GO:0000165|GO:0031398|GO:0070374|GO:0005794|GO:0009986|GO:0017134|GO:0010518|GO:0018108|GO:0000122|GO:0048546|GO:0048640|GO:0072148|GO:0045839|GO:0001501|GO:0001958|GO:0005887|GO:0008543|GO:0060349|GO:0045087|GO:0060385|GO:0009898|GO:0005925|GO:…	fibroblast growth factor receptor 3%2C transcript variant 3	.	.	-	.
CUST_131955_PI430048170	8.632e-05	8.56673	13.156	13.4199	14.2023	13.7857	P	P	P	P	10.5408	10.5273	10.9585	10.2741	P	P	P	P	CUST_131955_PI430048170	0	mRNA	CAGTCACTCTTGCACTATTCCTTCTCCAAGCCAGAAACCACATTTAATTTCATAAATAAA	NM_032995	RefSeq	chr2	+	130917396	131047253	ARHGEF4	50649	GO:0005515|GO:0051056|GO:0048011|GO:0043065|GO:0007264|GO:0019904|GO:0030032|GO:0032587|GO:0097190|GO:0032855|GO:0005829|GO:0005085|GO:0043547|GO:0046847|GO:0030676	Rho guanine nucleotide exchange factor (GEF) 4%2C transcript variant 2	.	.	-	.
CUST_134963_PI430048170	0.000245399	8.51758	8.08107	8.11898	8.53286	8.49934	P	P	P	P	4.54289	5.4894	5.65963	4.98269	P	P	P	P	CUST_134963_PI430048170	0	mRNA	ATATAGTCTCACCATTCCTAGGAGCTAAATGGGTGTGTCTAGTAGGGGCATCAGTTCATC	NM_213600	RefSeq	chr15	-	42141133	42156641	PLA2G4F	255189	GO:0036149|GO:0036148|GO:0032587|GO:0044281|GO:0005765|GO:0031982|GO:0046872|GO:0005829|GO:0036150|GO:0071407|GO:0001516|GO:0004622|GO:0047498|GO:0006644|GO:0009395|GO:0036151|GO:0071236|GO:0036152|GO:0046474|GO:0050482	phospholipase A2%2C group IVF%2C transcript variant 1	.	.	-	.
CUST_128663_PI430048170	0.00374725	8.51675	8.84231	7.08145	6.55903	7.38452	P	P	P	P	3.97768	5.19176	5.0023	4.01175	A	P	P	A	CUST_128663_PI430048170	0	mRNA	TTTCATTGTATTTTAAGCTTACCTGTGAATAGCCCAATAAACATGACACACTGTGTTGGC	NM_001301109	RefSeq	chr15	+	83447227	83618741	SH3GL3	6457	GO:0005515|GO:0007165|GO:0031901|GO:0007417|GO:0006897|GO:0008289|GO:0042802|GO:0070062	SH3-domain GRB2-like 3%2C transcript variant EEN-B2-L3	.	.	-	.
CUST_49498_PI430048170	0.0176683	8.48596	7.41124	7.27706	5.80248	7.85453	P	P	P	P	2.03078	5.2465	4.72025	1.91792	A	P	P	A	CUST_49498_PI430048170	0	mRNA	CAAGGAATTATACAAAGCCACAGCAAAGTATTTAGAAATGGAGAATCATATGATGTCACG	NM_001190766	RefSeq	chr6	+	17102257	17131372	STMND1	401236	GO:0005737|GO:0015631|GO:0031110|GO:0051493|GO:0007019	stathmin domain containing 1	.	.	-	.
CUST_132174_PI430048170	0.0157411	8.4482	10.6857	10.9952	10.7166	10.9425	P	P	P	P	6.69725	7.55083	9.05291	5.5324	P	P	P	P	CUST_132174_PI430048170	0	mRNA	TCCCAGTGACCAGCCACAGGAGATGTCCAATAAAGTATGTGATGAAATGGTCTTAAAAAA	NM_002417	RefSeq	chr10	-	128096660	128126204	MKI67	4288	GO:0005515|GO:0000793|GO:0005737|GO:0007126|GO:0016020|GO:0008283|GO:0005730|GO:0005634|GO:0008022|GO:0005524|GO:0000775	marker of proliferation Ki-67%2C transcript variant 1	.	.	-	.
CUST_136022_PI430048170	0.0103157	8.44715	6.70739	7.88446	9.50385	7.9054	P	P	P	P	3.89429	6.22606	5.66588	3.82574	A	P	P	A	CUST_136022_PI430048170	0	mRNA	TCTGTGCTGACTGTGGTCCTATAAATTCATGAGAAATAAACTGGTTCTGTGTGCAAAAAA	NM_021257	RefSeq	chr14	-	77265490	77271312	NGB	58157	GO:0005739|GO:0005506|GO:0019825|GO:0005344|GO:0006915|GO:0043204|GO:0015671|GO:0020037	neuroglobin	.	.	-	.
CUST_100210_PI430048170	1.5456e-05	8.43946	11.4312	11.1	11.8812	11.1462	P	P	P	P	8.17073	8.7633	8.23198	8.12651	P	P	P	P	CUST_100210_PI430048170	0	mRNA	CAACAAACGTGGAGCGTCTTATATTCTGAAACTTGCTAATAGATTATATGGAGAGAAAAC	NM_030666	RefSeq	chr6	-	2832331	2842049	SERPINB1	1992	GO:0010951|GO:0005737|GO:0016020|GO:0004867|GO:0005615|GO:0070062	serpin peptidase inhibitor%2C clade B (ovalbumin)%2C member 1%2C transcript variant 1	.	.	-	.
CUST_143368_PI430048170	3.0424e-05	8.43431	11.1087	10.8203	11.0391	10.2502	P	P	P	P	7.63384	7.68118	8.25745	7.32392	P	P	P	P	CUST_143368_PI430048170	0	mRNA	GGGATTTTAGAAAATAGAAGTTACCTTTGTGTGTGTTTTAGGGAAGGTAGAGAAGAATCT	NM_000888	RefSeq	chr2	-	160099665	160200313	ITGB6	3694	GO:0008305|GO:0005886|GO:0007275|GO:0009615|GO:0043235|GO:0005178|GO:0006954|GO:0007160|GO:0001618|GO:0007229|GO:0030198|GO:0016032|GO:0007155|GO:0009897|GO:0070062	integrin%2C beta 6%2C transcript variant 1	.	.	-	.
CUST_111127_PI430048170	0.000742102	8.42544	8.66391	8.58997	8.52281	8.78684	P	P	P	P	5.17644	5.97282	5.89516	4.97581	P	P	P	P	CUST_111127_PI430048170	0	mRNA	TTCATGTGGTTTTTCTACGCATTGATTCCATGTTTGCTCACAGCCATCCTTACCCGACCT	NM_144717	RefSeq	chr3	+	136957864	137011084	IL20RB	53833	GO:0002437|GO:0032703|GO:0032753|GO:0004896|GO:0005886|GO:0032733|GO:0019221|GO:0001808|GO:0042130|GO:0048873|GO:0042015|GO:0002765|GO:0016021|GO:0032689	interleukin 20 receptor beta	.	.	-	.
CUST_133200_PI430048170	0.0121808	8.39432	11.2218	11.1194	11.2103	10.9138	P	P	P	P	6.97416	8.10395	9.19579	6.21656	P	P	P	P	CUST_133200_PI430048170	0	mRNA	GGTGTGAGCCAGCTTGAGAACACTAACTACTCAATAAAAGCGAAGGTGGACATGAAAAAA	NM_202002	RefSeq	chr12	-	2857680	2877155	FOXM1	2305	GO:0005515|GO:0071156|GO:0008284|GO:0003700|GO:0044212|GO:0006366|GO:0000981|GO:0090344|GO:0046578|GO:0032873|GO:0001558|GO:0005737|GO:0045944|GO:0000086|GO:0042127|GO:0051726|GO:0006978|GO:0006355|GO:0019901|GO:0000122|GO:0003677|GO:0001889|GO:0043565|GO:0007049|GO:0006281|GO:0005654|GO:2000377|GO:0045893|GO:0000278|GO:2000781|GO:0045892|GO:0001570	forkhead box M1%2C transcript variant 1	.	.	-	.
CUST_58312_PI430048170	0.000261183	8.35269	8.74816	8.75054	8.83596	9.1072	P	P	P	P	5.36034	6.32832	5.88533	5.43411	P	P	P	P	CUST_58312_PI430048170	0	mRNA	ATTGCAAAAGGAGCAGCTGCAGCTCAAGATCATTGAGATTGAGGATGAAGCTGAGAAGTG	NM_012101	RefSeq	chr11	-	120111285	120138155	TRIM29	23650	GO:0005515|GO:0002039|GO:0005737|GO:0003700|GO:0006366|GO:0005654|GO:0008270|GO:0000122|GO:0045111|GO:1900181	tripartite motif containing 29	.	.	-	.
CUST_140806_PI430048170	9.27131e-07	8.34923	12.997	13.0184	13.4193	13.0697	P	P	P	P	10.0543	10.3376	10.059	9.79877	P	P	P	P	CUST_140806_PI430048170	0	mRNA	TCTCATCTAAATATTTCCATATTCTGTATTAGGAGAAAATTACCCTCCCAGCACCAGCCC	NM_004415	RefSeq	chr6	+	7541636	7586713	DSP	1832	GO:0030057|GO:0005515|GO:0005882|GO:0045109|GO:0005886|GO:0005634|GO:0086091|GO:0006921|GO:0001533|GO:0005739|GO:0005916|GO:0016323|GO:0086069|GO:0016337|GO:0003223|GO:0014704|GO:0097110|GO:0005080|GO:0030674|GO:0050839|GO:0086005|GO:0070062|GO:0006915|GO:0002934|GO:0018149|GO:0008544|GO:0030216|GO:0005198|GO:0042060|GO:0071896|GO:0005200|GO:0034332	desmoplakin%2C transcript variant 1	.	.	-	.
CUST_138191_PI430048170	0.000132939	8.34309	10.0006	9.31121	9.21422	9.55965	P	P	P	P	6.13872	6.24851	7.18936	6.09018	P	P	P	P	CUST_138191_PI430048170	0	mRNA	CAAAAGAGGGACAACGAACATGGCATGTGAAAAGTAAAACAGATTTGTTCATTCCGAAAA	NM_003385	RefSeq	chr2	+	17540539	17656439	VSNL1	7447	GO:0019722|GO:0005509	visinin-like 1	.	.	-	.
CUST_126909_PI430048170	0.0042475	8.32516	10.9947	11.1869	11.6407	10.9249	P	P	P	P	7.21998	8.88458	8.62918	6.95999	P	P	P	P	CUST_126909_PI430048170	0	mRNA	CCCCGGCGCGGAGAAGCCATGAAAATTAATGGGAAAAACAGTTTTTAAAAAACAAAAGAA	NM_001276267	RefSeq	chr15	-	45117365	45129876	DUOXA1	90527	GO:0005886|GO:2000609|GO:0045666|GO:0005789|GO:0050727|GO:0016021|GO:0015031|GO:0042743|GO:2000379	dual oxidase maturation factor 1%2C transcript variant 5	.	.	-	.
CUST_127012_PI430048170	0.000671624	8.29101	10.3396	9.34248	10.4432	10.1975	P	P	P	P	7.10206	5.99873	7.76081	6.97634	P	P	P	P	CUST_127012_PI430048170	0	mRNA	AGAGACGCTCCAGATTTTATTCTTATCCCATTTATGCTACTGTGTGTAATAAAATGCCCA	NM_014579	RefSeq	chr14	+	20999254	21001875	SLC39A2	29986	GO:0071577|GO:0005385|GO:0005886|GO:0005887|GO:0016023|GO:0006829|GO:0055085	solute carrier family 39 (zinc transporter)%2C member 2%2C transcript variant 1	.	.	-	.
CUST_143757_PI430048170	0.0471281	8.28337	15.6319	15.5278	14.0887	14.6537	P	P	P	P	10.7764	13.2557	12.3826	7.44328	P	P	P	P	CUST_143757_PI430048170	0	mRNA	CCTAAGTTAAGCAAAATGCTTCTGCACACAAAACTCTCTGGTTTACTTCAAATTAACTCT	NM_018406	RefSeq	chr3_KI270936v1_alt	+	3234	47967	MUC4	4585	GO:0005796|GO:0005578|GO:0016266|GO:0005615|GO:0031982|GO:0005176|GO:0006493|GO:0007160|GO:0016020|GO:0030197|GO:0030277|GO:0005887|GO:0044267|GO:0043687|GO:0070062	mucin 4%2C cell surface associated%2C transcript variant 1	.	.	-	.
CUST_133997_PI430048170	0.000239172	8.26903	9.39452	10.1483	9.64728	9.92601	P	P	P	P	6.75376	6.75286	6.68603	6.83951	P	P	P	P	CUST_133997_PI430048170	0	mRNA	TAAGGATGTCGTATTGTTTTACTCTCGGTCTCAGAATTTGTATTTTGCCTTTCTGCCTTT	NM_018000	RefSeq	chr2	-	215942590	216013623	MREG	55686	GO:0042470|GO:0043234|GO:0016324|GO:0030318|GO:0032402	melanoregulin	.	.	-	.
CUST_136403_PI430048170	0.000101324	8.24032	13.872	14.3921	14.3448	13.6053	P	P	P	P	11.0827	10.8419	11.2497	10.985	P	P	P	P	CUST_136403_PI430048170	0	mRNA	CTGGGGGAAGTAGCACCCTTGCATTTCAAAAATAAAATTGATGGCATTACAAATGGAATA	NM_001165978	RefSeq	chr2	+	95274452	95291307	PROM2	150696	GO:0060170|GO:0009986|GO:0031528|GO:0031410|GO:0042995|GO:0044393|GO:0043088|GO:2001287|GO:0005902|GO:0005929|GO:0016323|GO:0016324|GO:0031346|GO:0015485|GO:0005887|GO:0048550|GO:0001934|GO:0071914|GO:2000369|GO:0045121|GO:0070062	prominin 2%2C transcript variant 1	.	.	-	.
CUST_140507_PI430048170	0.00147187	8.20144	10.0014	10.4335	10.2779	10.4308	P	P	P	P	7.44526	7.44611	7.59162	6.16485	P	P	P	P	CUST_140507_PI430048170	0	mRNA	ATATAGTGGACTGCTTCATCTCCAAGCCCTCAGAGAAGAACATTTTCACCCTCTTCATGG	NM_005268	RefSeq	chr1	+	34755046	34758512	GJB5	2709	GO:0007154|GO:0008544|GO:0060713|GO:0060708|GO:0005922|GO:0016021	gap junction protein%2C beta 5%2C 31.1kDa	.	.	-	.
CUST_145203_PI430048170	0.00412894	8.15141	7.68463	7.90077	7.64652	7.51684	P	P	P	P	3.53971	5.06168	5.34336	3.9982	A	P	P	A	CUST_145203_PI430048170	0	mRNA	CTGTTGCCTTTTTACAGCCAACTTTTCTAGACCTGTTTTGCTTTTGTAACTTGAAGATAT	NM_174936	RefSeq	chr1	+	55039475	55064853	PCSK9	255738	GO:0005515|GO:0030134|GO:0016540|GO:0048471|GO:0010469|GO:0005886|GO:0004252|GO:0005783|GO:0070326|GO:0043621|GO:0005615|GO:0005764|GO:0043523|GO:0005737|GO:0043525|GO:0030182|GO:0034190|GO:0006508|GO:0001920|GO:0010989|GO:0022008|GO:0008203|GO:0009267|GO:0042632|GO:0005791|GO:0032869|GO:0005794|GO:0009986|GO:0001822|GO:0005770|GO:0030169|GO:0006915|GO:0031232|GO:0001889|GO:0032803|GO:0019871|GO:…	proprotein convertase subtilisin/kexin type 9%2C transcript variant 1	.	.	-	.
CUST_50100_PI430048170	0.0278112	8.15129	11.0159	11.4577	9.36392	10.9429	P	P	P	P	6.33153	8.84956	8.47728	4.53604	P	P	P	P	CUST_50100_PI430048170	0	mRNA	GAAATTTGCCAAATGAAATAGCTTCAATCTGTTTAATAAAGACGTGCGAATAGAGTGCCA	NM_206996	RefSeq	chr1	-	117953664	118185225	SPAG17	200162	GO:0005737|GO:0005874|GO:0005654|GO:0036126	sperm associated antigen 17	.	.	-	.
CUST_131547_PI430048170	2.74175e-06	8.14999	10.2115	10.6319	10.749	10.5748	P	P	P	P	7.36578	7.5705	7.44199	7.71141	P	P	P	P	CUST_131547_PI430048170	0	mRNA	GGTGCCCTGTTAACCCCTTAAAGCTGTGGTTTACAACTTTTCAAAAATTTAAATCATTAG	NM_005558	RefSeq	chr1	-	201380837	201399541	LAD1	3898	GO:0005198|GO:0005604|GO:0070062	ladinin 1	.	.	-	.
CUST_136900_PI430048170	0.0113441	8.14283	9.31921	9.22441	9.66732	8.962	P	P	P	P	5.11474	7.43396	6.37104	4.50267	P	P	P	P	CUST_136900_PI430048170	0	mRNA	CTCAAATAAATGGAGCTGCTTACAAGCCTGTTGACATGTGTGGCTTGCACAACACGTTAA	NM_030949	RefSeq	chr6	+	150143051	150250392	PPP1R14C	81706	GO:0042325|GO:0005737|GO:0016020|GO:0004865|GO:0043086	protein phosphatase 1%2C regulatory (inhibitor) subunit 14C	.	.	-	.
CUST_130708_PI430048170	0.0196396	8.14157	10.5198	10.4219	9.18766	10.46	P	P	P	P	5.93364	8.25663	7.67624	4.45608	P	P	P	P	CUST_130708_PI430048170	0	mRNA	CATTAGTTGTGGCACCCATGTGATTAGATAGTTCCTGACAAAATAAATGTATGTCCTTCC	NM_173528	RefSeq	chr15	+	81134302	81149175	C15orf26	161502	NA	chromosome 15 open reading frame 26	.	.	-	.
CUST_127749_PI430048170	0.0144139	8.10868	9.41893	9.27012	9.42652	9.10265	P	P	P	P	4.70378	6.58412	7.38143	4.61355	P	P	P	P	CUST_127749_PI430048170	0	mRNA	TGTCTAGAAACCCATTTTGAAAGTGGAAAATTATTAAGTCACCTATCACCTTTAAACGCC	NM_018685	RefSeq	chr7	+	36389802	36453791	ANLN	54443	GO:0005826|GO:0007067|GO:0000921|GO:0000281|GO:0002244|GO:0007096|GO:0003779|GO:0005654|GO:0015629|GO:0043231	anillin%2C actin binding protein%2C transcript variant 1	.	.	-	.
CUST_129264_PI430048170	0.00100506	8.10851	8.40095	9.51623	9.81644	8.36115	P	P	P	P	6.50085	6.63253	5.38581	5.70474	P	P	P	P	CUST_129264_PI430048170	0	mRNA	CCGGGTTCACGAACTTGGTGCATTTCCTTCCAGACTTTTAAAAAGAAGATATTTAGGGAA	NM_000923	RefSeq	chr19	-	18207960	18248200	PDE4C	5143	GO:0007165|GO:0004115|GO:0072372|GO:0005615|GO:0046872|GO:0005829|GO:0006198	phosphodiesterase 4C%2C cAMP-specific%2C transcript variant 1	.	.	-	.
CUST_144754_PI430048170	0.0161211	8.07249	8.94139	8.63614	7.7769	9.43949	P	P	P	P	5.67443	3.09084	5.6994	6.80497	P	A	P	P	CUST_144754_PI430048170	0	mRNA	TATTTGCAAGTATGTGGACTGGATCCGGATGATCATGAGGAACAACTGACCTGTTTCCTC	NM_145894	RefSeq	chr19	-	51029091	51034892	KLK12	43849	GO:0004252|GO:0006508|GO:0008236|GO:0008233|GO:0005615|GO:0070062	kallikrein-related peptidase 12%2C transcript variant 2	.	.	-	.
CUST_72197_PI430048170	0.0123146	8.06122	11.6808	10.9421	10.2149	11.7304	P	P	P	P	7.44995	8.54508	9.25845	5.89292	P	P	P	P	CUST_72197_PI430048170	0	mRNA	AGACAGGCCATCGAGAGAGGCACACAACAGGCTGTGGTCTAAAATAAACTTTTAATTGCA	NM_182520	RefSeq	chr22_KI270879v1_alt	+	447	2225	C22orf15	150248	NA	chromosome 22 open reading frame 15	.	.	-	.
CUST_136177_PI430048170	0.000360175	8.06091	7.87921	8.53716	9.3362	8.28824	P	P	P	P	5.58347	5.31576	4.96044	6.23544	P	P	P	P	CUST_136177_PI430048170	0	mRNA	CAAAATCCTGCCTAATGATGAGTGCAAAAAAGCCCACGTCCAGAAGGTGACAGACTTCAT	NM_002257	RefSeq	chr19	-	50819145	50823787	KLK1	3816	GO:0004252|GO:0006508|GO:0005634|GO:0070062	kallikrein 1	.	.	-	.
CUST_144135_PI430048170	0.000612987	8.05773	13.2976	13.2749	14.1221	12.5645	P	P	P	P	10.6356	10.3261	10.6653	9.88517	P	P	P	P	CUST_144135_PI430048170	0	mRNA	CATTTCTCTTCTGTACAGGACCCAATAAAAACTTCCTTATGATTTGCACCTGGCAAAAAA	NM_207370	RefSeq	chr1	-	6247345	6260975	GPR153	387509	GO:0005886|GO:0007186|GO:0004930|GO:0016021	G protein-coupled receptor 153	.	.	-	.
CUST_131732_PI430048170	1.8712e-05	8.04558	14.2281	14.5451	14.6808	14.6744	P	P	P	P	11.3839	11.9008	11.6206	11.1201	P	P	P	P	CUST_131732_PI430048170	0	mRNA	TTTGCCTACAGAATTTCATTCAGTCTACACTTTGGCATTCTCTCTGGCGATGGAGTGTGG	NM_012101	RefSeq	chr11	-	120111285	120138155	TRIM29	23650	GO:0005515|GO:0002039|GO:0005737|GO:0003700|GO:0006366|GO:0005654|GO:0008270|GO:0000122|GO:0045111|GO:1900181	tripartite motif containing 29	.	.	-	.
CUST_127765_PI430048170	0.00312104	8.02164	14.1984	12.9904	14.4589	13.54	P	P	P	P	10.2169	11.9312	10.8261	9.53037	P	P	P	P	CUST_127765_PI430048170	0	mRNA	CATTGTAAAGGTGAACTTCTACCTCTGTATCTAAATGTATACCATCCACTTGTAAATGAC	NM_172037	RefSeq	chr8	+	73294601	73325285	RDH10	157506	GO:0001656|GO:0008406|GO:0007603|GO:0005634|GO:0048703|GO:0043583|GO:0060431|GO:0031076|GO:0005737|GO:0014032|GO:0042574|GO:0042572|GO:0004745|GO:0002138|GO:0052650|GO:0001701|GO:0001523|GO:0044297|GO:0005789|GO:0016021|GO:0035115|GO:0060449|GO:0007601|GO:0043584|GO:0055114	retinol dehydrogenase 10 (all-trans)	.	.	-	.
CUST_134469_PI430048170	5.99749e-06	8.01183	8.40964	8.60744	8.82543	8.499	P	P	P	P	5.81273	5.78197	5.44595	5.25104	P	P	P	P	CUST_134469_PI430048170	0	mRNA	CTCACTAATTTGCCCTAATTGGATAGGGCAATCAGAACAAAATCTGACTTTCGAATATTT	NM_152680	RefSeq	chr4	-	152626113	152680165	TMEM154	201799	GO:0016021	transmembrane protein 154	.	.	-	.
CUST_142943_PI430048170	1.23443e-06	8.00788	9.47223	9.0578	9.15142	9.27429	P	P	P	P	5.91026	6.30768	6.29065	6.42537	P	P	P	P	CUST_142943_PI430048170	0	mRNA	ATTCTAGAACCAAAATAAAGTTGGGGCAGGAAGAGGGGGCTTCCAGGGAGCCCTGCTCGG	NM_001177880	RefSeq	chr11	+	67022718	67050863	SYT12	91683	GO:0030054|GO:0030672|GO:0016021	synaptotagmin XII%2C transcript variant 2	.	.	-	.
CUST_91549_PI430048170	0.00265009	8.00136	10.0901	10.1058	9.89888	10.0752	P	P	P	P	6.6174	7.14305	7.7698	6.1359	P	P	P	P	CUST_91549_PI430048170	0	mRNA	GTAAACTTGAGTTGGAGTACTATATTTACAAATAAAATTGGCACCATGTGCCATCTGTAC	NM_031966	RefSeq	chr5	+	69167009	69178243	CCNB1	891	GO:0007077|GO:0005515|GO:0060045|GO:0046680|GO:0090266|GO:0007283|GO:0001556|GO:0005113|GO:0071398|GO:0005813|GO:0071283|GO:0019901|GO:0001701|GO:0045931|GO:0035173|GO:0000922|GO:0055015|GO:0005654|GO:0007080|GO:0000278|GO:0051301|GO:0031442|GO:0043148|GO:0005634|GO:0000079|GO:0048146|GO:0042246|GO:0031145|GO:0005829|GO:0005737|GO:0000082|GO:0000086|GO:0051726|GO:2000775|GO:0060623|GO:0051987|GO:…	cyclin B1	.	.	-	.
CUST_54799_PI430048170	1.85456e-05	8.00091	12.1179	12.1652	12.5921	11.8725	P	P	P	P	8.82066	9.32714	9.61509	8.94043	P	P	P	P	CUST_54799_PI430048170	0	mRNA	TACAAATATGTGTCTAAGTACAGCCTGGTCAAGAACAAGATCAGCAAGAGCAGCTTCCGC	NM_080388	RefSeq	chr1	-	153606890	153613038	S100A16	140576	GO:0051592|GO:0005737|GO:0005886|GO:0005509|GO:0005730|GO:0042803|GO:0005829|GO:0070062	S100 calcium binding protein A16	.	.	-	.
CUST_137216_PI430048170	0.000175358	7.96999	11.6909	11.9925	12.1278	10.981	P	P	P	P	8.73545	8.78645	9.1129	8.32097	P	P	P	P	CUST_137216_PI430048170	0	mRNA	CTGGAGGAAGATTTTCCCTTGCTTCTGCATAAAATTTTAACTCCATAACTTATAAGCTCA	NM_017654	RefSeq	chr7	-	93099512	93118023	SAMD9	54809	GO:0005515|GO:0005737|GO:0043231	sterile alpha motif domain containing 9%2C transcript variant 1	.	.	-	.
CUST_94130_PI430048170	0.0319743	7.95749	8.37484	8.23321	8.20428	8.18584	P	P	P	P	5.04141	5.52243	6.14193	1.87875	P	P	P	A	CUST_94130_PI430048170	0	mRNA	CTTGTAAATGATGTTCTGAAACACCAAGCTATATTACTAGGAAATGCAGAAGAGCAGAAA	NM_018136	RefSeq	chr1	-	197084126	197146694	ASPM	259266	GO:0097150|GO:0005516|GO:0021987|GO:0048477|GO:0090263|GO:0005874|GO:0002052|GO:0030496|GO:0005634|GO:0007283|GO:0045769|GO:0021873|GO:0072687|GO:0007067|GO:0005737|GO:0048589|GO:0051661|GO:0045665|GO:0090306|GO:0001764|GO:0008584	asp (abnormal spindle) homolog%2C microcephaly associated (Drosophila)%2C transcript variant 1	.	.	-	.
CUST_138879_PI430048170	0.00488204	7.92299	13.0287	12.8111	13.7992	12.8562	P	P	P	P	9.40119	10.4378	11.1105	8.72329	P	P	P	P	CUST_138879_PI430048170	0	mRNA	GCAGCCCTCGTGTAATACGGTGAATTAGAGTGGTATTTCACTTTGTATTATTTTGTAAAT	NM_006113	RefSeq	chr1	-	107571159	107964923	VAV3	10451	GO:0005515|GO:0050853|GO:0005154|GO:0005886|GO:0030890|GO:0007264|GO:0030032|GO:0032855|GO:0006906|GO:0046872|GO:0005829|GO:0005085|GO:0043552|GO:0007411|GO:0030676|GO:0070062|GO:0051056|GO:0048010|GO:0048011|GO:0043065|GO:0048013|GO:0042493|GO:0030593|GO:0030168|GO:0009967|GO:0001525|GO:0097190|GO:0006974|GO:0045785|GO:0007596|GO:0007229|GO:0005070|GO:0045087|GO:0038096|GO:0038095|GO:0005096	vav 3 guanine nucleotide exchange factor%2C transcript variant 1	.	.	-	.
CUST_62029_PI430048170	0.0105501	7.91442	10.6271	10.8351	10.8133	10.6842	P	P	P	P	6.87469	7.01816	9.07334	6.32583	P	P	P	P	CUST_62029_PI430048170	0	mRNA	GAACTTTCTCATTCATCTTTGAATAACGTCTCCTTGTTTACCCTGGTATTCTAGAATGTA	NM_014736	RefSeq	chr15	-	64365011	64381510	KIAA0101	9768	GO:0005515|GO:0006260|GO:0051297|GO:0005737|GO:0048471|GO:0003682|GO:0051726|GO:0005634|GO:0009411|GO:0019985|GO:0006974	KIAA0101%2C transcript variant 1	.	.	-	.
CUST_127612_PI430048170	0.000662748	7.91185	7.12696	7.35956	6.63411	7.85042	P	P	P	P	4.47363	4.43564	4.14556	4.21658	P	P	A	A	CUST_127612_PI430048170	0	mRNA	CCTGACCCAATTCAGAGATTCTTTATGCAAAAGTGAGTTCAGTCCATCTCTATAATAAAA	NM_001007271	RefSeq	chr10	-	75094431	75109212	DUSP13	51207	GO:0005737|GO:0006470|GO:0007126|GO:0007283|GO:0008138|GO:0004725|GO:0035335	dual specificity phosphatase 13%2C transcript variant 1	.	.	-	.
CUST_132052_PI430048170	0.00434759	7.91126	8.12496	7.76912	8.42717	6.39597	P	P	P	P	4.81863	4.36546	5.24054	4.92489	P	P	P	P	CUST_132052_PI430048170	0	mRNA	CCAAGTACAATGCTGGACTTCGTTTGAATCAGATTCAAATAAACCACTTGTAAAAAGACA	NM_001001665	RefSeq	chr2	-	127183835	127205767	CYP27C1	NA	NA	cytochrome P450%2C family 27%2C subfamily C%2C polypeptide 1	.	.	-	.
CUST_93124_PI430048170	9.15053e-05	7.90898	14.9499	14.9301	15.4084	14.679	P	P	P	P	11.3719	12.2849	12.3903	11.8749	P	P	P	P	CUST_93124_PI430048170	0	mRNA	TTGAGAACCTCAAGGAGGAGCTGGCCTACCTGAAGAAGAACCACGAGGAGATGAACGCCC	NM_000422	RefSeq	chr17	-	41619439	41624630	KRT17	3872	GO:0005515|GO:0005882|GO:0042289|GO:0045109|GO:0030307|GO:0031424|GO:0045727|GO:0071944|GO:0031069|GO:0007165|GO:0051798|GO:0005737|GO:0008544|GO:0005200|GO:0032395|GO:0070062	keratin 17%2C type I	.	.	-	.
CUST_128619_PI430048170	0.000450536	7.90232	12.6157	13.0809	12.0525	11.6847	P	P	P	P	8.98935	10.174	9.50044	8.83602	P	P	P	P	CUST_128619_PI430048170	0	mRNA	CCTCTGGTTCAAACCTTCGCGTGGCATTTTCACATTATTTAAAAAAGACAAAAACAACTT	NM_001080434	RefSeq	chr19	-	48485270	48513189	LMTK3	114783	GO:0003674|GO:0004674|GO:0010923|GO:0006468|GO:0005575|GO:0016021|GO:0005524	lemur tyrosine kinase 3	.	.	-	.
CUST_136688_PI430048170	0.00149991	7.89555	12.2677	12.1777	12.0951	12.301	P	P	P	P	9.24564	9.38608	9.6576	8.32527	P	P	P	P	CUST_136688_PI430048170	0	mRNA	TCTTCCAGTCAGTTTTTCTCTTAAGTGCCTGTTTGAGTTTACTGAAACAGTTTACTTTTG	NM_001827	RefSeq	chr9	+	89311194	89316703	CKS2	1164	GO:0007127|GO:0008283|GO:0016538|GO:0000079|GO:0051301	CDC28 protein kinase regulatory subunit 2	.	.	-	.
CUST_131718_PI430048170	0.000949296	7.89338	14.426	14.3049	14.4214	14.2962	P	P	P	P	11.0568	11.6273	11.8285	10.7739	P	P	P	P	CUST_131718_PI430048170	0	mRNA	CTGACTGTACATCTCTTGGATTTGTTTCATTAAAAAGAAGCACTTTATGTACTGCTGTCT	NM_001288609	RefSeq	chr17	-	75135242	75154243	HN1	51155	GO:0032502|GO:0005634	hematological and neurological expressed 1%2C transcript variant 5	.	.	-	.
CUST_103804_PI430048170	0.0447922	7.88231	9.61738	9.53506	7.75845	9.81556	P	P	P	P	4.82438	7.50982	6.91605	2.07296	P	P	P	A	CUST_103804_PI430048170	0	mRNA	CAAGGAATTTGTAAAATCAGAGGAAACAGAAGATAACGCTCAAGTGGCTGAACAAATGGC	NM_144980	RefSeq	chr6	-	165279663	165309622	C6orf118	168090	NA	chromosome 6 open reading frame 118	.	.	-	.
CUST_76133_PI430048170	2.96073e-05	7.86057	10.1934	11.0753	10.439	10.6247	P	P	P	P	7.3211	7.92999	7.54195	7.71964	P	P	P	P	CUST_76133_PI430048170	0	mRNA	TTTCCTAGACCCCAAAGAGGTGAATTGCATTTAAATACAGTCTGCCTCCACTGAGGGCAT	NM_152550	RefSeq	chr5	+	145936562	146063316	SH3RF2	153769	GO:0005515|GO:0016567|GO:0019902|GO:0004864|GO:0010923|GO:0016874|GO:0005654|GO:0008157|GO:0008270	SH3 domain containing ring finger 2	.	.	-	.
CUST_58179_PI430048170	0.00716774	7.8523	11.4536	11.7052	11.2449	11.2416	P	P	P	P	7.718	8.86097	9.22979	6.95309	P	P	P	P	CUST_58179_PI430048170	0	mRNA	AGAGGATGAATTGGGGGATAGATCTATAATGTTCACTGTTCAAAACGAAGACTAGCTATT	NM_001562	RefSeq	chr11	-	112143250	112164117	IL18	3606	GO:0005515|GO:0042346|GO:0007267|GO:0042088|GO:0032819|GO:0005615|GO:0030155|GO:0045662|GO:0005829|GO:0042094|GO:0042104|GO:0042092|GO:0006955|GO:0006954|GO:0030101|GO:0000165|GO:0042095|GO:0031663|GO:0070062|GO:0032729|GO:0032740|GO:0032725|GO:0042253|GO:0030431|GO:0042231|GO:0005576|GO:0001525|GO:0005125|GO:0010628|GO:0071407|GO:0042033|GO:0034105|GO:0050729|GO:0051142	interleukin 18%2C transcript variant 1	.	.	-	.
CUST_137609_PI430048170	0.0100524	7.82892	11.4621	11.6871	11.2774	11.2912	P	P	P	P	7.64873	8.87079	9.32527	6.76016	P	P	P	P	CUST_137609_PI430048170	0	mRNA	GGATGAATTGGGGGATAGATCTATAATGTTCACTGTTCAAAACGAAGACTAGCTATTAAA	NM_001562	RefSeq	chr11	-	112143250	112164117	IL18	3606	GO:0005515|GO:0042346|GO:0007267|GO:0042088|GO:0032819|GO:0005615|GO:0030155|GO:0045662|GO:0005829|GO:0042094|GO:0042104|GO:0042092|GO:0006955|GO:0006954|GO:0030101|GO:0000165|GO:0042095|GO:0031663|GO:0070062|GO:0032729|GO:0032740|GO:0032725|GO:0042253|GO:0030431|GO:0042231|GO:0005576|GO:0001525|GO:0005125|GO:0010628|GO:0071407|GO:0042033|GO:0034105|GO:0050729|GO:0051142	interleukin 18%2C transcript variant 1	.	.	-	.
CUST_134709_PI430048170	0.0261093	7.80642	11.1686	10.6876	9.42437	11.1158	P	P	P	P	6.43881	8.72781	8.42095	4.64189	P	P	P	P	CUST_134709_PI430048170	0	mRNA	CTGTAGTTCTAGAACCTGATTTTAACTCAGGAATAAAGACTTTCTGCGGTCAGTGGCAAA	NM_198469	RefSeq	chr9	+	122159907	122200088	MORN5	254956	NA	MORN repeat containing 5%2C transcript variant 1	.	.	-	.
CUST_130006_PI430048170	0.0137548	7.79445	12.1867	10.9081	10.0497	11.402	P	P	P	P	8.31334	8.8451	8.93998	5.8755	P	P	P	P	CUST_130006_PI430048170	0	mRNA	CAGTGATCTCCTTTAGCAGAGCCCTTTTAGGATTAGCCTGGCTAAGAAAGGAAGAAAAAA	NM_001291702	RefSeq	chr6	-	132722786	132734765	VNN3	55350	GO:0006807|GO:0008150|GO:0017159|GO:0005886|GO:0005575|GO:0031225	vanin 3%2C transcript variant 4	.	.	-	.
CUST_129581_PI430048170	0.00478878	7.73882	8.79191	8.79629	8.62982	8.97702	P	P	P	P	5.29997	5.57032	6.85984	4.80537	P	P	P	P	CUST_129581_PI430048170	0	mRNA	GGCATAAGTTGTACTGAGGGTGTGCGCCAACTTAAACCAAAGGCTCTTTTCAGAGCCACC	NM_021018	RefSeq	chr6	-	26250141	26250607	HIST1H3F	8968	GO:0005515|GO:0010467|GO:0046982|GO:0006325|GO:0006335|GO:0005576|GO:0005634|GO:0000228|GO:0003677|GO:0032776|GO:0043234|GO:0060968|GO:0016020|GO:0007596|GO:0000183|GO:0045814|GO:0040029|GO:0005654|GO:0000786|GO:0070062	histone cluster 1%2C H3f	.	.	-	.
CUST_53128_PI430048170	0.0117214	7.71267	10.5561	10.5557	10.7143	10.545	P	P	P	P	6.75647	7.06103	8.94743	6.05712	P	P	P	P	CUST_53128_PI430048170	0	mRNA	GAATAGAACTTTCTCATTCATCTTTGAATAACGTCTCCTTGTTTACCCTGGTATTCTAGA	NM_014736	RefSeq	chr15	-	64365011	64381510	KIAA0101	9768	GO:0005515|GO:0006260|GO:0051297|GO:0005737|GO:0048471|GO:0003682|GO:0051726|GO:0005634|GO:0009411|GO:0019985|GO:0006974	KIAA0101%2C transcript variant 1	.	.	-	.
CUST_54150_PI430048170	0.00424409	7.67863	8.3562	8.37438	8.1504	8.1838	P	P	P	P	4.71526	5.67443	6.00771	4.25416	P	P	P	A	CUST_54150_PI430048170	0	mRNA	TGCTTGATTGACTTGGTACAAACTTGAAGCAAGTTGCCTTCTAATTTTTACTCCAAGATT	NM_001114120	RefSeq	chr1	-	68474151	68497221	DEPDC1	55635	GO:0005515|GO:0035556|GO:0043547|GO:0017053|GO:0005634|GO:0005654|GO:0045892|GO:0006351|GO:0005096	DEP domain containing 1%2C transcript variant 1	.	.	-	.
CUST_139737_PI430048170	0.00890264	7.677	7.58205	7.0122	6.47334	7.43052	P	P	P	P	2.73163	5.42152	4.2487	2.86942	A	P	P	A	CUST_139737_PI430048170	0	mRNA	AATTTTTGGCCTTAGTTCCAGGTAGATTAAAAAGCTGCTAGCTCACATACAGGACAGCCA	NM_015162	RefSeq	chr15	-	78170844	78234707	ACSBG1	23205	GO:0000038|GO:0001676|GO:0005737|GO:0001552|GO:0005783|GO:0042552|GO:0016023|GO:0051384|GO:0031957|GO:0005524|GO:0004467	acyl-CoA synthetase bubblegum family member 1%2C transcript variant 1	.	.	-	.
CUST_133037_PI430048170	0.0262676	7.66352	9.11247	9.65163	6.62156	7.23941	P	P	P	P	6.28595	4.4953	6.492	4.25966	P	P	P	P	CUST_133037_PI430048170	0	mRNA	GTGCCTCACTGGACTTGTCCAATTAATGAAGTTGATTCATATTGCATCATAGTTTGCTTT	NM_004591	RefSeq	chr2	+	227813841	227817564	CCL20	6364	GO:0005515|GO:0008009|GO:2000406|GO:0007267|GO:0050726|GO:0005576|GO:0005615|GO:0007165|GO:0071223|GO:0006955|GO:0071222|GO:0006954|GO:0006935|GO:0060326|GO:0042060|GO:0051770|GO:0042742	chemokine (C-C motif) ligand 20%2C transcript variant 1	.	.	-	.
CUST_128066_PI430048170	5.34753e-05	7.64596	10.2401	9.42684	10.1084	10.1924	P	P	P	P	6.63267	7.19546	7.5753	6.76951	P	P	P	P	CUST_128066_PI430048170	0	mRNA	TTTGTATCAAATACATAAAAGGAATACTGCTTTTTCCTTTTGTGGCTCAAAGGTAGCTGC	NM_001001548	RefSeq	chr7	+	80638515	80679277	CD36	948	GO:0032755|GO:0002474|GO:0035634|GO:0050830|GO:0019915|GO:0050731|GO:0030301|GO:0042992|GO:0005615|GO:0060100|GO:0005041|GO:0015911|GO:0042953|GO:0002755|GO:0043123|GO:0044130|GO:0044255|GO:0038124|GO:0005794|GO:0038123|GO:0032760|GO:0009986|GO:0010744|GO:0034134|GO:0030169|GO:0043277|GO:0030168|GO:0000122|GO:0002224|GO:0006898|GO:0055096|GO:0005887|GO:0045087|GO:0045121|GO:0009897|GO:0001954|GO:…	CD36 molecule (thrombospondin receptor)%2C transcript variant 1	.	.	-	.
CUST_132951_PI430048170	0.00521769	7.60025	11.9379	11.1459	11.7352	11.7149	P	P	P	P	8.0897	9.63017	8.91064	7.31367	P	P	P	P	CUST_132951_PI430048170	0	mRNA	AGTTATTTTTCTGACTGTCAAGTTTCAACATTCAGGTCTGTCCCCAACAGGCACCACACC	NM_024690	RefSeq	chr19	-	8848843	8981342	MUC16	94025	GO:0005515|GO:0005886|GO:0005796|GO:0016266|GO:0005615|GO:0031982|GO:0006493|GO:0016021|GO:0007155|GO:0044267|GO:0019898|GO:0043687|GO:0070062	mucin 16%2C cell surface associated	.	.	-	.
CUST_136067_PI430048170	0.000410817	7.5905	10.6738	10.7982	10.7796	10.9028	P	P	P	P	7.4415	7.89903	8.35345	7.60023	P	P	P	P	CUST_136067_PI430048170	0	mRNA	CTCTGCTGTGAACATCCCTGATGTGAGGCTGTGAAAAGGCATATGGACCTGCAAAGGAGG	NM_001135050	RefSeq	chr1	-	159927038	159945596	IGSF9	57549	GO:0030424|GO:0030054|GO:0005886|GO:0050807|GO:0060077|GO:0016021|GO:0007156|GO:0016358|GO:0030425	immunoglobulin superfamily%2C member 9%2C transcript variant 1	.	.	-	.
CUST_104292_PI430048170	0.00526666	7.54633	9.66617	9.6033	10.0686	9.65079	P	P	P	P	6.16042	7.92659	6.493	5.77261	P	P	P	P	CUST_104292_PI430048170	0	mRNA	TATAACAGACATTCAAGCAAATATCCCAGGGGCCGCATACAGTGGTCGAGAGACAGTATA	NM_001817	RefSeq	chr19	-	41618970	41627074	CEACAM4	1089	GO:0016020|GO:0005887	carcinoembryonic antigen-related cell adhesion molecule 4	.	.	-	.
CUST_136699_PI430048170	0.0305034	7.53108	12.1636	11.6444	10.3608	11.8715	P	P	P	P	7.18828	9.90865	9.12169	5.40343	P	P	P	P	CUST_136699_PI430048170	0	mRNA	ACTTCCTCACTCGGTCTTTCCGTGTGTTCTTTGGATTCTCTCTGAAAATTTTATGCTGAT	NM_207417	RefSeq	chr9	+	132410195	132573319	C9orf171	NA	NA	chromosome 9 open reading frame 171%2C transcript variant 1	.	.	-	.
CUST_133103_PI430048170	0.00035485	7.52672	12.7081	12.4846	12.7749	11.7913	P	P	P	P	9.32538	10.1187	9.78339	8.70732	P	P	P	P	CUST_133103_PI430048170	0	mRNA	CTTATTTTGGGAAGCTGTTTTGCATATGAGAAGAACACTGTTGAAATAAGGAACTAAAGC	NM_133493	RefSeq	chr6	+	73696084	73828317	CD109	135228	GO:0010839|GO:0050431|GO:0072675|GO:0005886|GO:0009986|GO:0004867|GO:0031225|GO:0005615|GO:0010951|GO:0045616|GO:0061045|GO:0001933|GO:0001942|GO:0030512	CD109 molecule%2C transcript variant 1	.	.	-	.
CUST_134667_PI430048170	0.0126095	7.51465	11.399	10.6252	9.97743	11.4523	P	P	P	P	7.2465	8.40656	9.04826	5.80722	P	P	P	P	CUST_134667_PI430048170	0	mRNA	CCATCGAGAGAGGCACACAACAGGCTGTGGTCTAAAATAAACTTTTAATTGCACAAAAAA	NM_182520	RefSeq	chr22_KI270879v1_alt	+	447	2225	C22orf15	150248	NA	chromosome 22 open reading frame 15	.	.	-	.
CUST_135783_PI430048170	0.0172768	7.50956	8.04902	7.58058	6.08641	8.10443	P	P	P	P	2.96273	5.7477	5.28703	2.5568	A	P	P	A	CUST_135783_PI430048170	0	mRNA	GGCAAACAAAGCCATCATTCTGGGGCTTAATTAATAAAGCTCCTAGTTTCATAGAAAAAA	NM_152376	RefSeq	chr1	+	20186077	20196048	UBXN10	127733	NA	UBX domain protein 10	.	.	-	.
CUST_137318_PI430048170	0.000243316	7.4668	9.92102	10.4886	11.0031	9.84864	P	P	P	P	6.67884	7.60232	7.76494	7.68878	P	P	P	P	CUST_137318_PI430048170	0	mRNA	AAAGCGATTTGAGATGCCAATACCTGTGAATACCTGTTAATAAAGAGCTGTTAAATAGAC	NM_001508	RefSeq	chr2	+	132416573	132646596	GPR39	2863	GO:0005886|GO:0007186|GO:0004930|GO:0005887|GO:0046872	G protein-coupled receptor 39	.	.	-	.
CUST_57427_PI430048170	0.000138266	7.45096	9.91301	9.67826	9.71318	9.70452	P	P	P	P	6.79135	7.09982	7.05236	6.38058	P	P	P	P	CUST_57427_PI430048170	0	mRNA	AGAAGAGACCCCACATTCTACAAGCACAAATAGGAATGATGTCACAGGTGGAAGAAGAGA	NM_000610	RefSeq	chr11	+	35138869	35232402	CD44	960	GO:0005515|GO:0001658|GO:0005886|GO:0051216|GO:0019221|GO:0005518|GO:0050731|GO:0044281|GO:0050900|GO:0016323|GO:0016337|GO:0005737|GO:0033138|GO:0005540|GO:0022617|GO:0030198|GO:0034116|GO:0070374|GO:0043154|GO:0016055|GO:1900625|GO:0030203|GO:0070062|GO:0060333|GO:0043066|GO:0004896|GO:0005794|GO:0009986|GO:0005975|GO:0002246|GO:0044344|GO:0035692|GO:0010628|GO:0060442|GO:0007160|GO:0007596|GO:…	CD44 molecule (Indian blood group)%2C transcript variant 1	.	.	-	.
CUST_118512_PI430048170	2.51393e-05	7.44865	14.2017	14.2152	14.7172	14.0822	P	P	P	P	11.0727	11.6374	11.7791	11.086	P	P	P	P	CUST_118512_PI430048170	0	mRNA	CCTCTGCTGGGTAGAGAGGCACTTTCAGGGACTTCCCTCCAGCTGCCTCTTCATCTGGGA	NM_080388	RefSeq	chr1	-	153606890	153613038	S100A16	140576	GO:0051592|GO:0005737|GO:0005886|GO:0005509|GO:0005730|GO:0042803|GO:0005829|GO:0070062	S100 calcium binding protein A16	.	.	-	.
CUST_98567_PI430048170	1.93917e-05	7.43811	8.27947	8.56851	8.50154	8.71143	P	P	P	P	5.7881	5.52418	5.89679	5.2109	P	P	P	P	CUST_98567_PI430048170	0	mRNA	TTTGACATCACAGCCACCAGCAACCACTGGGTGGTCAATCCGCGGCACAACCTGGGCCTG	NM_001719	RefSeq	chr20	-	57168752	57266651	BMP7	655	GO:0001656|GO:0005515|GO:0001657|GO:0034504|GO:0051216|GO:0005615|GO:0048596|GO:0009880|GO:0030198|GO:0007411|GO:0060548|GO:0072040|GO:0034116|GO:0032355|GO:0010664|GO:0045746|GO:0010800|GO:0001707|GO:0030501|GO:0030509|GO:0045786|GO:0005160|GO:0005125|GO:0016358|GO:0060686|GO:0060687|GO:0045839|GO:0001501|GO:0001503|GO:0070700|GO:0060272|GO:0070487|GO:0060485|GO:0045893|GO:0008083|GO:0040007|GO:…	bone morphogenetic protein 7	.	.	-	.
CUST_142017_PI430048170	0.0408455	7.43423	9.08193	8.67807	7.64403	8.85708	P	P	P	P	4.02081	7.12988	5.84935	1.73444	P	P	P	A	CUST_142017_PI430048170	0	mRNA	ATTGCTACTGGATTCTTAACTAGAGAAAACTTACAGAACAGGTGTTAAGCCTTTTCCAAT	NM_001100159	RefSeq	chr7	+	48035510	48061297	C7orf57	136288	NA	chromosome 7 open reading frame 57%2C transcript variant 1	.	.	-	.
CUST_142628_PI430048170	0.00128371	7.41248	10.8299	11.4814	10.9303	12.297	P	P	P	P	8.48115	9.46031	8.30637	7.60816	P	P	P	P	CUST_142628_PI430048170	0	mRNA	TTCAGAAAGTGAAGGAGAAACTCAAGATTGACTCATGAGGACCTGAAGGGTGACATCCCA	NM_001645	RefSeq	chr19	+	44914663	44919349	APOC1	341	GO:0006629|GO:0032375|GO:0050995|GO:0005783|GO:0042627|GO:0010873|GO:0010900|GO:0034379|GO:0060228|GO:0034361|GO:0034382|GO:0034364|GO:0055102|GO:0034447|GO:0070062|GO:0008203|GO:0033344|GO:0005504|GO:0004859|GO:0032374|GO:0045717|GO:0031210|GO:0034369|GO:0043085|GO:0010916|GO:0051005|GO:0033700|GO:0048261|GO:0034375|GO:0042157|GO:0006641|GO:0045833	apolipoprotein C-I	.	.	-	.
CUST_144855_PI430048170	3.56107e-06	7.39096	13.8844	14.0395	14.2871	13.9231	P	P	P	P	11.1134	11.1274	11.4647	10.855	P	P	P	P	CUST_144855_PI430048170	0	mRNA	ACTGGTTTGCTGACTTACTGAGGATTAATTGTTGCCTTACAATGTTACTGAAATAAACTG	NM_024896	RefSeq	chr9	-	5784571	5833081	ERMP1	79956	GO:0016020|GO:0005789|GO:0006508|GO:0016021|GO:0008237|GO:0046872	endoplasmic reticulum metallopeptidase 1	.	.	-	.
CUST_140313_PI430048170	0.000150192	7.3358	7.99665	7.81614	8.28325	8.95565	P	P	P	P	5.18252	5.62735	5.84245	5.02509	P	P	P	P	CUST_140313_PI430048170	0	mRNA	CATTGTAATTACAGATGCACCTTTCAGGAGCATCTCCATTAAATGGTTCATAGATGATTT	NM_032873	RefSeq	chr11	+	122655689	122814479	UBASH3B	84959	GO:0005515|GO:0005737|GO:0051279|GO:0090331|GO:0005634|GO:0006469|GO:0004725|GO:0035335	ubiquitin associated and SH3 domain containing B	.	.	-	.
CUST_127092_PI430048170	0.0156032	7.30919	10.7449	10.2691	8.71981	11.5378	P	P	P	P	6.55632	8.57663	8.36558	5.96217	P	P	P	P	CUST_127092_PI430048170	0	mRNA	CCAGTAAGCTTCCACCGTAGTTCCGTGAGCATCAATATATCTTTTCTTGGTCTTTTAATA	NM_145020	RefSeq	chr18	-	50227193	50266495	CFAP53	220136	GO:0003674|GO:0005929|GO:0008150|GO:0005575	cilia and flagella associated protein 53	.	.	-	.
CUST_134383_PI430048170	0.0271373	7.24793	10.0577	10.0776	9.19587	10.2788	P	P	P	P	5.49697	8.00986	7.82196	4.26726	P	P	P	A	CUST_134383_PI430048170	0	mRNA	CCATAAAAGTGAAAGAGTTGTATTGGAGCTCAGTGCTGTAAAACACCCGCGACAACAAGC	NM_020877	RefSeq	chr17	+	7717353	7833744	DNAH2	146754	GO:0001539|GO:0005874|GO:0008152|GO:0005858|GO:0003777|GO:0005524|GO:0016887|GO:0007018	dynein%2C axonemal%2C heavy chain 2%2C transcript variant 1	.	.	-	.
CUST_138552_PI430048170	0.0391326	7.23621	8.66337	8.39348	6.9261	8.65897	P	P	P	P	4.36117	6.33004	6.14786	1.70324	P	P	P	A	CUST_138552_PI430048170	0	mRNA	TGTGCGTACAGTATTATTTGGCTTCTTCAGTTGTGCTTTTAATGCTTGGATATAGTTAGG	NM_001169154	RefSeq	chrX	+	107206631	107244243	PIH1D3	139212	GO:0005737|GO:0051087|GO:0030317|GO:0070286	PIH1 domain containing 3%2C transcript variant 1	.	.	-	.
CUST_114926_PI430048170	6.19186e-05	7.23567	8.70298	8.59513	8.53353	8.02585	P	P	P	P	5.39061	5.40752	5.31335	6.21167	P	P	P	P	CUST_114926_PI430048170	0	mRNA	GGGAGACAAACAGCCTTTCAAATTACCAGTTTCTGTTCCAGGATCTGGCCATTACAACTC	NM_032279	RefSeq	chr3	-	193398966	193555122	ATP13A4	84239	GO:0008152|GO:0005789|GO:0006874|GO:0016021|GO:0005524|GO:0016887|GO:0006812|GO:0046872	ATPase type 13A4	.	.	-	.
CUST_140945_PI430048170	0.000246797	7.22838	11.9363	12.6127	12.4369	11.9292	P	P	P	P	9.43639	9.25845	9.4648	9.45802	P	P	P	P	CUST_140945_PI430048170	0	mRNA	TCAAAATCATGGGCAACCTGAACTTGCCTAAACCTCAGCAGATAGACTTTGCTGTTCCAG	NM_014297	RefSeq	chr19	-	43506718	43527244	ETHE1	23474	GO:0005506|GO:0050313|GO:0006749|GO:0044281|GO:0005739|GO:0034641|GO:0005737|GO:0000096|GO:0000098|GO:0005759|GO:0005654|GO:0070813|GO:0070221	ethylmalonic encephalopathy 1	.	.	-	.
CUST_138935_PI430048170	0.000635702	7.21968	11.1224	10.8975	11.0113	10.7503	P	P	P	P	7.96228	8.31492	8.50634	7.37517	P	P	P	P	CUST_138935_PI430048170	0	mRNA	GGAGTGGCTGTTTTTTATAAGTTGTTTTACAGATACGGAAACAGTCCAAAATGGGATTTA	NM_206967	RefSeq	chr16	-	85707517	85751083	C16orf74	404550	NA	chromosome 16 open reading frame 74	.	.	-	.
CUST_140326_PI430048170	0.029082	7.17849	8.68615	8.31561	8.18501	8.59424	P	P	P	P	4.50356	5.70062	6.85058	2.59615	P	P	P	A	CUST_140326_PI430048170	0	mRNA	CTGCTTATCTTATTGCACTGCTAGTTGTATGTAGGTATTAATTTTATTGCTGCTTACTGC	NM_203394	RefSeq	chr12	-	77021245	77065580	E2F7	144455	GO:0005515|GO:0005667|GO:0032466|GO:0000977|GO:0003700|GO:0008285|GO:0030330|GO:0003714|GO:0060707|GO:0032877|GO:0005634|GO:2000134|GO:0001047|GO:0002040|GO:0001890|GO:0000122|GO:0001227|GO:0006351|GO:0071930|GO:0042802|GO:0045944|GO:0060718|GO:0070365	E2F transcription factor 7	.	.	-	.
CUST_132444_PI430048170	0.00429758	7.16815	6.54159	6.63524	7.12179	7.89811	P	P	P	P	4.56018	4.43648	4.81928	2.60767	P	P	P	A	CUST_132444_PI430048170	0	mRNA	ATCTCGGACCAGGAGGCTGTGGCCGCCATTGAGAAGTTCGTGGATGATGAGAAGATCCTG	NM_006843	RefSeq	chr12	-	113392445	113403887	SDS	10993	GO:0003941|GO:0005739|GO:0005737|GO:0030170|GO:0006094|GO:0042866|GO:0004794|GO:0006565|GO:0042803|GO:0006567	serine dehydratase	.	.	-	.
CUST_126748_PI430048170	0.0176247	7.16636	10.5472	10.5492	10.8336	10.609	P	P	P	P	6.90518	7.3058	9.13377	5.66262	P	P	P	P	CUST_126748_PI430048170	0	mRNA	AAGAAGTGGCGGTTCGGCCGGAGGTTCCATCGTATCCAAAAGGCTCTTTTCAGAGCCACC	NM_021059	RefSeq	chr1	+	149852618	149853125	HIST2H3C	NA	NA	histone cluster 2%2C H3c	.	.	-	.
CUST_138619_PI430048170	0.0209902	7.15993	12.572	10.6121	11.2022	13.5347	P	P	P	P	8.60495	10.2066	10.2245	8.17098	P	P	P	P	CUST_138619_PI430048170	0	mRNA	GCCAGGGAGGGCTGGCCTCACCACCACCGTCAATAAAGGATTTGAATCCCCATGAAAAAA	NM_001145829	RefSeq	chr11	+	1839488	1841680	TNNI2	7136	GO:0005515|GO:0006937|GO:0031014|GO:0005861|GO:0030049|GO:0003009|GO:0003779|GO:0005634|GO:0045893|GO:0005829	troponin I type 2 (skeletal%2C fast)%2C transcript variant 2	.	.	-	.
CUST_65215_PI430048170	3.62412e-05	7.12835	13.424	13.9932	13.5918	13.4178	P	P	P	P	10.9376	10.7343	10.6641	10.8211	P	P	P	P	CUST_65215_PI430048170	0	mRNA	TCCTCAGACTCTCCCCAATAGCGGAAGTCGATCTTCTGAAGGATGGCCAATCTGCTCCGG	NM_133180	RefSeq	chr19_KI270938v1_alt	+	1058334	1066126	EPS8L1	54869	GO:0005515|GO:0035023|GO:0003779|GO:0032587|GO:0007266|GO:0032855|GO:0043234|GO:0005737|GO:0042608|GO:1900029|GO:0032321|GO:0005089|GO:0030676|GO:0070062	EPS8-like 1%2C transcript variant 1	.	.	-	.
CUST_135344_PI430048170	0.00103492	7.11935	12.6523	11.1813	11.4247	11.66	P	P	P	P	8.86625	8.06912	9.79069	8.81425	P	P	P	P	CUST_135344_PI430048170	0	mRNA	GGCCTTTTGTGCTTGTTTCCTATAACTTCAGTATTGTAAACTAGTTTTTGGTTTGCAGTT	NM_156039	RefSeq	chr1	-	36466042	36483314	CSF3R	1441	GO:0005515|GO:0007165|GO:0004896|GO:0005887|GO:0097186|GO:0019221|GO:0030593|GO:0004872|GO:0005576|GO:0006952|GO:0007155	colony stimulating factor 3 receptor (granulocyte)%2C transcript variant 3	.	.	-	.
CUST_135321_PI430048170	0.00768094	7.11812	9.74256	9.25826	9.19168	9.44719	P	P	P	P	6.27959	6.37958	7.59027	5.04176	P	P	P	P	CUST_135321_PI430048170	0	mRNA	TCTGTACTAGTTTGTGGCAGCTCAAGTAAAATCGAGTCCAAACCAACGGCTCTTTTCAGG	NM_021064	RefSeq	chr6	+	27133037	27133535	HIST1H2AG	8969	GO:0005515|GO:0008150|GO:0046982|GO:0005634|GO:0000786|GO:0019899|GO:0003677|GO:0070062	histone cluster 1%2C H2ag	.	.	-	.
CUST_127364_PI430048170	0.00214513	7.11473	11.3383	11.6819	11.7965	11.4563	P	P	P	P	8.212	9.04679	9.36839	7.87216	P	P	P	P	CUST_127364_PI430048170	0	mRNA	AGGGTCAGAGTTTTCAAAACAAAAGCATCTTCCCTAGAAATTTTTGTGAATTGTTTGCAC	NM_001276718	RefSeq	chr15	+	40239090	40277487	PAK6	56924	GO:0005515|GO:0023014|GO:0035556|GO:0005737|GO:0006355|GO:0004702|GO:0007010|GO:0006915|GO:0005634|GO:0006468|GO:0000278|GO:0005524	p21 protein (Cdc42/Rac)-activated kinase 6%2C transcript variant 5	.	.	-	.
CUST_134647_PI430048170	2.0227e-05	7.11392	12.38	12.3945	12.7108	12.3059	P	P	P	P	9.64462	9.54087	9.97841	9.24358	P	P	P	P	CUST_134647_PI430048170	0	mRNA	GGTTCACACGTTCCAAACTTTGAGTGATTTCTGGAGTTAGACATAGATTTTCTATTTTGT	NM_001304536	RefSeq	chr2	-	221418026	221574202	EPHA4	2043	GO:0005515|GO:0030424|GO:0097161|GO:0031594|GO:0030054|GO:0008347|GO:0005886|GO:0005783|GO:0005741|GO:0030175|GO:0030425|GO:0042802|GO:0005005|GO:0005737|GO:0005004|GO:0046777|GO:0032314|GO:0048681|GO:0043197|GO:0007411|GO:0045211|GO:0007628|GO:0043204|GO:0043679|GO:0043507|GO:0007155|GO:0061001|GO:0097156|GO:0032317|GO:0097155|GO:0005794|GO:0009986|GO:0048013|GO:0021957|GO:2001108|GO:0014069|GO:…	EPH receptor A4%2C transcript variant 1	.	.	-	.
CUST_69269_PI430048170	0.00103857	7.09665	15.1671	14.9909	15.2486	15.0784	P	P	P	P	11.971	12.5406	12.7622	11.6503	P	P	P	P	CUST_69269_PI430048170	0	mRNA	CAACTTGAGCCTGACTGTACATCTCTTGGATTTGTTTCATTAAAAAGAAGCACTTTATGT	NM_001288609	RefSeq	chr17	-	75135242	75154243	HN1	51155	GO:0032502|GO:0005634	hematological and neurological expressed 1%2C transcript variant 5	.	.	-	.
CUST_130066_PI430048170	0.0117966	7.08606	11.8763	12.2875	12.4312	12.4193	P	P	P	P	9.04281	9.40067	10.4516	7.5293	P	P	P	P	CUST_130066_PI430048170	0	mRNA	AGACAAAATGAAAAGGGTTTGACCTTGCAATAAAAGGAGACGTTTGGTTCTGGCAAAAAA	NM_001719	RefSeq	chr20	-	57168752	57266651	BMP7	655	GO:0001656|GO:0005515|GO:0001657|GO:0034504|GO:0051216|GO:0005615|GO:0048596|GO:0009880|GO:0030198|GO:0007411|GO:0060548|GO:0072040|GO:0034116|GO:0032355|GO:0010664|GO:0045746|GO:0010800|GO:0001707|GO:0030501|GO:0030509|GO:0045786|GO:0005160|GO:0005125|GO:0016358|GO:0060686|GO:0060687|GO:0045839|GO:0001501|GO:0001503|GO:0070700|GO:0060272|GO:0070487|GO:0060485|GO:0045893|GO:0008083|GO:0040007|GO:…	bone morphogenetic protein 7	.	.	-	.
CUST_136041_PI430048170	0.0130067	7.07833	12.4655	12.7014	12.4122	12.2916	P	P	P	P	10.9541	7.99896	9.12412	8.71657	P	P	P	P	CUST_136041_PI430048170	0	mRNA	ATCTGACAAGTCAGTTGTCCTGATCTTCTCTTGCAGTGTCCCTGAATGGCAAGTGATGTA	NM_005555	RefSeq	chr12	-	52446650	52452126	KRT6B	3854	GO:0005200|GO:0007398|GO:0045095|GO:0070062	keratin 6B%2C type II	.	.	-	.
CUST_141470_PI430048170	5.03549e-05	7.06904	14.4268	14.3774	14.9742	14.2144	P	P	P	P	11.4119	11.6774	12.232	11.3207	P	P	P	P	CUST_141470_PI430048170	0	mRNA	GTGTGTTGGTGAGTGAGGTCAGGTTTGCGAGTGTTTTGATAAATAAATACATAAAGGGGC	NM_025232	RefSeq	chr8	-	22138019	22141935	REEP4	80346	GO:0008017|GO:0007067|GO:0005783|GO:0007084|GO:0005874|GO:0005789|GO:0006998|GO:0016021|GO:0051301	receptor accessory protein 4	.	.	-	.
CUST_135710_PI430048170	0.00943027	7.05076	9.63515	7.71562	10.3198	8.89698	P	P	P	P	7.26722	5.83164	5.70536	7.00345	P	P	P	P	CUST_135710_PI430048170	0	mRNA	GCTCTTCTATCTAATCAGTCAATATTTCCTTGGCCCTCAAGCCAACATTCATTTTTTATG	NM_207322	RefSeq	chr15	+	62066976	62070917	C2CD4A	145741	GO:0005634	C2 calcium-dependent domain containing 4A	.	.	-	.
CUST_139429_PI430048170	0.0294806	7.03487	8.13948	7.74827	7.60944	7.86683	P	P	P	P	4.91101	5.64453	5.56777	2.01732	P	P	P	A	CUST_139429_PI430048170	0	mRNA	GGAGTTCTTAAAGTGTTTTTGGAGAATGTAATCCGCGATGCAGTTACCTACACGGAGCAC	NM_003546	RefSeq	chr6	-	27873147	27873511	HIST1H4L	8368	GO:0005515|GO:0010467|GO:0006325|GO:0005634|GO:0045653|GO:0000723|GO:0000183|GO:0000786|GO:0070062|GO:0035574|GO:0035575|GO:0046982|GO:0006334|GO:0006335|GO:0005576|GO:0006336|GO:0000228|GO:0003677|GO:0032776|GO:0034080|GO:0043234|GO:0016020|GO:0045814|GO:0040029|GO:0005654|GO:0000278	histone cluster 1%2C H4l	.	.	-	.
CUST_97952_PI430048170	0.0152624	7.02057	8.53833	8.75629	8.55603	8.69629	P	P	P	P	4.84137	6.16449	6.79998	3.94657	P	P	P	A	CUST_97952_PI430048170	0	mRNA	ACAGCTTGACAAACTGAAGAAGGAAAAGCAGCAAAGGCAGTTTCAGCTTGACAGTCTCGA	NM_016343	RefSeq	chr1	+	214603188	214664571	CENPF	1063	GO:0005515|GO:0007094|GO:0048471|GO:0008283|GO:0005634|GO:0005635|GO:0015031|GO:0016363|GO:0030154|GO:0042803|GO:0005829|GO:0005737|GO:0051382|GO:0007059|GO:0000086|GO:0051726|GO:0016202|GO:0000785|GO:0051310|GO:0042493|GO:0010389|GO:0005819|GO:0030496|GO:0008022|GO:0007067|GO:0000922|GO:0000940|GO:0007517|GO:0045502|GO:0071897|GO:0003682|GO:0000776|GO:0005654|GO:0045120|GO:0000278|GO:0045892|GO:…	centromere protein F%2C 350/400kDa	.	.	-	.
CUST_134629_PI430048170	0.0029148	7.01491	10.3421	10.2255	11.2132	10.5092	P	P	P	P	7.71092	6.9931	8.81029	6.8591	P	P	P	P	CUST_134629_PI430048170	0	mRNA	TCAGGCGCAAACCTGGCGCCAGTGTCTAAATGTCCATCATTCTCAGACCAACAGAAAAAA	NM_001242659	RefSeq	chr1	-	1598007	1600096	C1orf233	643988	GO:0016021	chromosome 1 open reading frame 233	.	.	-	.
CUST_129758_PI430048170	0.00707348	7.0126	8.74235	8.12716	7.0147	8.61501	P	P	P	P	4.6787	6.39752	5.69965	3.74463	P	P	P	A	CUST_129758_PI430048170	0	mRNA	GGAGGGGTGGACAATGAGAGTTGAGAATCCTGATTTGGTATAACAAATAAATTTACTTCC	NM_001010979	RefSeq	chr1	-	154199085	154206365	C1orf189	388701	NA	chromosome 1 open reading frame 189	.	.	-	.
CUST_141499_PI430048170	0.0159547	7.00367	10.1101	10.2646	10.0562	10.1297	P	P	P	P	6.48296	7.14325	8.54413	5.36948	P	P	P	P	CUST_141499_PI430048170	0	mRNA	CCTCAGTGGAGCTTCTGAGTTTTATACTGCTCAAGATCGTCATAAATAAAATTTTTTCTC	NM_016359	RefSeq	chr15	+	41332693	41381050	NUSAP1	51203	GO:0008017|GO:0007076|GO:0000070|GO:0005737|GO:0000281|GO:0005694|GO:0040001|GO:0005730|GO:0005634|GO:0005876|GO:0045840|GO:0003677	nucleolar and spindle associated protein 1%2C transcript variant 1	.	.	-	.
CUST_129690_PI430048170	0.0139777	6.99731	8.56605	8.37356	6.96353	9.41736	P	P	P	P	5.96489	5.72574	5.68637	5.65076	P	P	P	P	CUST_129690_PI430048170	0	mRNA	TCTTAAATATTTCCATCAGCCCATCTCAACAATATATGTCCTATAAATGGACCATCCTTG	NM_015596	RefSeq	chr19	-	51056205	51065110	KLK13	26085	GO:0005515|GO:0005737|GO:0004252|GO:0016787|GO:0016485|GO:0006508|GO:0005576|GO:0030141|GO:0005615|GO:0070062	kallikrein-related peptidase 13	.	.	-	.
CUST_68706_PI430048170	0.00791277	6.99621	7.32453	7.29109	7.85019	7.39789	P	P	P	P	3.27951	4.08583	5.81925	4.26531	A	P	P	P	CUST_68706_PI430048170	0	mRNA	TTCCCACAAGATAGGAGGGAATCCCCTTTGTAAAACTATGAATCCAAATAAATGTTTACA	NM_024037	RefSeq	chr1	-	25834005	25859458	AUNIP	79000	GO:0005515|GO:0000922|GO:0005737|GO:0005813|GO:0007051	aurora kinase A and ninein interacting protein%2C transcript variant 2	.	.	-	.
CUST_127071_PI430048170	0.0114178	6.99445	8.59964	8.82106	8.60533	8.46373	P	P	P	P	4.80076	6.26341	6.67397	4.28387	P	P	P	A	CUST_127071_PI430048170	0	mRNA	CCGGGAGGTGCACTTCTTTGAAGAACTTCCTAAAGTACCTGTATAGTAGTTTTCATCTTA	NM_014875	RefSeq	chr1	-	200551496	200620734	KIF14	9928	GO:0005515|GO:0008017|GO:0021846|GO:0008284|GO:0021987|GO:0005886|GO:0021695|GO:0005634|GO:0031146|GO:0051233|GO:0001558|GO:0030155|GO:0033624|GO:2000045|GO:0045184|GO:0032147|GO:0043523|GO:0043524|GO:0005737|GO:0015631|GO:0021772|GO:0008574|GO:0034446|GO:0031641|GO:0016887|GO:0007019|GO:0007018|GO:0030334|GO:0005871|GO:0043066|GO:0021685|GO:0019901|GO:0032467|GO:0010389|GO:0005874|GO:0032487|GO:…	kinesin family member 14	.	.	-	.
CUST_130234_PI430048170	0.0192559	6.99367	12.8139	11.2749	11.4926	11.2335	P	P	P	P	8.84926	9.67442	9.59992	6.42349	P	P	P	P	CUST_130234_PI430048170	0	mRNA	TCTAGCTAAAAGAGCAAGAGTACACATCAACAAAAATGGAAACAAGGCTTTGGCTGAAAA	NM_000096	RefSeq	chr3	-	149172500	149222045	CP	1356	GO:0006879|GO:0004322|GO:0005507|GO:0051087|GO:0005576|GO:0072562|GO:0005765|GO:0005615|GO:0055085|GO:0006825|GO:0055114|GO:0070062	ceruloplasmin (ferroxidase)%2C transcript variant 1	.	.	-	.
CUST_142431_PI430048170	0.0121159	6.98931	9.18402	9.346	8.86189	9.36112	P	P	P	P	5.41182	6.10709	7.63131	4.76636	P	P	P	P	CUST_142431_PI430048170	0	mRNA	CTTGCCAATGTTCGGAAAGCTTTTACTGCCACGGTTTATAATTAACATACAAATAGTGTA	NM_020675	RefSeq	chr2_GL383522v1_alt	-	57519	77061	SPC25	57405	GO:0005515|GO:0007067|GO:0007059|GO:0000777|GO:0005634|GO:0000278|GO:0007052|GO:0031262|GO:0005829|GO:0051301	SPC25%2C NDC80 kinetochore complex component	.	.	-	.
CUST_127359_PI430048170	0.00191806	6.98633	11.6908	12.1284	11.7674	12.1358	P	P	P	P	8.68129	9.72158	9.46094	8.21735	P	P	P	P	CUST_127359_PI430048170	0	mRNA	ACTCTGACTTCCAAGATATCTTTGGGAAATCCAAGGAGGAATTCTACAGCATGGCCACGT	NM_015873	RefSeq	chr3	+	37993586	38007185	VILL	50853	GO:0007010|GO:0005200|GO:0003779|GO:0015629|GO:0051693	villin-like	.	.	-	.
CUST_9470_PI430048170	0.0228662	6.98536	11.0718	10.5465	9.44664	9.5389	P	P	P	P	6.81871	9.04311	5.94009	4.74512	P	P	P	P	CUST_9470_PI430048170	0	mRNA	TTCTGCACAAACTAGATTCTGGACACCAGTGTGCGGAAATGCTTCTGCTACATTTTTAGG	NM_032413	RefSeq	chr15	+	45430528	45433449	C15orf48	84419	GO:0005739|GO:0005634	chromosome 15 open reading frame 48%2C transcript variant 2	.	.	-	.
CUST_138570_PI430048170	0.00704869	6.98214	10.3323	10.1817	10.0758	9.96489	P	P	P	P	6.52575	7.26671	8.36383	6.19257	P	P	P	P	CUST_138570_PI430048170	0	mRNA	GTGATGAACGCTCTGAACCCCCTATAAAAAATGTGCATGTAAATATATACTCTCAACATT	NM_144613	RefSeq	chr19	-	55349701	55354814	COX6B2	125965	GO:0005758|GO:0004129|GO:0030061	cytochrome c oxidase subunit VIb polypeptide 2 (testis)	.	.	-	.
CUST_53730_PI430048170	0.0333281	6.97334	10.981	10.694	9.70421	11.2873	P	P	P	P	6.65332	8.88221	8.67013	4.6763	P	P	P	P	CUST_53730_PI430048170	0	mRNA	GAAAGGAGTAGCTGACTAAGCCTGGGAGAGGGTTTGTCACAATAAAAGAATACTTACTAA	NM_001099434	RefSeq	chr1	+	32209093	32216196	DCDC2B	NA	NA	doublecortin domain containing 2B	.	.	-	.
CUST_130816_PI430048170	0.000432602	6.96857	11.2774	11.4244	12.2214	11.4216	P	P	P	P	8.2193	8.71746	9.59374	8.40042	P	P	P	P	CUST_130816_PI430048170	0	mRNA	GATCATCATTGCTTCCCACATAGGAAAAATAAAATGTCTTCAGACTTGATGTGACTCAAA	NM_001163335	RefSeq	chrX	+	38006581	38128820	SYTL5	94122	GO:0005515|GO:0017137|GO:0016020|GO:0006887|GO:0006886|GO:0046872	synaptotagmin-like 5%2C transcript variant 2	.	.	-	.
CUST_138746_PI430048170	0.0075669	6.96367	7.28919	7.51645	5.82591	8.02807	P	P	P	P	3.61143	5.38402	5.00159	3.0648	A	P	P	A	CUST_138746_PI430048170	0	mRNA	CTGGCTGTTTGATAGCAGAAGAAAAAGTTGCAGTCTCAGAAAGCCTTCCATTAAAACAAT	NM_000458	RefSeq	chr17_KI270857v1_alt	-	1925498	1984134	HNF1B	6928	GO:0005515|GO:0003700|GO:0044212|GO:0030111|GO:0006366|GO:0003705|GO:0048793|GO:0042663|GO:0005634|GO:0060261|GO:0009952|GO:0001714|GO:0072181|GO:0061296|GO:0060677|GO:0042803|GO:0048806|GO:0005667|GO:0046982|GO:0001822|GO:0001826|GO:0039020|GO:0000122|GO:1900212|GO:0003677|GO:0050673|GO:0009749|GO:0072095|GO:0061017|GO:0048557|GO:0031018|GO:0005654|GO:0048754|GO:0045893|GO:0035565|GO:0030902|GO:…	HNF1 homeobox B%2C transcript variant 1	.	.	-	.
CUST_49958_PI430048170	0.00179491	6.96015	9.47871	8.50893	9.26553	10.1721	P	P	P	P	6.53332	7.02288	6.33239	6.72502	P	P	P	P	CUST_49958_PI430048170	0	mRNA	AAGCTATGTCTACCAGATGAGAAAAATGAATTCTATCTTCAGAACTGCGGTGCATTTTTT	NM_001139456	RefSeq	chr7	-	138594284	138679045	SVOPL	136306	GO:0022857|GO:0016021|GO:0055085	SVOP-like%2C transcript variant 1	.	.	-	.
CUST_106119_PI430048170	0.0133003	6.95481	13.9307	13.3768	12.4231	12.8114	P	P	P	P	9.65905	11.1541	11.1053	8.26409	P	P	P	P	CUST_106119_PI430048170	0	mRNA	TCCTGTCACTAGCACTTCCTCAGCATCCACAGGTCACGTCACTCCTCTTCATGTCACCAG	NM_018406	RefSeq	chr3_KI270936v1_alt	+	3234	47967	MUC4	4585	GO:0005796|GO:0005578|GO:0016266|GO:0005615|GO:0031982|GO:0005176|GO:0006493|GO:0007160|GO:0016020|GO:0030197|GO:0030277|GO:0005887|GO:0044267|GO:0043687|GO:0070062	mucin 4%2C cell surface associated%2C transcript variant 1	.	.	-	.
CUST_143458_PI430048170	0.000873343	6.92936	7.99874	8.15897	9.04727	7.68332	P	P	P	P	6.11134	4.97423	5.86014	4.67339	P	P	P	P	CUST_143458_PI430048170	0	mRNA	GGTTTTTTAAATTTTTTCAGTGAGCGTGGTGACTGCAGAGGTTAGTGCTGTGAAAAGCTG	NM_014141	RefSeq	chr7_KI270808v1_alt	+	2412	204591	CNTNAP2	26047	GO:0030424|GO:0021987|GO:0008038|GO:0019226|GO:0031175|GO:0030425|GO:0021794|GO:0008076|GO:0043025|GO:0043204|GO:0030534|GO:0030673|GO:0007612|GO:0007155|GO:0071109|GO:0005794|GO:0009986|GO:0044224|GO:0071625|GO:0021756|GO:0016020|GO:0045163|GO:0007420|GO:0021761|GO:0035176|GO:0071205|GO:0034613|GO:0016021|GO:0019899|GO:0005769	contactin associated protein-like 2	.	.	-	.
CUST_51711_PI430048170	2.3974e-05	6.92794	11.0618	11.6077	11.5611	11.5616	P	P	P	P	8.50655	8.65878	8.8012	8.70573	P	P	P	P	CUST_51711_PI430048170	0	mRNA	TATGTGCCAGCTGTTGCACACTCACCTCCACACCCAACTCACAGGAAGCAAGGCTGGGAA	NM_001097620	RefSeq	chr7	-	1542234	1556430	TMEM184A	202915	GO:0016021	transmembrane protein 184A	.	.	-	.
CUST_140468_PI430048170	0.0182004	6.92006	9.4767	9.52862	9.89736	9.46966	P	P	P	P	5.27624	5.77854	8.33423	5.0693	P	P	P	P	CUST_140468_PI430048170	0	mRNA	CTGTCCTAGGAATTTGATTCTTCCAGAATGACCTTCTTATTTATGTAACTGGCTTTCATT	NM_001178010	RefSeq	chr22	+	19479825	19520612	CDC45	8318	GO:0005515|GO:0005813|GO:1900087|GO:0005656|GO:0005634|GO:0003688|GO:0006260|GO:0006271|GO:0000082|GO:0005737|GO:0000083|GO:0003697|GO:0006270|GO:0003682|GO:0000727|GO:0000076|GO:0005654|GO:0043138|GO:0031298|GO:0032508|GO:0000278|GO:0031261|GO:0031938|GO:0006267	cell division cycle 45%2C transcript variant 1	.	.	-	.
CUST_136266_PI430048170	2.47673e-06	6.91989	10.259	10.3396	10.1635	9.81835	P	P	P	P	7.16025	7.68683	7.2839	7.28185	P	P	P	P	CUST_136266_PI430048170	0	mRNA	TTTATGTATCATAGGTGCACCTGAGCCCCACAGAAAGTTGTGCATAAAAATGACTGCCCT	NM_001144857	RefSeq	chr12	+	6312650	6328506	PLEKHG6	55200	GO:0005515|GO:0000922|GO:0005737|GO:0032321|GO:0005089|GO:0032154|GO:0005096	pleckstrin homology domain containing%2C family G (with RhoGef domain) member 6%2C transcript variant 3	.	.	-	.
CUST_128592_PI430048170	0.00971141	6.89952	14.4537	14.4104	14.3326	14.026	P	P	P	P	10.6855	12.158	12.1575	10.0103	P	P	P	P	CUST_128592_PI430048170	0	mRNA	TGGAAATAAACCTGCGTGTGGGTGGAGTGTTAGGACCAACGGTTTCCTAGGAGTAAAAAA	NM_001206950	RefSeq	chr17	+	82228405	82239499	SLC16A3	9123	GO:0031965|GO:0005886|GO:0008028|GO:0044281|GO:0015129|GO:0050900|GO:0015629|GO:0055085|GO:0015718|GO:0016020|GO:0035879|GO:0007596|GO:0005887|GO:0006090|GO:0015355|GO:0044237|GO:0015293	solute carrier family 16 (monocarboxylate transporter)%2C member 3%2C transcript variant 1	.	.	-	.
CUST_128975_PI430048170	1.37956e-05	6.89671	17.386	17.3373	17.8486	17.1032	P	P	P	P	14.2619	14.8737	14.8842	14.5249	P	P	P	P	CUST_128975_PI430048170	0	mRNA	TTCAGTCCCTTCCCCATGCTTCCTTGCCTGATGACAATAAAGCTTGTTGACTCAGCTATG	NM_000422	RefSeq	chr17	-	41619439	41624630	KRT17	3872	GO:0005515|GO:0005882|GO:0042289|GO:0045109|GO:0030307|GO:0031424|GO:0045727|GO:0071944|GO:0031069|GO:0007165|GO:0051798|GO:0005737|GO:0008544|GO:0005200|GO:0032395|GO:0070062	keratin 17%2C type I	.	.	-	.
CUST_129524_PI430048170	0.0068834	6.89174	12.7439	12.6662	12.5034	12.8647	P	P	P	P	9.72774	10.1458	10.5862	8.43099	P	P	P	P	CUST_129524_PI430048170	0	mRNA	TTTGATTGGGTGTCTGTTTCTCGCAGCCAAAAGAGCTCTGAATGAGGAAAGTGCTTCTGT	NM_001164723	RefSeq	chr1	-	28147165	28176944	PTAFR	5724	GO:0005886|GO:0004930|GO:0048015|GO:0019221|GO:0001875|GO:0001816|GO:0043231|GO:0001530|GO:0006955|GO:0032959|GO:0004992|GO:0005543|GO:0006954|GO:0007186|GO:0006935|GO:0016020|GO:0005887|GO:0045028|GO:0005654|GO:0016021|GO:0035589|GO:0031663|GO:0060333	platelet-activating factor receptor%2C transcript variant 4	.	.	-	.
CUST_68652_PI430048170	0.0130538	6.85403	9.28593	9.55866	9.70667	9.40392	P	P	P	P	5.69124	5.97448	8.07353	5.24482	P	P	P	P	CUST_68652_PI430048170	0	mRNA	CTGGCCGTGTCTAATAAAAAGTATTTGAACCTTGGGAGCACCCAAGCTTGCTCATGTGGC	NM_182687	RefSeq	chr16	-	2972790	2980539	PKMYT1	9088	GO:0005515|GO:0007088|GO:0005794|GO:0005783|GO:0000079|GO:0005524|GO:0046872|GO:0005829|GO:0007067|GO:0000082|GO:0004672|GO:0016020|GO:0000139|GO:0004674|GO:0016301|GO:0000086|GO:0010923|GO:0005789|GO:0051726|GO:0005654|GO:0006468|GO:0000278	protein kinase%2C membrane associated tyrosine/threonine 1%2C transcript variant 2	.	.	-	.
CUST_59914_PI430048170	0.00141361	6.84108	9.16962	8.35397	7.71791	8.50005	P	P	P	P	5.67017	6.01705	5.75781	5.52085	P	P	P	P	CUST_59914_PI430048170	0	mRNA	TCCCTGCAGACATCAGGGTGCTGTCTTCTCAGGGGTGTCGGTGGATAACTCATCTCTCAC	NM_001185085	RefSeq	chr13	+	24680410	24711785	ATP12A	479	GO:0005886|GO:0055075|GO:0008900|GO:0055085|GO:0005524|GO:0006885|GO:0046872|GO:0016323|GO:0034220|GO:0005889|GO:0008152|GO:0035725|GO:0006813|GO:0005391	ATPase%2C H+/K+ transporting%2C nongastric%2C alpha polypeptide%2C transcript variant 1	.	.	-	.
CUST_131307_PI430048170	0.00146848	6.83842	10.7181	10.8461	10.6168	10.7982	P	P	P	P	7.54683	8.67695	7.49657	7.83701	P	P	P	P	CUST_131307_PI430048170	0	mRNA	GCTGCAAATATGCTTTCCAAGTGCTTTGCTTTCAAATTTTGTTTATGGTGCTTTTTGACA	NM_015351	RefSeq	chr14	+	70641786	70675360	TTC9	23508	NA	tetratricopeptide repeat domain 9	.	.	-	.
CUST_133373_PI430048170	0.0137506	6.83505	8.18356	8.7036	8.2432	8.42767	P	P	P	P	5.07615	5.37897	6.7794	3.70519	P	P	P	A	CUST_133373_PI430048170	0	mRNA	GCAGTGAGTTTAATGACTGACTTAGTAGCAGGTACAAGAAGCAAACTTGTTAATATAGAT	NM_020242	RefSeq	chr3	+	44761716	44853256	KIF15	56992	GO:0008017|GO:0005813|GO:0005871|GO:0005873|GO:0008283|GO:0005874|GO:0005819|GO:0003777|GO:0003677|GO:0005524|GO:0005829|GO:0019886|GO:0007067|GO:0003774|GO:0016020|GO:0007596|GO:0008152|GO:0016887|GO:0007018	kinesin family member 15	.	.	-	.
CUST_136053_PI430048170	0.0344669	6.81854	10.3549	9.91513	8.42404	10.6161	P	P	P	P	6.10493	8.02875	8.06912	3.97036	P	P	P	A	CUST_136053_PI430048170	0	mRNA	AACAAAATACAGAGCTCAGTGAGCCACCTGATTCTAAAGAGCGAGTCTGGAATCTTTCGG	NM_033413	RefSeq	chr17	+	47831626	47837713	LRRC46	90506	NA	leucine rich repeat containing 46	.	.	-	.
CUST_132008_PI430048170	2.85195e-06	6.80298	11.4974	11.7545	11.9117	11.4577	P	P	P	P	8.65151	9.1949	8.95214	8.74527	P	P	P	P	CUST_132008_PI430048170	0	mRNA	AGCCCCTTAAGGAGCCCAGGTGTTTTAAGGAATGAATTGGTCACTGCATCTTGTATCGAT	NM_019850	RefSeq	chr2	-	232878685	233013241	NGEF	25791	GO:0051056|GO:0048011|GO:0043065|GO:0048013|GO:0007264|GO:0097190|GO:0043087|GO:0005829|GO:0030426|GO:0005085|GO:0043547|GO:0016020|GO:0032321|GO:0007411|GO:0005089|GO:0061002	neuronal guanine nucleotide exchange factor%2C transcript variant 1	.	.	-	.
CUST_131841_PI430048170	0.000879268	6.79969	13.7571	14.06	14.2212	14.0652	P	P	P	P	10.7456	11.8632	11.4169	10.7323	P	P	P	P	CUST_131841_PI430048170	0	mRNA	GCTGGAATTGTGTGGGGTTTAGTGCTAAATACTTCAATAAAGTCTGTTTTTTGTGATTGG	NM_001142569	RefSeq	chr1	+	200894820	200915736	C1orf106	55765	NA	chromosome 1 open reading frame 106%2C transcript variant 2	.	.	-	.
CUST_140489_PI430048170	6.00628e-07	6.7928	11.5029	11.6371	11.2742	11.4309	P	P	P	P	8.52296	8.69198	8.94861	8.61341	P	P	P	P	CUST_140489_PI430048170	0	mRNA	TTAGGGATTTACTGTTAACCACCATGGGAAAATTAAATAAATGCGGGGAAGGAAAACGTT	NM_006147	RefSeq	chr1	-	209785622	209806175	IRF6	3664	GO:0005515|GO:0000975|GO:0003700|GO:0008285|GO:0019221|GO:0005634|GO:0003677|GO:0043616|GO:0006351|GO:0005829|GO:0005737|GO:0060644|GO:0060337|GO:0030216|GO:0007050|GO:0048468|GO:0045893|GO:0060333|GO:0070062	interferon regulatory factor 6%2C transcript variant 1	.	.	-	.
CUST_134379_PI430048170	0.0284769	6.77795	11.0744	10.2883	8.68517	11.1988	P	P	P	P	6.30052	8.22154	8.9597	5.12746	P	P	P	P	CUST_134379_PI430048170	0	mRNA	GTGAGGCTGAGCTGAAGGAATGTGGGCCCAGGTTTCTTAATAAAATGATTTACTCTTCAA	NM_001372	RefSeq	chr17	+	11598430	11969748	DNAH9	1770	GO:0005930|GO:0005874|GO:0006928|GO:0007283|GO:0003777|GO:0005524|GO:0003774|GO:0030286|GO:0008152|GO:0030030|GO:0005856|GO:0016887|GO:0007018	dynein%2C axonemal%2C heavy chain 9%2C transcript variant 2	.	.	-	.
CUST_143257_PI430048170	0.00614617	6.77503	8.11832	7.96728	7.02139	7.31787	P	P	P	P	5.44408	4.29421	5.57455	3.30304	P	P	P	A	CUST_143257_PI430048170	0	mRNA	CCGTCTCAAGGCATTTACGGTTTAAAAAGACCTTTGTAATTACTAACGAAAATGCAAAGC	NM_001144890	RefSeq	chr2	-	219161458	219170095	SLC23A3	151295	GO:0005215|GO:0016021|GO:0055085	solute carrier family 23%2C member 3%2C transcript variant 3	.	.	-	.
CUST_127577_PI430048170	1.85567e-05	6.77264	11.3195	11.113	11.6088	11.196	P	P	P	P	8.30727	8.64234	8.9362	8.25612	P	P	P	P	CUST_127577_PI430048170	0	mRNA	GGGGTTTAAAGCTACAGAGGCACTGACCTTTTTCTAGTTATTGTATTGCTACAATTTAAA	NM_014278	RefSeq	chr4	+	127782297	127833371	HSPA4L	22824	GO:0006986|GO:0005737|GO:0006457|GO:0005634|GO:0005524|GO:0005829	heat shock 70kDa protein 4-like	.	.	-	.
CUST_109307_PI430048170	0.00303633	6.76685	10.855	9.12962	9.75352	10.8301	P	P	P	P	6.8286	8.37665	7.62335	6.77961	P	P	P	P	CUST_109307_PI430048170	0	mRNA	TTTTCAACTTCAAGCGCTTCTCGGGGCATGAGCCCCTGGGTGAGCTCCGTCTGCCACTGG	NM_001290332	RefSeq	chr11	+	1834309	1837521	SYT8	90019	GO:0005215|GO:0001669|GO:0005886|GO:0007340|GO:0016021|GO:0008021|GO:0048306	synaptotagmin VIII%2C transcript variant 1	.	.	-	.
CUST_130059_PI430048170	7.38194e-06	6.76439	7.04987	7.25803	6.8873	6.91075	P	P	P	P	4.14829	4.48335	4.45926	3.94555	P	P	P	A	CUST_130059_PI430048170	0	mRNA	TTGTCTTTTTTCCTTGACTCGGAAATGTCCGGTCGTGGTAAGCAGGGTGGCAAGGCGCGC	NM_033445	RefSeq	chr1	-	228457363	228457859	HIST3H2A	92815	GO:0046982|GO:0070914|GO:0000788|GO:0006337|GO:0003677|GO:0070062	histone cluster 3%2C H2a	.	.	-	.
CUST_129783_PI430048170	1.08331e-05	6.75646	11.1007	11.701	11.6738	11.7225	P	P	P	P	8.39063	8.90495	9.01796	8.87079	P	P	P	P	CUST_129783_PI430048170	0	mRNA	GTTCAAAGTTCTGCTCCAAGGTTTGACCCTAACAAGAATCACTTAGTAATAAGTGGTTAT	NM_017957	RefSeq	chr17	+	50532686	50543750	EPN3	55040	GO:0005515|GO:0005905|GO:0048471|GO:0030136|GO:0005634|GO:0019897|GO:0008289|GO:0070062	epsin 3	.	.	-	.
CUST_131881_PI430048170	8.33558e-06	6.73626	11.591	11.4063	12.0067	11.3843	P	P	P	P	8.83319	8.90099	9.14205	8.52937	P	P	P	P	CUST_131881_PI430048170	0	mRNA	TAGGCTCAAGATCAATCTTTACAGATTGATATTTTCAGTTTTTAATCGACTGGACTGCAG	NM_005797	RefSeq	chr11	-	118253415	118264536	MPZL2	10205	GO:0005515|GO:0033077|GO:0005886|GO:0016021|GO:0005856|GO:0007156|GO:0009653	myelin protein zero-like 2%2C transcript variant 1	.	.	-	.
CUST_94297_PI430048170	9.1855e-05	6.72188	10.1469	10.3648	10.2949	9.7114	P	P	P	P	7.2666	6.93582	7.95888	7.24054	P	P	P	P	CUST_94297_PI430048170	0	mRNA	TTCTTCAATGTGAGCAGGCGGTTTGGCTATGTTGCCTTTCAAAACTATGTCCCTTCTTCC	NM_004961	RefSeq	chrX	-	151953123	151974679	GABRE	2564	GO:0005230|GO:0030054|GO:0004890|GO:0005887|GO:0045211|GO:0006810|GO:0034707|GO:0007214|GO:0005254	gamma-aminobutyric acid (GABA) A receptor%2C epsilon	.	.	-	.
CUST_2421_PI430048170	0.000817294	6.70694	13.5304	13.4888	13.9067	13.5876	P	P	P	P	10.7427	11.0029	11.4081	10.1297	P	P	P	P	CUST_2421_PI430048170	0	mRNA	TGTTGTACTTCACAATCCTGGACTGTTGCTTCAAGTAAACAATATCCACATTTTGAAACA	NM_001288609	RefSeq	chr17	-	75135242	75154243	HN1	51155	GO:0032502|GO:0005634	hematological and neurological expressed 1%2C transcript variant 5	.	.	-	.
CUST_70854_PI430048170	0.00213839	6.70634	12.9343	13.1047	13.8572	12.5792	P	P	P	P	9.96194	11.4899	9.61121	9.89242	P	P	P	P	CUST_70854_PI430048170	0	mRNA	CTCTTTGTCACAGACTGCATAAGTTGTCAGCCTTGACTATCTTTTGAATAAAGATTTGAT	NM_080489	RefSeq	chr20	-	1309910	1329235	SDCBP2	27111	GO:0035556|GO:0005737|GO:0005886|GO:0046982|GO:0046907|GO:0008022|GO:0042803|GO:0007399|GO:0070062	syndecan binding protein (syntenin) 2%2C transcript variant 1	.	.	-	.
CUST_136493_PI430048170	0.000828494	6.69701	14.2044	12.8135	13.0103	12.9071	P	P	P	P	10.4718	10.9859	9.94632	10.8438	P	P	P	P	CUST_136493_PI430048170	0	mRNA	GGGAGTGACCAGAAGAAATGACGCAGAAGTGAAATGAACTTTTTATAAGCATTCTTTTAA	NM_005218	RefSeq	chr8	-	6870575	6878007	DEFB1	1672	GO:0002526|GO:0005796|GO:0050830|GO:0005576|GO:0033574|GO:0005615|GO:0002227|GO:0009617|GO:0006955|GO:0006935|GO:0007186|GO:0045087|GO:0019731|GO:0070062	defensin%2C beta 1	.	.	-	.
CUST_132441_PI430048170	0.00705398	6.6913	15.9794	15.9737	15.5265	15.9264	P	P	P	P	12.4249	12.994	14.1527	11.8777	P	P	P	P	CUST_132441_PI430048170	0	mRNA	CACCGCAGATGGGAACCTTAATCTTTCTTTTCTAAAATTGATGCTATGAAAATTTGCGTT	NM_001104548	RefSeq	chr1	+	209428822	209432547	MIR205HG	NA	NA	MIR205 host gene	.	.	-	.
CUST_54777_PI430048170	0.0138865	6.67973	9.38685	9.20513	8.26833	9.06648	P	P	P	P	4.77664	7.364	6.61774	4.62384	P	P	P	P	CUST_54777_PI430048170	0	mRNA	AGAAAGCGGCTTAATTAGCAAAATCATGATGCTCAGCTGTTGGGAGAGACCAGACGGAAT	NM_001144956	RefSeq	chr1	+	151721536	151729606	RIIAD1	284485	NA	regulatory subunit of type II PKA R-subunit (RIIa) domain containing 1	.	.	-	.
CUST_144862_PI430048170	0.0153638	6.67363	8.30354	9.14335	8.39248	8.77227	P	P	P	P	4.07121	6.52816	4.69527	6.81938	P	P	P	P	CUST_144862_PI430048170	0	mRNA	CACTCTCTTGTGTATATTCCTGTGCTATTAAATATATCAGGGCAGTGCATGTAAATCATC	NM_001098627	RefSeq	chr7	+	128940669	128950042	IRF5	3663	GO:0005515|GO:0000975|GO:0032728|GO:0043065|GO:0003700|GO:0032727|GO:0019221|GO:0005634|GO:0032735|GO:0006351|GO:0005829|GO:0051607|GO:0005737|GO:0060337|GO:0045944|GO:0032494|GO:0032495|GO:0060333	interferon regulatory factor 5%2C transcript variant 3	.	.	-	.
CUST_108660_PI430048170	0.00619628	6.64847	8.83579	8.55553	8.84784	9.05707	P	P	P	P	5.28561	7.00591	6.23599	4.99236	P	P	P	P	CUST_108660_PI430048170	0	mRNA	TATGCAAGAAACTGTTGAATTAGACCCGTTTCCTATAGATGAGAAACCATACAAGCTGTG	NM_138980	RefSeq	chr4	-	86015122	86360222	MAPK10	5602	GO:0005515|GO:0034142|GO:0005886|GO:0051403|GO:0005829|GO:0005739|GO:0000187|GO:0002756|GO:0004705|GO:0051090|GO:0005737|GO:0002755|GO:0009416|GO:0034138|GO:0004708|GO:0038124|GO:0038123|GO:0034134|GO:0007254|GO:0002224|GO:0007258|GO:0005524|GO:0007165|GO:0045087|GO:0042752|GO:0035666|GO:0034166|GO:0006468|GO:0005654|GO:0034146|GO:0034162|GO:0038095	mitogen-activated protein kinase 10%2C transcript variant 3	.	.	-	.
CUST_111623_PI430048170	0.000999463	6.62782	8.75525	8.28006	8.72355	7.78083	P	P	P	P	5.23233	6.44807	5.79924	4.83135	P	P	P	P	CUST_111623_PI430048170	0	mRNA	TTCTCTATCAGAGGGAAGATGGCTCTTTCAGTGCTTTTGGGAATTATGACCCTTCTGGGA	NM_133493	RefSeq	chr6	+	73696084	73828317	CD109	135228	GO:0010839|GO:0050431|GO:0072675|GO:0005886|GO:0009986|GO:0004867|GO:0031225|GO:0005615|GO:0010951|GO:0045616|GO:0061045|GO:0001933|GO:0001942|GO:0030512	CD109 molecule%2C transcript variant 1	.	.	-	.
CUST_132532_PI430048170	0.000762528	6.62133	9.09007	10.4749	10.1643	9.94832	P	P	P	P	7.05995	7.69907	7.23254	7.00148	P	P	P	P	CUST_132532_PI430048170	0	mRNA	GGAGGAGTTTCTCCTCTGCTAACTATTCATATATGTAACTGTAACAAAAGTGTACTATGT	NM_024921	RefSeq	chrX	-	85277388	85379743	POF1B	79983	GO:0003779|GO:0005923	premature ovarian failure%2C 1B	.	.	-	.
CUST_143636_PI430048170	0.0116593	6.60551	10.6639	11.6427	11.5681	11.8406	P	P	P	P	7.55582	8.39986	10.0784	7.10283	P	P	P	P	CUST_143636_PI430048170	0	mRNA	ACTCCATGTGATTTTAGCATGTTTAATCATTTTAACAATAAACCACCCCACAAATGGGGT	NM_001102566	RefSeq	chr1	+	161258726	161285450	PCP4L1	654790	NA	Purkinje cell protein 4 like 1	.	.	-	.
CUST_141889_PI430048170	0.0001198	6.58382	8.76185	8.45502	7.91796	7.79634	P	P	P	P	5.1322	5.41288	6.08943	5.45831	P	P	P	P	CUST_141889_PI430048170	0	mRNA	ACAGAAGTTACTGTCACCCTACTGACTTTCTCACCAGTAAACATTGTGGCTGTTCCTGTA	NM_001145010	RefSeq	chr12	+	27466809	27502185	SMCO2	341346	GO:0016021	single-pass membrane protein with coiled-coil domains 2	.	.	-	.
CUST_129072_PI430048170	0.0107838	6.57401	9.96679	10.1763	9.97503	9.98451	P	P	P	P	6.49033	7.08835	8.44562	5.92573	P	P	P	P	CUST_129072_PI430048170	0	mRNA	CACCTAGATATAAATGCTAATGATACTTGGGTTTATAGCCTTCTGATCCTTTATTTCTGC	NM_001264573	RefSeq	chr17	-	44924710	44947711	KIF18B	146909	GO:0008017|GO:0000235|GO:0005515|GO:0005871|GO:0005886|GO:0005730|GO:0035371|GO:0005634|GO:0005524|GO:0000070|GO:0003774|GO:0005737|GO:0008152|GO:0008574|GO:0005654|GO:0019894|GO:0000278|GO:0016887|GO:0007019|GO:0051302|GO:0007018|GO:0051301	kinesin family member 18B%2C transcript variant 2	.	.	-	.
CUST_91943_PI430048170	4.53687e-06	6.56371	13.3882	13.6584	13.9891	13.8231	P	P	P	P	10.7429	11.2003	11.1677	10.9081	P	P	P	P	CUST_91943_PI430048170	0	mRNA	GGAGGAGCTTCCTACTTTTGAGTTTCTCTGTGGAAATAAAACATGAATCTTGTTTCCCTA	NM_033317	RefSeq	chr19	-	35497216	35513658	DMKN	93099	GO:0005515|GO:0005615|GO:0070062	dermokine%2C transcript variant 2	.	.	-	.
CUST_41248_PI430048170	0.000732194	6.54603	13.6528	13.9336	14.1634	14.0086	P	P	P	P	10.7368	11.8136	11.4008	10.7046	P	P	P	P	CUST_41248_PI430048170	0	mRNA	CAGAGCTGGAATTGTGTGGGGTTTAGTGCTAAATACTTCAATAAAGTCTGTTTTTTGTGA	NM_001142569	RefSeq	chr1	+	200894820	200915736	C1orf106	55765	NA	chromosome 1 open reading frame 106%2C transcript variant 2	.	.	-	.
CUST_142900_PI430048170	0.0102449	6.54536	10.3423	9.67046	8.64968	10.0115	P	P	P	P	6.17125	7.81831	7.68964	5.23533	P	P	P	P	CUST_142900_PI430048170	0	mRNA	TCATTAGCTAGGACAACAATGCATTTGCAGTAGTGAGATTTCGCTAAAAAATTAAAGCCA	NM_000219	RefSeq	chr21	-	34446687	34512275	KCNE1	3753	GO:0005251|GO:0005515|GO:0030018|GO:0005886|GO:0009986|GO:0007605|GO:0031433|GO:0015459|GO:0060307|GO:0086091|GO:0005764|GO:0071435|GO:0086008|GO:0086009|GO:0006493|GO:0008076|GO:0005249|GO:0086002|GO:0086013|GO:0086011|GO:0006487|GO:0071320|GO:0071805|GO:0086005	potassium channel%2C voltage gated subfamily E regulatory beta subunit 1%2C transcript variant 2	.	.	-	.
CUST_141133_PI430048170	0.000280487	6.5386	12.1644	12.8127	12.8644	11.7707	P	P	P	P	9.57582	10.2949	9.49287	9.52625	P	P	P	P	CUST_141133_PI430048170	0	mRNA	AATGCAGATAGAACACATCTAGGCTCTTTTCCCCAGGAGAGTGATGATGGAGCATATAGA	NM_023938	RefSeq	chr1	-	207018520	207032756	C1orf116	79098	GO:0003674|GO:0008150|GO:0005737|GO:0070062	chromosome 1 open reading frame 116%2C transcript variant 1	.	.	-	.
CUST_132427_PI430048170	5.98971e-06	6.52421	13.1448	13.4356	13.7452	13.6517	P	P	P	P	10.5405	10.9379	11.0072	10.692	P	P	P	P	CUST_132427_PI430048170	0	mRNA	GCTTCCTACTTTTGAGTTTCTCTGTGGAAATAAAACATGAATCTTGTTTCCCTACGAAAA	NM_033317	RefSeq	chr19	-	35497216	35513658	DMKN	93099	GO:0005515|GO:0005615|GO:0070062	dermokine%2C transcript variant 2	.	.	-	.
CUST_118686_PI430048170	0.00839952	6.50718	16.0975	15.946	15.8304	16.0879	P	P	P	P	12.5854	13.0899	14.3555	12.073	P	P	P	P	CUST_118686_PI430048170	0	mRNA	AAGCACCGCAGATGGGAACCTTAATCTTTCTTTTCTAAAATTGATGCTATGAAAATTTGC	NM_001104548	RefSeq	chr1	+	209428822	209432547	MIR205HG	NA	NA	MIR205 host gene	.	.	-	.
CUST_132070_PI430048170	0.00991749	6.49561	11.5291	10.4775	12.2268	11.2057	P	P	P	P	7.38683	9.71817	9.23671	7.34896	P	P	P	P	CUST_132070_PI430048170	0	mRNA	TGCTGAACCTTCTTGTTAATGCTATGACCGTGCCTTGAATAAACAAGTCCTCCCAACCTC	NM_020431	RefSeq	chr14	+	77181758	77259495	TMEM63C	NA	NA	transmembrane protein 63C	.	.	-	.
CUST_122839_PI430048170	0.0313663	6.4896	10.8599	9.33857	9.45782	9.36944	P	P	P	P	6.86065	7.93107	7.77125	4.14477	P	P	P	A	CUST_122839_PI430048170	0	mRNA	TCCACAACTTCATGCAGATGTTGGAGACAAAGTCAAAATTATCTTTAAAAACATGGCCAC	NM_000096	RefSeq	chr3	-	149172500	149222045	CP	1356	GO:0006879|GO:0004322|GO:0005507|GO:0051087|GO:0005576|GO:0072562|GO:0005765|GO:0005615|GO:0055085|GO:0006825|GO:0055114|GO:0070062	ceruloplasmin (ferroxidase)%2C transcript variant 1	.	.	-	.
CUST_132028_PI430048170	0.00452706	6.48957	9.06558	9.2131	8.93895	9.16432	P	P	P	P	5.84994	6.58053	7.15143	5.40976	P	P	P	P	CUST_132028_PI430048170	0	mRNA	GAAATGAATGCATTGTGGTAATTTAGAATGGTGATAGCAATACCTTCTTCTTGCATATGG	NM_001813	RefSeq	chr4	-	103105805	103198409	CENPE	1062	GO:0008017|GO:0005515|GO:0005634|GO:0007079|GO:0005829|GO:0019886|GO:0005737|GO:0051315|GO:0007059|GO:0051382|GO:0015630|GO:0045860|GO:0016887|GO:0007018|GO:0005871|GO:0005694|GO:0005874|GO:0030496|GO:0007275|GO:0003777|GO:0005524|GO:0000940|GO:0016020|GO:0007596|GO:0008152|GO:0000776|GO:0000779|GO:0043515|GO:0007080|GO:0000778|GO:0030071|GO:0000278|GO:0000775|GO:0051301	centromere protein E%2C 312kDa%2C transcript variant 1	.	.	-	.
CUST_140541_PI430048170	0.000483703	6.48813	7.86736	7.18322	6.65743	7.72877	P	P	P	P	4.55603	4.32017	4.98895	4.97216	P	P	P	P	CUST_140541_PI430048170	0	mRNA	TCCCCAGCTGTGTTTGTTTATAAATGCTGTTTATAGTGCAATAAAGGTGTTTCGGGAATA	NM_001136263	RefSeq	chr19	-	405442	409170	C2CD4C	126567	NA	C2 calcium-dependent domain containing 4C	.	.	-	.
CUST_132940_PI430048170	6.93646e-05	6.47254	7.83627	8.26935	8.49348	8.31003	P	P	P	P	5.84056	5.79695	4.97134	5.44036	P	P	P	P	CUST_132940_PI430048170	0	mRNA	TATAAATGAATCTGGTGTTGGGGAAACCTTCATCTGAAACCCACAGATGTCTCTGGGGCA	NM_001079675	RefSeq	chr17	-	43527842	43546432	ETV4	2118	GO:0005515|GO:0006357|GO:0006366|GO:0060762|GO:0000981|GO:0005730|GO:0000978|GO:0030154|GO:0048863|GO:0001077|GO:0008045|GO:0045944|GO:0033600|GO:0060444	ets variant 4%2C transcript variant 2	.	.	-	.
CUST_129096_PI430048170	0.00673914	6.46329	8.70901	9.20237	8.85517	8.97807	P	P	P	P	5.39852	6.42269	7.15372	5.13772	P	P	P	P	CUST_129096_PI430048170	0	mRNA	GCTTCGGGCTATGCAAGAGCGTTGTCTACCTTCTTTCTTTGTATTTTCCTTCTTTGTTTC	NM_001287583	RefSeq	chr5	-	138285264	138338355	CDC25C	995	GO:0005515|GO:0048471|GO:0007088|GO:0019901|GO:0008283|GO:0050699|GO:0005634|GO:0000079|GO:0007283|GO:0035335|GO:0005829|GO:0006260|GO:0007067|GO:0000086|GO:0051726|GO:0016032|GO:0005654|GO:0000278|GO:0004725|GO:0051301	cell division cycle 25C%2C transcript variant 4	.	.	-	.
CUST_108915_PI430048170	0.046139	6.46261	11.0918	11.9918	11.818	12.54	P	P	P	P	7.91217	9.99823	10.1552	5.46561	P	P	P	P	CUST_108915_PI430048170	0	mRNA	AGGAGGTGGTGTACGTCCTAGAGGAGATCGAGTACATGATCCAGAAGCTCCCTGAGTGGG	NM_001135168	RefSeq	chr17	-	19737984	19745459	ALDH3A1	218	GO:0001666|GO:0008284|GO:0005886|GO:0005783|GO:0007584|GO:0042493|GO:0007568|GO:0004029|GO:0006081|GO:0004028|GO:0051384|GO:0051591|GO:0005615|GO:0005829|GO:0043231|GO:0005737|GO:0008106|GO:0005654|GO:0004030|GO:0055114	aldehyde dehydrogenase 3 family%2C member A1%2C transcript variant 1	.	.	-	.
CUST_136461_PI430048170	4.65652e-05	6.45373	15.9986	16.0403	16.6236	15.905	P	P	P	P	13.1038	13.6291	13.8943	13.1423	P	P	P	P	CUST_136461_PI430048170	0	mRNA	GAGTTTGTATCCCCTGGTCCCTCTGGGATGCTCATTAAAACCTTCCCACTCCTTAAAAAA	NM_080388	RefSeq	chr1	-	153606890	153613038	S100A16	140576	GO:0051592|GO:0005737|GO:0005886|GO:0005509|GO:0005730|GO:0042803|GO:0005829|GO:0070062	S100 calcium binding protein A16	.	.	-	.
CUST_145164_PI430048170	0.000583355	6.45294	7.13935	7.54537	7.93668	7.90026	P	P	P	P	5.22803	4.37032	4.36667	5.55441	P	P	P	P	CUST_145164_PI430048170	0	mRNA	ACTCAGAGAAGAGGCCTCACATGGCTGTGTCACATATAAATGTTGGACTAAACTCTTAAA	NM_033171	RefSeq	chr21	+	39657319	39662889	B3GALT5	10317	GO:0005794|GO:0000139|GO:0005783|GO:0008499|GO:0006486|GO:0016021	UDP-Gal:betaGlcNAc beta 1%2C3-galactosyltransferase%2C polypeptide 5%2C transcript variant 3	.	.	-	.
CUST_133940_PI430048170	0.000940169	6.45162	10.8169	11.071	10.7373	11.0846	P	P	P	P	8.69374	8.57029	7.67897	7.74926	P	P	P	P	CUST_133940_PI430048170	0	mRNA	GTGTTTGTTTCTCTTTGAATGTCTTGCCACTGGTTGCAGTAAAAGTGTTCTGTATTCATT	NM_145051	RefSeq	chr9	-	113297092	113299040	RNF183	138065	GO:0008270|GO:0016021	ring finger protein 183	.	.	-	.
CUST_140643_PI430048170	0.0345911	6.44318	10.1785	9.79345	8.87259	10.3282	P	P	P	P	5.8558	8.15985	7.84302	4.03126	P	P	P	A	CUST_140643_PI430048170	0	mRNA	GCTGACTAAGCCTGGGAGAGGGTTTGTCACAATAAAAGAATACTTACTAACCTCAAAAAA	NM_001099434	RefSeq	chr1	+	32209093	32216196	DCDC2B	NA	NA	doublecortin domain containing 2B	.	.	-	.
CUST_140602_PI430048170	0.04789	6.4428	11.2496	10.7261	8.73228	11.5774	P	P	P	P	6.56891	9.12279	8.97336	4.70552	P	P	P	P	CUST_140602_PI430048170	0	mRNA	TTAATCCGCAGGCAGCCTGGAACAGTCTAGAGGAGATTTGTATAAAAAGTAGATACCAAG	NM_001012502	RefSeq	chr9	+	127706991	127714024	C9orf117	286207	NA	chromosome 9 open reading frame 117	.	.	-	.
CUST_140669_PI430048170	4.04897e-05	6.43278	11.7701	12.3878	11.8349	12.1802	P	P	P	P	8.90336	9.73445	9.55782	9.18243	P	P	P	P	CUST_140669_PI430048170	0	mRNA	GAATCCAGTGGTGTTGGGGCTTTTGTTTTTATTTTGTAAAGGTGATGACTTCTTATAAAC	NM_001039360	RefSeq	chr18	-	48027267	48137309	ZBTB7C	201501	GO:0003676|GO:0046872	zinc finger and BTB domain containing 7C	.	.	-	.
CUST_143450_PI430048170	0.000287454	6.43247	8.19602	8.16678	8.24311	7.53267	P	P	P	P	6.03737	4.89554	5.31215	4.95327	P	P	P	P	CUST_143450_PI430048170	0	mRNA	AATTACAAGTCAGGGTCTGAACCCAGTGTGATGGGGGGAGTCTCTGGGGCCCTGAGTTCA	NM_032129	RefSeq	chr1	+	966496	975104	PLEKHN1	84069	GO:0005886	pleckstrin homology domain containing%2C family N member 1%2C transcript variant 1	.	.	-	.
CUST_137636_PI430048170	0.0285245	6.4301	9.3139	8.95009	7.51767	9.57698	P	P	P	P	4.55053	7.13604	7.18998	3.70809	P	P	P	A	CUST_137636_PI430048170	0	mRNA	GCATGTTCCTGTGCAGAATAATCCATTTCAGCAATAAAATGAGATCATAGTGTGTAAAAC	NM_015585	RefSeq	chr20	+	20052513	20360702	CFAP61	26074	NA	cilia and flagella associated protein 61%2C transcript variant 1	.	.	-	.
CUST_144638_PI430048170	0.00340489	6.42366	10.9129	11.0633	11.3332	11.0623	P	P	P	P	7.78215	8.55536	9.17914	7.58336	P	P	P	P	CUST_144638_PI430048170	0	mRNA	CGATGGATAATACCTAATAAACTGCCCTCAGTAAATCCATGGTTAATAAATGTGGTTTCT	NM_004523	RefSeq	chr10	+	92593067	92655395	KIF11	3832	GO:0008017|GO:0007100|GO:0032403|GO:0005829|GO:0019886|GO:0005737|GO:0007059|GO:0008574|GO:0005876|GO:0007051|GO:0090307|GO:0007052|GO:0016887|GO:0007018|GO:0005871|GO:0019901|GO:0005874|GO:0005819|GO:0046602|GO:0003777|GO:0005524|GO:0000922|GO:0007067|GO:0016020|GO:0007596|GO:0008152|GO:0051301	kinesin family member 11	.	.	-	.
CUST_137823_PI430048170	0.0065729	6.41763	8.67496	8.84143	8.16011	8.6789	P	P	P	P	5.2001	5.64202	7.02069	4.75756	P	P	P	P	CUST_137823_PI430048170	0	mRNA	GCGTCTGTCGTTGTGCTTTTTTCTGTTTTTAGACCAATTTTTTACAGTTCTTTGGTAAGC	NM_016343	RefSeq	chr1	+	214603188	214664571	CENPF	1063	GO:0005515|GO:0007094|GO:0048471|GO:0008283|GO:0005634|GO:0005635|GO:0015031|GO:0016363|GO:0030154|GO:0042803|GO:0005829|GO:0005737|GO:0051382|GO:0007059|GO:0000086|GO:0051726|GO:0016202|GO:0000785|GO:0051310|GO:0042493|GO:0010389|GO:0005819|GO:0030496|GO:0008022|GO:0007067|GO:0000922|GO:0000940|GO:0007517|GO:0045502|GO:0071897|GO:0003682|GO:0000776|GO:0005654|GO:0045120|GO:0000278|GO:0045892|GO:…	centromere protein F%2C 350/400kDa	.	.	-	.
CUST_113702_PI430048170	2.0534e-05	6.41159	12.6659	12.6616	12.9482	12.2126	P	P	P	P	10.1721	10.2621	9.67995	9.63468	P	P	P	P	CUST_113702_PI430048170	0	mRNA	TTCCTTGGGTGAAGGAGCTTCTTTATCTTGGTAACAGCATTATTTCAAGCATAACTTGTA	NM_004323	RefSeq	chr9	-	33252470	33264761	BAG1	573	GO:0005515|GO:0035556|GO:0005737|GO:0043066|GO:0070389|GO:0051087|GO:0006915|GO:0005634|GO:0005057|GO:0007166	BCL2-associated athanogene%2C transcript variant 1	.	.	-	.
CUST_80979_PI430048170	0.000770421	6.39943	11.098	11.0464	10.9434	11.013	P	P	P	P	8.29364	8.45634	8.72722	7.74706	P	P	P	P	CUST_80979_PI430048170	0	mRNA	TCATGAGCCAGACCACATATTCTTCTCTTTAGACGACCTCTTCCAAAAGATCAACAAAAA	NM_001827	RefSeq	chr9	+	89311194	89316703	CKS2	1164	GO:0007127|GO:0008283|GO:0016538|GO:0000079|GO:0051301	CDC28 protein kinase regulatory subunit 2	.	.	-	.
CUST_136628_PI430048170	0.00033442	6.39823	11.4466	11.6799	11.7809	11.51	P	P	P	P	8.59722	9.49221	8.80756	8.64152	P	P	P	P	CUST_136628_PI430048170	0	mRNA	GGCAGTTTCTAAACAGAGCTTTTTCTATACACTATTTGCAACTGGAGTGCAATATTGTAT	NM_001077710	RefSeq	chr2	-	38813	46588	FAM110C	642273	GO:0005515|GO:0051897|GO:0000922|GO:0005737|GO:0030335|GO:0005815|GO:0043014|GO:0005874|GO:0060491|GO:0005654|GO:0005938	family with sequence similarity 110%2C member C	.	.	-	.
CUST_130004_PI430048170	0.00734263	6.39677	10.5744	10.675	10.2329	8.64645	P	P	P	P	7.3289	7.73597	7.92405	6.99873	P	P	P	P	CUST_130004_PI430048170	0	mRNA	GAAAGCCCATAATGTATTTAGAAACAGGAATCCTCAGAGCAATTCTCTGTATTCTCATAT	NM_004666	RefSeq	chr6	-	132680857	132714055	VNN1	8876	GO:0033089|GO:0002526|GO:0034235|GO:0005886|GO:0015939|GO:0006928|GO:0002544|GO:0031225|GO:0017159|GO:0016337|GO:0006954|GO:0045087|GO:0016021|GO:0006979|GO:0070062	vanin 1	.	.	-	.
CUST_122840_PI430048170	0.0257575	6.36581	11.1998	9.58085	9.65264	9.89688	P	P	P	P	7.30117	8.40276	7.91998	4.7902	P	P	P	P	CUST_122840_PI430048170	0	mRNA	AGAAAAGCATTATTACATTGGAATTATTGAAACGACTTGGGATTATGCCTCTGACCATGG	NM_000096	RefSeq	chr3	-	149172500	149222045	CP	1356	GO:0006879|GO:0004322|GO:0005507|GO:0051087|GO:0005576|GO:0072562|GO:0005765|GO:0005615|GO:0055085|GO:0006825|GO:0055114|GO:0070062	ceruloplasmin (ferroxidase)%2C transcript variant 1	.	.	-	.
CUST_129073_PI430048170	0.00105368	6.35791	7.27859	7.19113	7.07995	6.97348	P	P	P	P	4.18224	4.69835	4.92526	3.80211	P	P	P	A	CUST_129073_PI430048170	0	mRNA	CCATCTTAAAGCTAAGTTTACCCAAGTACTTTCAGCAAGCAGAAAAATGAAACTCTTTGT	NM_031217	RefSeq	chr11	-	28020615	28108199	KIF18A	81930	GO:0008017|GO:0005515|GO:0005828|GO:0043130|GO:0005634|GO:0015031|GO:0070463|GO:0005829|GO:0019886|GO:0005737|GO:0051010|GO:0015630|GO:0008574|GO:0007019|GO:0007018|GO:0005871|GO:0005815|GO:0003779|GO:0005524|GO:0001726|GO:0007596|GO:0005901|GO:0008152|GO:0007080|GO:0000278	kinesin family member 18A	.	.	-	.
CUST_129586_PI430048170	3.10311e-05	6.33474	11.1375	11.6798	10.9755	11.0776	P	P	P	P	8.22523	8.59385	9.02313	8.35162	P	P	P	P	CUST_129586_PI430048170	0	mRNA	TCCGCAGTGCGGATAAAAATTGGACTCGAATAAAACCCTTGGTGCCCGGATGGTAAAAAA	NM_001291831	RefSeq	chr7	+	76201892	76287292	SRRM3	222183	NA	serine/arginine repetitive matrix 3%2C transcript variant 1	.	.	-	.
CUST_134340_PI430048170	0.00206281	6.32974	10.7125	11.9871	10.5177	10.5267	P	P	P	P	8.43919	7.75697	9.25395	7.62327	P	P	P	P	CUST_134340_PI430048170	0	mRNA	GCACACATAAAACAATGCCCTTTTGTGTACATTCAGGCATACCCATTTTAATCAATTTGA	NM_002203	RefSeq	chr5	+	52989325	53094779	ITGA2	3673	GO:0005515|GO:0014070|GO:0005518|GO:0030879|GO:0033591|GO:0014075|GO:0051971|GO:0060100|GO:0007411|GO:0001618|GO:0030198|GO:0009887|GO:0033343|GO:0008305|GO:0038065|GO:0009986|GO:0046982|GO:0014850|GO:0031589|GO:0038064|GO:0045785|GO:0005178|GO:0032967|GO:0031346|GO:0007229|GO:0010694|GO:0043236|GO:0043388|GO:0009279|GO:0043589|GO:0005925|GO:0009897|GO:0048471|GO:0033627|GO:0005886|GO:0008283|GO:…	integrin%2C alpha 2 (CD49B%2C alpha 2 subunit of VLA-2 receptor)%2C transcript variant 1	.	.	-	.
CUST_134615_PI430048170	0.0100611	6.31839	10.0912	10.0633	10.2788	10.1247	P	P	P	P	6.72925	7.11818	8.62455	6.23992	P	P	P	P	CUST_134615_PI430048170	0	mRNA	GAGATCATCATTGCAAAGTTCTCTGTTCCTGAGGAACTAAATTTAAGGAAAAAATGGGAT	NM_080668	RefSeq	chr11	-	65077454	65084143	CDCA5	113130	GO:0005515|GO:0007076|GO:0000790|GO:0005886|GO:0005694|GO:0005634|GO:0071922|GO:0005829|GO:0006302|GO:0008278|GO:0007067|GO:0000082|GO:0005737|GO:0003682|GO:0005654|GO:0007080|GO:0000278|GO:0000775|GO:0007064|GO:0051301	cell division cycle associated 5	.	.	-	.
CUST_52641_PI430048170	1.1908e-05	6.31677	10.4194	10.3718	10.9864	10.422	P	P	P	P	7.79645	7.88509	7.70446	8.21745	P	P	P	P	CUST_52641_PI430048170	0	mRNA	TATCATAAGGTGTTAAGAGTCCCTTGTTAAAGGGGCAGTGGGAGTTATGGGGTCATCAAG	NM_147161	RefSeq	chr1	+	54548133	54610332	ACOT11	26027	GO:0009266|GO:0035556|GO:0047617|GO:0052689|GO:0005737|GO:0009409|GO:0006631|GO:0008289|GO:0070062	acyl-CoA thioesterase 11%2C transcript variant 2	.	.	-	.
CUST_141614_PI430048170	0.00152918	6.31633	8.89369	8.82136	8.69888	9.04139	P	P	P	P	5.66	6.55222	6.67742	5.62547	P	P	P	P	CUST_141614_PI430048170	0	mRNA	GCTGTCTGTCATTTACCTACTTCTTTCCCACTAAATAAAAGAATTCTTCAGTTTCCCTGT	NM_002497	RefSeq	chr1	-	211662771	211675630	NEK2	4751	GO:0005515|GO:0005634|GO:0031145|GO:0046872|GO:0005829|GO:0005737|GO:0007059|GO:0046777|GO:0000086|GO:0090307|GO:0005813|GO:0000794|GO:0051321|GO:0007088|GO:0006996|GO:0051988|GO:0019903|GO:0001824|GO:0005874|GO:0046602|GO:0005730|GO:0030496|GO:0051225|GO:0005524|GO:0043392|GO:0045171|GO:0043234|GO:0007067|GO:0000070|GO:0000922|GO:0004672|GO:0004674|GO:0051299|GO:0000777|GO:0000776|GO:0006468|GO:…	NIMA-related kinase 2%2C transcript variant 1	.	.	-	.
CUST_140214_PI430048170	1.73996e-05	6.31422	12.8175	13.2942	13.0295	12.606	P	P	P	P	10.6886	9.92847	10.219	10.2632	P	P	P	P	CUST_140214_PI430048170	0	mRNA	TTTGTACAGTGGTAACTCCCAATGAGGCTTCTGTTATCATTTGGTGTGCTTTCTCTGTCA	NM_001018072	RefSeq	chr12	+	107318419	107659642	BTBD11	121551	GO:0046982|GO:0016021|GO:0060395	BTB (POZ) domain containing 11%2C transcript variant a	.	.	-	.
CUST_129325_PI430048170	0.00626377	6.29146	7.65047	7.68541	7.77594	7.361	P	P	P	P	3.90909	4.56651	6.00275	4.50967	A	P	P	P	CUST_129325_PI430048170	0	mRNA	GATCTTGGCTAAGAGAGTATTTTTCCCCTTGTAATTATGACTCTGAGATAAAATTGCCAT	NM_001042517	RefSeq	chr13	-	59665588	60163985	DIAPH3	81624	GO:0030036|GO:0003779|GO:0005634|GO:0017048|GO:0007283|GO:0005829	diaphanous-related formin 3%2C transcript variant 1	.	.	-	.
CUST_83117_PI430048170	0.000564569	6.27815	10.7723	10.6006	10.4564	11.2446	P	P	P	P	8.77053	8.08605	8.0517	7.34361	P	P	P	P	CUST_83117_PI430048170	0	mRNA	AAACTATGGGATGGTAAATATCCGAGAGGAAGCTGATGCAACAGGATTTGTCTGCAGCAG	NM_021615	RefSeq	chr16	-	75473123	75495028	CHST6	4166	GO:0006790|GO:0005794|GO:0000139|GO:0018146|GO:0005975|GO:0006044|GO:0009405|GO:0001517|GO:0016021|GO:0044281|GO:0030203|GO:0042339	carbohydrate (N-acetylglucosamine 6-O) sulfotransferase 6	.	.	-	.
CUST_145010_PI430048170	1.77562e-05	6.26617	12.5636	12.5713	12.8369	12.0884	P	P	P	P	10.089	10.1541	9.66792	9.56602	P	P	P	P	CUST_145010_PI430048170	0	mRNA	GGGTGAAGGAGCTTCTTTATCTTGGTAACAGCATTATTTCAAGCATAACTTGTAATATAG	NM_004323	RefSeq	chr9	-	33252470	33264761	BAG1	573	GO:0005515|GO:0035556|GO:0005737|GO:0043066|GO:0070389|GO:0051087|GO:0006915|GO:0005634|GO:0005057|GO:0007166	BCL2-associated athanogene%2C transcript variant 1	.	.	-	.
CUST_127547_PI430048170	0.0230839	6.26263	6.80354	7.30636	7.24514	7.23015	P	P	P	P	4.18911	2.83829	5.91643	2.4641	A	A	P	A	CUST_127547_PI430048170	0	mRNA	TGAACCCATGGAATGTTAGAAAAGAGATGCTGTCTTCAAGAAAATATGCCAATAATTCCT	NM_198947	RefSeq	chr11	+	59107184	59127416	FAM111B	374393	GO:0008152|GO:0003824	family with sequence similarity 111%2C member B%2C transcript variant 1	.	.	-	.
CUST_130852_PI430048170	0.0212659	6.2592	7.59625	7.13156	9.09115	6.21613	P	P	P	P	5.23743	4.72622	5.95363	4.70936	P	P	P	P	CUST_130852_PI430048170	0	mRNA	CACCAAGGTTGTGGATCTTAAGGTATGTATGGAAAGGAACTCATTTATCAAATTGTAAGT	NM_018092	RefSeq	chr16	-	47081519	47144025	NETO2	81831	GO:0032983|GO:0035255|GO:0014069|GO:2000312	neuropilin (NRP) and tolloid (TLL)-like 2%2C transcript variant 1	.	.	-	.
CUST_135189_PI430048170	0.0115183	6.23362	8.99931	8.51147	7.54846	9.12013	P	P	P	P	5.54087	6.95815	6.18795	4.01218	P	P	P	A	CUST_135189_PI430048170	0	mRNA	GTCAAAAACCCCCAATGACTTTAGCAACAATTAAACACTGAAGCACTTGCAAAAATACAA	NM_207317	RefSeq	chr5	+	122129512	122153571	ZNF474	NA	NA	zinc finger protein 474	.	.	-	.
CUST_113654_PI430048170	0.00162578	6.20633	15.8884	16.0756	15.8659	15.8396	P	P	P	P	12.8187	13.3701	13.9031	12.7398	P	P	P	P	CUST_113654_PI430048170	0	mRNA	AGGAGCAGCAGGACGAGCATGGCTACATCTCCCGGTGCTTCACGCGGAAATACACGCTGC	NM_001540	RefSeq	chr7	+	76302557	76304297	HSPB1	3315	GO:0006986|GO:0005515|GO:0010467|GO:0043130|GO:0035924|GO:0030018|GO:0005886|GO:0071901|GO:0032731|GO:0038033|GO:0006928|GO:0005634|GO:0005615|GO:0042802|GO:0005829|GO:0035556|GO:0005737|GO:0001895|GO:0005080|GO:0005856|GO:0043122|GO:0070062|GO:0048010|GO:0043066|GO:0000502|GO:0019901|GO:0042535|GO:0005819|GO:0009615|GO:0045766|GO:0070527|GO:0043536|GO:0006446|GO:0008426|GO:2001028|GO:0006469|GO:…	heat shock 27kDa protein 1	.	.	-	.
CUST_134619_PI430048170	0.00558348	6.19525	11.1936	11.5887	10.869	11.2213	P	P	P	P	7.89007	8.53296	9.59422	7.50688	P	P	P	P	CUST_134619_PI430048170	0	mRNA	TGGGACTCACAGCTTTATTGGGCTTTCTTTGTGTCTTGTGTGTTTCTTTTATATTAAAGG	NM_031299	RefSeq	chr12	-	6848807	6852066	CDCA3	83461	GO:0003674|GO:0008150|GO:0007067|GO:0016567|GO:0005575|GO:0005829|GO:0051301	cell division cycle associated 3%2C transcript variant 1	.	.	-	.
CUST_62929_PI430048170	0.0192148	6.19389	9.29094	9.38019	9.23953	9.59284	P	P	P	P	6.22911	6.68266	7.83789	4.6117	P	P	P	P	CUST_62929_PI430048170	0	mRNA	CCATGGAAGTGTCACCATTGCACCTGTAAATGAAAATATGCAAGTCAACAAAATAAAGAA	NM_001067	RefSeq	chr17	-	40388520	40417950	TOP2A	7153	GO:0005515|GO:0000793|GO:0043130|GO:0042826|GO:0000819|GO:0005634|GO:0042803|GO:0007059|GO:0002244|GO:0040016|GO:0008144|GO:0019035|GO:0045944|GO:0005080|GO:0045070|GO:0008094|GO:0043065|GO:0009330|GO:0003918|GO:0000287|GO:0046982|GO:0008301|GO:0005814|GO:0005730|GO:0000228|GO:0008022|GO:0006312|GO:0003677|GO:0005524|GO:0006974|GO:0045870|GO:0043234|GO:0000712|GO:0003682|GO:0006268|GO:0030263|GO:…	topoisomerase (DNA) II alpha 170kDa	.	.	-	.
CUST_135485_PI430048170	0.0393908	6.18447	8.81425	8.01964	6.35352	8.5476	P	P	P	P	3.64442	6.53654	6.27247	2.54442	A	P	P	A	CUST_135485_PI430048170	0	mRNA	GTTTGCCGCTTCATCATTGTCTGTTGATTTTCTTCAAAAGAACAGGTTTTGAGCATTGGA	NM_001291516	RefSeq	chr9	-	136280941	136306901	MGC50722	399693	NA	uncharacterized MGC50722%2C transcript variant 1	.	.	-	.
CUST_136606_PI430048170	0.0003226	6.18229	10.5133	10.8538	11.1	10.1	P	P	P	P	7.8559	8.25354	8.18122	7.9141	P	P	P	P	CUST_136606_PI430048170	0	mRNA	GATTTTAGGGACATCTTCCATGGGCCTAGGCTAAAATAGTCATTGTGTTTTCTTTATATT	NM_001039569	RefSeq	chr2	-	223755329	223837602	AP1S3	130340	GO:0006892|GO:0006605|GO:0005765|GO:0032588|GO:0030117|GO:0005829|GO:0050690|GO:0019886|GO:0005905|GO:0000139|GO:0008565|GO:0061024|GO:0016032|GO:0030659	adaptor-related protein complex 1%2C sigma 3 subunit%2C transcript variant 1	.	.	-	.
CUST_127005_PI430048170	0.00029079	6.17546	11.1381	11.222	12.2255	11.4025	P	P	P	P	8.49886	9.52142	8.99282	8.48965	P	P	P	P	CUST_127005_PI430048170	0	mRNA	CGTTGTTAACCTCGAAAACATACTTTGTTGGCTGCAAAAATAAACAAAGGGAAACTCAAA	NM_022121	RefSeq	chr6	-	138088504	138107523	PERP	64065	GO:0005739|GO:0030057|GO:0002934|GO:0005794|GO:0072332|GO:0005887|GO:0097186|GO:0034113|GO:0097202|GO:0045862	PERP%2C TP53 apoptosis effector	.	.	-	.
CUST_128837_PI430048170	0.00637091	6.17041	8.65773	8.51734	8.31411	9.21645	P	P	P	P	6.46758	5.57541	6.80812	4.61954	P	P	P	P	CUST_128837_PI430048170	0	mRNA	ACCAGCTCTAAGTAATTCTAACGTCTTCATACCCAATCCCAAAGGCTCTTTTAAGAGCCA	NM_003522	RefSeq	chr6	+	26199558	26199988	HIST1H2BF	8343	GO:0046982|GO:0050830|GO:0006325|GO:0006334|GO:0019731|GO:0005634|GO:0005654|GO:0000786|GO:0003677|GO:0005615|GO:0002227|GO:0070062	histone cluster 1%2C H2bf	.	.	-	.
CUST_130005_PI430048170	0.00339925	6.16463	10.8869	9.26082	9.53319	9.29333	P	P	P	P	7.69312	6.62681	7.9363	6.28416	P	P	P	P	CUST_130005_PI430048170	0	mRNA	CCTTGAAGAGAATAGTAATGATGGGAATTTAGAGGTTTATGACTGAATTCCCTTTGACAT	NM_004665	RefSeq	chr6	-	132743869	132758008	VNN2	8875	GO:0017159|GO:0005886|GO:0015939|GO:0006928|GO:0031225	vanin 2%2C transcript variant 1	.	.	-	.
CUST_127093_PI430048170	0.0446801	6.16444	11.4998	11.1704	9.74206	11.6275	P	P	P	P	6.93618	9.68523	9.02058	4.9414	P	P	P	P	CUST_127093_PI430048170	0	mRNA	TTTAGATAACTCCAACACTAGTCTTCATTTCTCACAGCTCTGTTTTTGTTCTTGAGTCAA	NM_145054	RefSeq	chr17	+	9576626	9643461	CFAP52	146845	GO:0005515|GO:0005737|GO:0042995	cilia and flagella associated protein 52%2C transcript variant 2	.	.	-	.
CUST_129674_PI430048170	0.0133428	6.16261	11.4623	11.7107	11.5398	11.6362	P	P	P	P	8.40683	8.84821	10.0282	7.29355	P	P	P	P	CUST_129674_PI430048170	0	mRNA	CAGGGAACCGTGCAGTGTGCATTTTAAGACCTGGCCTGGAATAAATACGTTTTGTCTTTC	NM_012112	RefSeq	chr20	+	31739100	31801800	TPX2	22974	GO:0005515|GO:0019901|GO:0060236|GO:0008283|GO:0005874|GO:0005819|GO:0006915|GO:0005634|GO:0005525|GO:0005524|GO:0032147|GO:0007067|GO:0000922|GO:0005737|GO:0015630|GO:0043203|GO:0005654|GO:0051301	TPX2%2C microtubule-associated	.	.	-	.
CUST_2395_PI430048170	0.00318689	6.1618	10.4142	8.73616	8.92327	8.84711	P	P	P	P	7.21146	6.15894	7.36252	5.90602	P	P	P	P	CUST_2395_PI430048170	0	mRNA	CAAGTTTACTAAGAAACTTTGAAGGGCTATTTCAGTAGTATAGACCAGTGAGTCCTAAAT	NM_004665	RefSeq	chr6	-	132743869	132758008	VNN2	8875	GO:0017159|GO:0005886|GO:0015939|GO:0006928|GO:0031225	vanin 2%2C transcript variant 1	.	.	-	.
CUST_110753_PI430048170	0.00455118	6.15585	13.3358	13.6631	13.3293	13.4263	P	P	P	P	10.6071	10.1619	11.7602	10.0674	P	P	P	P	CUST_110753_PI430048170	0	mRNA	TGAGATCCCACTGGAGGGTAGGGGTGGTAATAAACTTCTCCAAACGATCGTTGTCATTTT	NM_032515	RefSeq	chr2	+	241558730	241574138	BOK	666	GO:0005515|GO:0051400|GO:0031966|GO:0046982|GO:0008630|GO:0048709|GO:0006919|GO:0008283|GO:0006915|GO:0005634|GO:0005741|GO:0051402|GO:0042803|GO:0097192|GO:0005739|GO:0005737|GO:0000139|GO:0072332|GO:0007420|GO:1900119|GO:0005789|GO:0016021|GO:0008584	BCL2-related ovarian killer	.	.	-	.
CUST_144014_PI430048170	0.000324834	6.15307	8.50852	7.96873	7.51531	8.13088	P	P	P	P	5.60997	5.2908	5.94559	4.67656	P	P	P	P	CUST_144014_PI430048170	0	mRNA	GTGGTGAAAGGGGCGTGGAGTTTCAATATCAATAAACCACCTGATATCAATAAGCCAAAA	NM_003227	RefSeq	chr7	-	100620415	100641550	TFR2	7036	GO:0006879|GO:0005737|GO:0004998|GO:0005887|GO:0006826|GO:0006898	transferrin receptor 2%2C transcript variant 1	.	.	-	.
CUST_127099_PI430048170	3.22012e-05	6.14746	12.6576	12.8427	12.6914	12.8449	P	P	P	P	9.89447	9.95697	10.3699	10.2875	P	P	P	P	CUST_127099_PI430048170	0	mRNA	TTGTTGTTGTTGTTTTTTCATGCCCCATACTACTGAATAAACTAGTTCTGTGCGGGTACA	NM_001408	RefSeq	chr1	+	109250018	109275756	CELSR2	1952	GO:0022407|GO:0006355|GO:0005886|GO:0004930|GO:0005509|GO:0003341|GO:0021999|GO:0032880|GO:0048813|GO:0042384|GO:0005737|GO:0007186|GO:0021591|GO:0033326|GO:0016021|GO:0016055|GO:0001764|GO:0007156	cadherin%2C EGF LAG seven-pass G-type receptor 2	.	.	-	.
CUST_132473_PI430048170	8.00572e-05	6.14417	11.9392	12.4199	11.8687	12.6662	P	P	P	P	9.28735	9.61943	9.75996	9.84404	P	P	P	P	CUST_132473_PI430048170	0	mRNA	GCTGGAAGCTTGATCAAGTCCTGTTTCTTCTTGACACAGACTGATTAAAAATTAAAAGAA	NM_017982	RefSeq	chr1	-	223220818	223364202	SUSD4	55061	GO:0030449|GO:0045959|GO:0045957|GO:0016021	sushi domain containing 4%2C transcript variant 1	.	.	-	.
CUST_143316_PI430048170	0.000554064	6.13937	8.71143	9.23005	9.55986	9.43317	P	P	P	P	6.15648	7.21506	6.88959	5.98071	P	P	P	P	CUST_143316_PI430048170	0	mRNA	TTGATGTGCTTCTGCTGAGCAAGGATGAAGATGGGAAGGCATTGTCAGATGAGGATATAA	NM_023944	RefSeq	chr19	+	15673017	15697174	CYP4F12	66002	GO:0019369|GO:0000038|GO:0001676|GO:0006805|GO:0017144|GO:0055078|GO:0044281|GO:0043231|GO:0036101|GO:0005737|GO:0016324|GO:0042371|GO:0008392|GO:0070330|GO:0005506|GO:0019373|GO:0018685|GO:0050051|GO:0003091|GO:0003095|GO:0030195|GO:0005789|GO:0016021|GO:0047057|GO:0042360|GO:0020037|GO:0055114	cytochrome P450%2C family 4%2C subfamily F%2C polypeptide 12%2C transcript variant 1	.	.	-	.
CUST_29963_PI430048170	0.00737132	6.13816	7.94095	7.69894	7.78733	6.99286	P	P	P	P	5.04746	4.66879	5.93757	3.43689	P	P	P	A	CUST_29963_PI430048170	0	mRNA	TTACGGATGAGTTCTGGAAAAGACCCAGCTATGATTCATAAAAACACTTCTGGATGAATC	NM_004112	RefSeq	chr17	+	7439026	7444932	FGF11	2256	GO:0007165|GO:0007267|GO:0005576|GO:0008083|GO:0007399	fibroblast growth factor 11%2C transcript variant 1	.	.	-	.
CUST_143141_PI430048170	0.0182637	6.12447	8.65286	8.91598	9.19244	8.73868	P	P	P	P	5.02975	6.30671	7.46193	4.44191	P	P	P	A	CUST_143141_PI430048170	0	mRNA	GTGTCTAATAAAAAGTATTTGAACCTTGGGAGCACCCAAGCTTGCTCATGTGGCAAAAAA	NM_182687	RefSeq	chr16	-	2972790	2980539	PKMYT1	9088	GO:0005515|GO:0007088|GO:0005794|GO:0005783|GO:0000079|GO:0005524|GO:0046872|GO:0005829|GO:0007067|GO:0000082|GO:0004672|GO:0016020|GO:0000139|GO:0004674|GO:0016301|GO:0000086|GO:0010923|GO:0005789|GO:0051726|GO:0005654|GO:0006468|GO:0000278	protein kinase%2C membrane associated tyrosine/threonine 1%2C transcript variant 2	.	.	-	.
CUST_142606_PI430048170	0.00207183	6.12246	8.68735	7.66874	7.61745	7.36985	P	P	P	P	5.49553	5.22215	5.39162	5.13898	P	P	P	P	CUST_142606_PI430048170	0	mRNA	CACCTTCCTATGTTTTCATGGTTGTAAAACATAATAAAACCTCCCACGTGGAAGACTTGG	NM_001030059	RefSeq	chr10	+	120456953	120589855	PPAPDC1A	196051	GO:0005886|GO:0046839|GO:0045087|GO:0008195|GO:0016021|GO:0038096	phosphatidic acid phosphatase type 2 domain containing 1A	.	.	-	.
CUST_128279_PI430048170	0.0130791	6.11595	11.4303	11.5129	11.4807	11.359	P	P	P	P	8.08653	8.40997	10.0334	7.37361	P	P	P	P	CUST_128279_PI430048170	0	mRNA	CCTTGCTGCCATGTGGATGCTGTTGTGATTGCTGTTTGTATATTATCAAAATGTTTTTAT	NM_018154	RefSeq	chr19	-	14119508	14136628	ASF1B	55723	GO:0005515|GO:0000790|GO:0006355|GO:0006335|GO:0006336|GO:0007275|GO:0007283|GO:0006351|GO:0030154|GO:0042393|GO:0043234|GO:0005654|GO:0016568	anti-silencing function 1B histone chaperone	.	.	-	.
CUST_91131_PI430048170	0.000149054	6.10402	7.0373	7.04574	7.29047	7.93519	P	P	P	P	4.12157	5.13685	4.64284	4.96972	P	P	P	P	CUST_91131_PI430048170	0	mRNA	TCATTGAGGAGCTGCAGATCTTCTCATCGGGACAGCCCGTGCAGAATCTGCTCCTGGACA	NM_020210	RefSeq	chr15	+	90184919	90229660	SEMA4B	10509	GO:0005886|GO:0045202|GO:0004872|GO:0016021|GO:0030154|GO:0007399	sema domain%2C immunoglobulin domain (Ig)%2C transmembrane domain (TM) and short cytoplasmic domain%2C (semaphorin) 4B%2C transcript variant 1	.	.	-	.
CUST_141290_PI430048170	0.00322397	6.09167	10.9674	10.3789	9.24175	10.6915	P	P	P	P	7.11262	8.68353	7.96597	6.88922	P	P	P	P	CUST_141290_PI430048170	0	mRNA	TGAGGCCGGTCCACAGGGTCCCAACCCCTTGTCTTCAAATAAAGTATAATGTAACATAAA	NM_152784	RefSeq	chr19	+	5720676	5778731	CATSPERD	257062	GO:0007338|GO:0035036|GO:0005886|GO:0036128|GO:0007275|GO:0097228|GO:0007283|GO:0030317|GO:0048240|GO:0032504	catsper channel auxiliary subunit delta	.	.	-	.
CUST_141462_PI430048170	0.0348675	6.08384	10.4272	9.50397	10.3591	10.9444	P	P	P	P	5.55258	8.1596	9.01888	5.0801	P	P	P	P	CUST_141462_PI430048170	0	mRNA	CACTCTAACCTCTCCAGCTTATCTAACATGTCATAAACATAATAAATCTGTGTTGTCCAA	NM_057157	RefSeq	chr10	+	93073474	93077884	CYP26A1	1592	GO:0006805|GO:0005506|GO:0071300|GO:0044281|GO:0007417|GO:0009952|GO:0048384|GO:0014032|GO:0019825|GO:0048387|GO:0006766|GO:0034653|GO:0008152|GO:0001972|GO:0008401|GO:0005789|GO:0020037|GO:0055114	cytochrome P450%2C family 26%2C subfamily A%2C polypeptide 1%2C transcript variant 2	.	.	-	.
CUST_129157_PI430048170	0.00135582	6.05437	12.9241	13.3267	13.1515	13.3349	P	P	P	P	10.0219	10.5314	11.3061	10.1529	P	P	P	P	CUST_129157_PI430048170	0	mRNA	TTGTGGCTGTGTGTGTGACTGTGAGTGTGAGTGACAGATACATAGTTTCATTGGTCATTT	NM_001447	RefSeq	chr5	-	151504091	151568944	FAT2	2196	GO:0005913|GO:0005886|GO:0005509|GO:0010631|GO:0005634|GO:0016021|GO:0007156|GO:0070062	FAT atypical cadherin 2	.	.	-	.
CUST_92846_PI430048170	0.00113796	6.04131	7.88122	7.15075	8.05012	8.05137	P	P	P	P	4.24093	5.49859	4.94953	5.78953	P	P	P	P	CUST_92846_PI430048170	0	mRNA	TAGTAAACCGAGAGTAGCGACTCCAGAAGTTGTAAGCAAAATAGCCCAGTATAAGCGGGA	NM_000280	RefSeq	chr11	-	31784791	31811353	PAX6	5080	GO:0005515|GO:0004842|GO:0000790|GO:0003700|GO:0006366|GO:0000981|GO:0001654|GO:0001755|GO:0000132|GO:0007224|GO:0003309|GO:0021796|GO:0003690|GO:0021798|GO:0021797|GO:0007411|GO:0022027|GO:0009887|GO:0019901|GO:0001709|GO:0023019|GO:0021549|GO:0000122|GO:0003322|GO:0000978|GO:0007417|GO:0000979|GO:0021593|GO:0010975|GO:0005654|GO:0008134|GO:0016567|GO:0021983|GO:0005634|GO:0009950|GO:0005737|GO:…	paired box 6%2C transcript variant 1	.	.	-	.
CUST_128770_PI430048170	0.00194688	6.02696	13.999	14.0566	14.2003	14.0128	P	P	P	P	11.0025	11.9102	11.8387	10.8509	P	P	P	P	CUST_128770_PI430048170	0	mRNA	CCAGCACAGGGGCCCTGAATTTATGTGGTTTTTATACATTTTTTAATAAGATGCACTTTA	NM_020210	RefSeq	chr15	+	90184919	90229660	SEMA4B	10509	GO:0005886|GO:0045202|GO:0004872|GO:0016021|GO:0030154|GO:0007399	sema domain%2C immunoglobulin domain (Ig)%2C transmembrane domain (TM) and short cytoplasmic domain%2C (semaphorin) 4B%2C transcript variant 1	.	.	-	.
CUST_122328_PI430048170	5.69576e-05	6.01408	8.70524	8.97397	9.30656	9.38777	P	P	P	P	6.64053	6.28613	6.08485	6.95421	P	P	P	P	CUST_122328_PI430048170	0	mRNA	CTTGGCATTTACACTGTGGCTTTAGCTTTCAAACCAGAGGTTCCTCTTACCCAGCAAAAA	NM_033171	RefSeq	chr21	+	39657319	39662889	B3GALT5	10317	GO:0005794|GO:0000139|GO:0005783|GO:0008499|GO:0006486|GO:0016021	UDP-Gal:betaGlcNAc beta 1%2C3-galactosyltransferase%2C polypeptide 5%2C transcript variant 3	.	.	-	.
CUST_142481_PI430048170	0.0127555	6.00972	7.10326	9.01667	6.82202	8.52763	P	P	P	P	4.66795	5.35134	5.9368	5.94947	P	P	P	P	CUST_142481_PI430048170	0	mRNA	GACTCTTGTTCTTGTCTGATCTCTTGTCAAATTGTTATTTTGTAATGAACTGCGTCTCCT	NM_001136504	RefSeq	chr1	-	202590596	202643453	SYT2	127833	GO:0005515|GO:0005544|GO:0005215|GO:0030054|GO:0005886|GO:0042584|GO:0005509|GO:0006810|GO:0009405|GO:0030672|GO:0016021|GO:0043231	synaptotagmin II%2C transcript variant 2	.	.	-	.
CUST_131576_PI430048170	6.57631e-06	6.00852	14.0104	14.124	14.4776	13.8812	P	P	P	P	11.2137	11.7954	11.5252	11.6208	P	P	P	P	CUST_131576_PI430048170	0	mRNA	CCTCTTCTAAACCATGATGTGGCACATTTTGGTGTTAATAAAACACAACACACAAAGTAA	NM_198488	RefSeq	chr8_KI270816v1_alt	-	200979	210791	FAM83H	286077	GO:0031214	family with sequence similarity 83%2C member H	.	.	-	.
CUST_54454_PI430048170	0.0346183	6.00064	11.1946	10.6629	9.47468	11.1665	P	P	P	P	6.53448	9.32348	8.61293	5.22803	P	P	P	P	CUST_54454_PI430048170	0	mRNA	AACATCAGACACTGGATCAACCCTAAAAAGGAGTCCATCCACAGCATCCAAGGATCCATA	NM_001122961	RefSeq	chr1	-	109105950	109113857	C1orf194	127003	NA	chromosome 1 open reading frame 194	.	.	-	.
CUST_135494_PI430048170	0.00218224	5.99512	14.2468	14.7252	14.2929	14.192	P	P	P	P	10.895	12.3308	12.1553	11.3517	P	P	P	P	CUST_135494_PI430048170	0	mRNA	GGAAATTTATTTATAGCATGAAAATAAACCTGGTGGCTGGAGTCTGCTTGTACGGTCAAA	NM_002705	RefSeq	chr16	-	4882506	4937135	PPL	5493	GO:0005515|GO:0005739|GO:0030057|GO:0005886|GO:0005200|GO:0031424|GO:0005634|GO:0005856|GO:0070062	periplakin	.	.	-	.
CUST_79642_PI430048170	0.000543343	5.98456	8.31312	7.25898	7.24657	7.64743	P	P	P	P	5.05546	4.90607	5.44277	4.94884	P	P	P	P	CUST_79642_PI430048170	0	mRNA	TCTTGCTTCCCATGTACAGTTTGTAAATCAGATCAAAAACATAAAAGTTCCTGCACCATG	NM_003841	RefSeq	chr8	+	23102813	23117437	TNFRSF10C	8794	GO:0007165|GO:0045569|GO:0005887|GO:0006915|GO:0031225|GO:0004888	tumor necrosis factor receptor superfamily%2C member 10c%2C decoy without an intracellular domain	.	.	-	.
CUST_131353_PI430048170	0.0015371	5.98181	9.39333	8.48686	9.35329	10.0678	P	P	P	P	6.80709	7.18522	6.38447	6.90805	P	P	P	P	CUST_131353_PI430048170	0	mRNA	AAAGTACTTTTATAAAATATAATTTAAGCTTTCAAAGGGGTGTGAGAGGGAGATGGTGGG	NM_001139456	RefSeq	chr7	-	138594284	138679045	SVOPL	136306	GO:0022857|GO:0016021|GO:0055085	SVOP-like%2C transcript variant 1	.	.	-	.
CUST_135745_PI430048170	0.000336894	5.97518	12.2685	11.6569	11.7271	11.3102	P	P	P	P	8.60605	9.60294	9.58007	8.73407	P	P	P	P	CUST_135745_PI430048170	0	mRNA	GTGCCCAGCACGGGACCCGGCTGCAGGGGACCTTCAATAAACACTTGTCCAGTGAAAAAA	NM_004195	RefSeq	chr1	-	1203507	1206709	TNFRSF18	8784	GO:0007165|GO:0043066|GO:0005031|GO:0005887|GO:0006915|GO:0005576|GO:0009897|GO:0033209	tumor necrosis factor receptor superfamily%2C member 18%2C transcript variant 1	.	.	-	.
CUST_132126_PI430048170	0.041227	5.97424	10.5814	10.2106	8.08147	10.3913	P	P	P	P	5.74271	8.66925	7.92272	4.43671	P	P	P	P	CUST_132126_PI430048170	0	mRNA	GTCTATACAAATCAACCCACGGGAGACTATTTCACACAATTTAATACAGGAAGTCGATAA	NM_015653	RefSeq	chr22	+	45413690	45432422	RIBC2	26150	GO:0005515|GO:0005634	RIB43A domain with coiled-coils 2	.	.	-	.
CUST_140132_PI430048170	0.0116108	5.96208	6.5	8.15152	6.23112	8.252	P	P	P	P	3.91016	4.96532	5.76757	4.69241	A	P	P	P	CUST_140132_PI430048170	0	mRNA	GGCAGCTTATCCCATGTAACTTTATCCGTTTAGTGGAATTCCAGTAAAAATCCAATTTTA	NM_207419	RefSeq	chr16	-	1088225	1096244	C1QTNF8	NA	NA	C1q and tumor necrosis factor related protein 8	.	.	-	.
CUST_52073_PI430048170	0.0052799	5.95779	9.26186	9.93036	10.1463	8.15838	P	P	P	P	6.25853	7.60509	7.37368	6.08504	P	P	P	P	CUST_52073_PI430048170	0	mRNA	AAGAATCACAAAGAACTGTGTCAACTAGCAGAGAGTCCAAGCAGAAGGGCAGATGGACTT	NM_024812	RefSeq	chr8	+	103140692	103230305	BAALC	79870	GO:0005737|GO:0016020	brain and acute leukemia%2C cytoplasmic%2C transcript variant 1	.	.	-	.
CUST_136673_PI430048170	0.0139164	5.9541	7.19192	7.13069	6.9495	7.32054	P	P	P	P	3.49038	5.2922	5.19608	3.10703	A	P	P	A	CUST_136673_PI430048170	0	mRNA	CCAATAAGTGTCTTGAAATCCTTGTGGGGAAAGGCAGGACAAAAATAATTAGTTAATTAG	NM_006580	RefSeq	chr3	+	190387871	190412143	CLDN16	10686	GO:0005515|GO:0007588|GO:0015693|GO:0016338|GO:0005886|GO:0005198|GO:0015095|GO:0005923|GO:0006875|GO:0016021|GO:0042802	claudin 16	.	.	-	.
CUST_133350_PI430048170	0.00461612	5.95364	12.7198	12.9597	12.6367	12.7142	P	P	P	P	9.93613	9.52171	11.1198	9.51047	P	P	P	P	CUST_133350_PI430048170	0	mRNA	GGAGGGTAGGGGTGGTAATAAACTTCTCCAAACGATCGTTGTCATTTTAGACAGAAAAAA	NM_032515	RefSeq	chr2	+	241558730	241574138	BOK	666	GO:0005515|GO:0051400|GO:0031966|GO:0046982|GO:0008630|GO:0048709|GO:0006919|GO:0008283|GO:0006915|GO:0005634|GO:0005741|GO:0051402|GO:0042803|GO:0097192|GO:0005739|GO:0005737|GO:0000139|GO:0072332|GO:0007420|GO:1900119|GO:0005789|GO:0016021|GO:0008584	BCL2-related ovarian killer	.	.	-	.
CUST_134666_PI430048170	1.57172e-06	5.94992	11.125	11.4161	11.4478	11.0933	P	P	P	P	8.87556	8.70419	8.41364	8.79298	P	P	P	P	CUST_134666_PI430048170	0	mRNA	TGTCACTTCCGCCATCGTGGTCATCACTTCAGGCATCGCAGCCATCGTGTTGTCACGCTA	NM_033504	RefSeq	chr1	-	32894594	32901352	TMEM54	113452	GO:0003674|GO:0008150|GO:0005575|GO:0016021	transmembrane protein 54	.	.	-	.
CUST_74671_PI430048170	0.00611124	5.94663	7.14776	7.35666	7.54957	7.45698	P	P	P	P	5.05099	4.44736	5.51232	3.56654	P	P	P	A	CUST_74671_PI430048170	0	mRNA	TAAAACCTGAAAAAAGGTTACTAAGTGATGGACAACAGCACCTTACGGAAAGCCTGAGAG	NM_001813	RefSeq	chr4	-	103105805	103198409	CENPE	1062	GO:0008017|GO:0005515|GO:0005634|GO:0007079|GO:0005829|GO:0019886|GO:0005737|GO:0051315|GO:0007059|GO:0051382|GO:0015630|GO:0045860|GO:0016887|GO:0007018|GO:0005871|GO:0005694|GO:0005874|GO:0030496|GO:0007275|GO:0003777|GO:0005524|GO:0000940|GO:0016020|GO:0007596|GO:0008152|GO:0000776|GO:0000779|GO:0043515|GO:0007080|GO:0000778|GO:0030071|GO:0000278|GO:0000775|GO:0051301	centromere protein E%2C 312kDa%2C transcript variant 1	.	.	-	.
CUST_135101_PI430048170	0.00599798	5.94246	8.51709	8.72968	6.9116	8.39689	P	P	P	P	4.77784	6.58774	5.96649	4.5802	P	P	P	P	CUST_135101_PI430048170	0	mRNA	AAAGAGATTCAGGACTACTCCCATCTTTGGTTACAAGAGAAGGAAACAGGTTATAATCCC	NM_206996	RefSeq	chr1	-	117953664	118185225	SPAG17	200162	GO:0005737|GO:0005874|GO:0005654|GO:0036126	sperm associated antigen 17	.	.	-	.
CUST_132911_PI430048170	0.00020271	5.94203	13.5857	13.8459	13.8759	14.1057	P	P	P	P	11.5882	11.1548	11.5609	10.7003	P	P	P	P	CUST_132911_PI430048170	0	mRNA	TGCTAACTGGATAAAGTTTGTGCAGCACATTCCTGAGTGTACGATATTGACCTGTAGCCC	NM_001004354	RefSeq	chr9	-	137299630	137302251	NRARP	NA	NA	NOTCH-regulated ankyrin repeat protein	.	.	-	.
CUST_131171_PI430048170	0.0233644	5.94086	10.3375	10.1398	8.9361	10.3444	P	P	P	P	6.04235	8.65738	7.67584	5.12148	P	P	P	P	CUST_131171_PI430048170	0	mRNA	CCCCCAGTCAGAACTGTGAAACAGGGAAATTTTGGGGTGGGAGTAAAAGCAAATTTGGAA	NM_001013625	RefSeq	chr1	-	161364730	161367883	CFAP126	257177	GO:0005737|GO:0016324|GO:0072372|GO:0036064	cilia and flagella associated protein 126	.	.	-	.
CUST_127972_PI430048170	6.19431e-05	5.93823	13.1152	13.8257	13.8325	13.5147	P	P	P	P	11.0011	11.2807	10.805	10.9947	P	P	P	P	CUST_127972_PI430048170	0	mRNA	CTTCGAATGTGGAGCCTGAAGATCTAAGATCCTAACATGTACATTTTATGTAAATATGTG	NM_030916	RefSeq	chr1	-	161070990	161089595	PVRL4	81607	GO:0005515|GO:0005886|GO:0005912|GO:0034329|GO:0016032|GO:0016021|GO:0007155|GO:0045216|GO:0034332|GO:0070062	poliovirus receptor-related 4	.	.	-	.
CUST_134961_PI430048170	0.001511	5.93505	9.73133	9.8193	11.0985	9.63415	P	P	P	P	7.16941	7.84489	8.14494	7.1485	P	P	P	P	CUST_134961_PI430048170	0	mRNA	ATGGTGGAGAAGACTCTTGCTTCCTCCAAGTGTTTGAAAACACAAAATGCGATATGAAAA	NM_002563	RefSeq	chr3	+	152834946	152838054	P2RY1	5028	GO:0005515|GO:0010469|GO:0005886|GO:0060406|GO:0007200|GO:0007193|GO:0007204|GO:0030425|GO:0005739|GO:0016323|GO:0042312|GO:0043270|GO:0016324|GO:0045944|GO:0045211|GO:0097110|GO:0046887|GO:0004872|GO:0070374|GO:0046982|GO:0009986|GO:0090075|GO:0023019|GO:0007568|GO:0030168|GO:0031686|GO:0045032|GO:0010700|GO:0045031|GO:0070848|GO:0005524|GO:0072659|GO:0019233|GO:0044297|GO:0009612|GO:0051100|GO:…	purinergic receptor P2Y%2C G-protein coupled%2C 1	.	.	-	.
CUST_136245_PI430048170	0.000916067	5.93336	11.616	12.2997	11.739	10.7775	P	P	P	P	8.73192	9.54907	9.48455	8.49186	P	P	P	P	CUST_136245_PI430048170	0	mRNA	GGTATCCCTCCATGCCCTTCTGTAATAAATATCTGGAAAAAACATTAAACAATAGGCAAA	NM_001143818	RefSeq	chr18	+	63887704	63903890	SERPINB2	5055	GO:0010951|GO:0005737|GO:0043066|GO:0005886|GO:0004867|GO:0007596|GO:0005576|GO:0005615|GO:0042730	serpin peptidase inhibitor%2C clade B (ovalbumin)%2C member 2%2C transcript variant 1	.	.	-	.
CUST_143778_PI430048170	0.000226673	5.9308	9.83081	9.79817	9.35906	8.83638	P	P	P	P	6.64119	6.46012	7.51699	6.91226	P	P	P	P	CUST_143778_PI430048170	0	mRNA	TAAATGTGCCTGGTGCATGAGAAACTCTTGTTTCAGCTCTTGGCCTTTACCCATGACTCA	NM_147161	RefSeq	chr1	+	54548133	54610332	ACOT11	26027	GO:0009266|GO:0035556|GO:0047617|GO:0052689|GO:0005737|GO:0009409|GO:0006631|GO:0008289|GO:0070062	acyl-CoA thioesterase 11%2C transcript variant 2	.	.	-	.
CUST_133140_PI430048170	6.05194e-05	5.91066	8.7256	9.26932	8.49738	8.69608	P	P	P	P	5.9872	6.6139	5.81795	6.48444	P	P	P	P	CUST_133140_PI430048170	0	mRNA	TAAATCTTGGCTGACAGTGGGAAGCACCAGGTTTGAAATCAGATGGCTTTATTTTTCTTT	NM_001029870	RefSeq	chr4	-	76894928	76897849	SOWAHB	NA	NA	sosondowah ankyrin repeat domain family member B	.	.	-	.
CUST_97927_PI430048170	0.000298093	5.9002	10.3453	9.65203	9.8874	9.30748	P	P	P	P	6.7926	7.56114	7.75761	6.76324	P	P	P	P	CUST_97927_PI430048170	0	mRNA	AGTCACACTGTGGCCAGTAAAATACTATTGCCTCATATTGTCCTCTGCAAGCTTCTTGCT	NM_005562	RefSeq	chr1	+	183186038	183245127	LAMC2	3918	GO:0048471|GO:0034329|GO:0005576|GO:0005607|GO:0005615|GO:0005610|GO:0008544|GO:0016020|GO:0022617|GO:0030198|GO:0031581|GO:0007155|GO:0008201|GO:0005938	laminin%2C gamma 2%2C transcript variant 1	.	.	-	.
CUST_74672_PI430048170	0.00724182	5.87383	7.80323	7.91166	7.71605	7.87474	P	P	P	P	4.93416	5.52362	5.95786	4.00395	P	P	P	A	CUST_74672_PI430048170	0	mRNA	GTGAATCTTTCAGAGAAGGAAACTGAAATATCAACCATTCAAAAGCAGTTAGAAGCAATC	NM_001813	RefSeq	chr4	-	103105805	103198409	CENPE	1062	GO:0008017|GO:0005515|GO:0005634|GO:0007079|GO:0005829|GO:0019886|GO:0005737|GO:0051315|GO:0007059|GO:0051382|GO:0015630|GO:0045860|GO:0016887|GO:0007018|GO:0005871|GO:0005694|GO:0005874|GO:0030496|GO:0007275|GO:0003777|GO:0005524|GO:0000940|GO:0016020|GO:0007596|GO:0008152|GO:0000776|GO:0000779|GO:0043515|GO:0007080|GO:0000778|GO:0030071|GO:0000278|GO:0000775|GO:0051301	centromere protein E%2C 312kDa%2C transcript variant 1	.	.	-	.
CUST_143154_PI430048170	0.0394022	5.85997	7.88636	7.55675	8.61617	6.97634	P	P	P	P	6.38012	6.00011	2.91185	2.61677	P	P	A	A	CUST_143154_PI430048170	0	mRNA	TTCTGTGCATGTTCTGGTCGCATGTATAATGCAATAAACTCTGGAAATGAGTTCAAAAAA	NM_002148	RefSeq	chr2	+	176116763	176119942	HOXD10	3236	GO:0035137|GO:0008344|GO:0035136|GO:0003700|GO:0021520|GO:0048704|GO:0005634|GO:0009954|GO:0030326|GO:0009952|GO:0006351|GO:0007338|GO:0050905|GO:0043565|GO:0007519|GO:0003682|GO:0045944|GO:0048935	homeobox D10	.	.	-	.
CUST_126983_PI430048170	0.0074442	5.85534	9.53901	9.55362	9.51569	9.5669	P	P	P	P	6.95509	6.40179	7.90709	5.93722	P	P	P	P	CUST_126983_PI430048170	0	mRNA	GAGGGAAGGGTTTCTCTATTAAAATGCATTCGTTGTGTTTTTTAAGATAGTGTAACTTGC	NM_005573	RefSeq	chr5	+	126776622	126837020	LMNB1	4001	GO:0031965|GO:0016020|GO:0005198|GO:0043274|GO:0005637|GO:0006915|GO:0005654|GO:0005635|GO:0005638|GO:0006921	lamin B1%2C transcript variant 1	.	.	-	.
CUST_107273_PI430048170	0.0198896	5.85005	13.168	12.5701	11.5408	13.1965	P	P	P	P	8.9652	11.2235	10.6168	8.05262	P	P	P	P	CUST_107273_PI430048170	0	mRNA	GTGGATCTAATGCCTTAAGTGTGCACAGCCCAGAGAAATAAAATACTACTTTAAAACGAA	NM_001101376	RefSeq	chr1	+	43147922	43156396	FAM183A	440585	NA	family with sequence similarity 183%2C member A	.	.	-	.
CUST_128077_PI430048170	0.0487867	5.8493	12.1247	11.0961	10.2128	12.3936	P	P	P	P	7.05574	9.86174	10.1587	5.75429	P	P	P	P	CUST_128077_PI430048170	0	mRNA	CTTGTGGGTTAGAGGAACAAATATCTAGACATTCAATCTTCACTCTTTCAATTGTGCATT	NM_031457	RefSeq	chr11	+	60699573	60715811	MS4A8	83661	GO:0016021	membrane-spanning 4-domains%2C subfamily A%2C member 8	.	.	-	.
CUST_142643_PI430048170	0.00468212	5.8467	10.5073	8.83514	9.43574	9.2265	P	P	P	P	7.15353	6.79253	7.16656	7.23908	P	P	P	P	CUST_142643_PI430048170	0	mRNA	GAGGGGGAAATTTGTATATTAGAAACTTATTCATCCCACTCAGGACAATAAAAACGAATG	NM_022468	RefSeq	chr16	+	3046680	3060723	MMP25	64386	GO:0006954|GO:0005886|GO:0016020|GO:0005509|GO:0005578|GO:0006508|GO:0008270|GO:0016021|GO:0031225|GO:0004222|GO:0060022	matrix metallopeptidase 25	.	.	-	.
CUST_134170_PI430048170	0.0193194	5.84357	12.9962	12.5103	11.4538	13.1473	P	P	P	P	8.88448	11.1057	10.5493	7.99082	P	P	P	P	CUST_134170_PI430048170	0	mRNA	GGATCTAATGCCTTAAGTGTGCACAGCCCAGAGAAATAAAATACTACTTTAAAACGAAAA	NM_001101376	RefSeq	chr1	+	43147922	43156396	FAM183A	440585	NA	family with sequence similarity 183%2C member A	.	.	-	.
CUST_133734_PI430048170	0.000131371	5.83723	10.5972	10.0041	10.1267	10.9224	P	P	P	P	7.84397	8.23347	8.09942	7.32498	P	P	P	P	CUST_133734_PI430048170	0	mRNA	TAAGATGACTAAGTCGTTTATGTTGCTCCCACCTCACACAAAGTTAAAACTATTTGTTAC	NM_014265	RefSeq	chr8	+	24294039	24359018	ADAM28	10863	GO:0005886|GO:0006508|GO:0005576|GO:0008270|GO:0007283|GO:0016021|GO:0004222|GO:0008237	ADAM metallopeptidase domain 28%2C transcript variant 1	.	.	-	.
CUST_126981_PI430048170	5.80965e-05	5.83053	14.6165	14.9817	15.3757	14.6284	P	P	P	P	12.2815	12.7647	11.9075	12.4802	P	P	P	P	CUST_126981_PI430048170	0	mRNA	TGTGGCCTGGCAGTATCTTGGGATAGCCAGCACTGGGAATAAAGATGGCCATGAACAGTC	NM_007183	RefSeq	chr11	+	394182	404908	PKP3	11187	GO:0030057|GO:0016337|GO:0005886|GO:0005911|GO:0002159|GO:0005634|GO:0050839|GO:0090002	plakophilin 3%2C transcript variant 1	.	.	-	.
CUST_138054_PI430048170	0.00549425	5.82898	8.03507	8.67141	7.85956	7.88574	P	P	P	P	5.19114	6.71414	4.7828	4.7176	P	P	P	P	CUST_138054_PI430048170	0	mRNA	ATTATTTTAGCTTTAAAAGGAAATAAGGGGTTCAGATTTGAAAGGGGGTGGTATGGGTGG	NM_022143	RefSeq	chr7	-	128027070	128030949	LRRC4	64101	GO:0005515|GO:0030054|GO:0043197|GO:0050808|GO:0050807|GO:0045211|GO:0016021|GO:0060076|GO:0097119	leucine rich repeat containing 4	.	.	-	.
CUST_139460_PI430048170	0.000531403	5.8274	11.7086	11.4117	12.6953	11.7044	P	P	P	P	8.95995	9.5754	9.92374	9.02364	P	P	P	P	CUST_139460_PI430048170	0	mRNA	GCGCAGTCCAGAGCATGTATGAATAATCTCATAAAACAGTATCACAGACATTAAGCTAAA	NM_031439	RefSeq	chr8	-	10723767	10730574	SOX7	83595	GO:0001706|GO:0003700|GO:0008285|GO:0006357|GO:0006366|GO:0044212|GO:0003705|GO:0005634|GO:0060828|GO:0043280|GO:0043565|GO:0005737|GO:0045893|GO:0045892	SRY (sex determining region Y)-box 7	.	.	-	.
CUST_128947_PI430048170	0.00416077	5.8274	9.15056	9.25308	7.99237	9.13425	P	P	P	P	5.77242	7.13328	6.80316	5.15529	P	P	P	P	CUST_128947_PI430048170	0	mRNA	TAATTTAATAACTAGGGACACCTGTGTGCCACAGCTGTGGCACAGACTCCCACTAAAGAA	NM_058180	RefSeq	chr21	-	46301129	46323899	C21orf58	54058	NA	chromosome 21 open reading frame 58%2C transcript variant 1	.	.	-	.
CUST_39346_PI430048170	0.00864671	5.8232	7.90255	7.89245	7.87085	7.77791	P	P	P	P	4.5409	5.12554	6.34953	4.32547	P	P	P	P	CUST_39346_PI430048170	0	mRNA	CTATGAACCACACAAAGGAAAGCTAAAACCATGGGGGCAATCTAAAGAAAATAATTATCT	NM_016359	RefSeq	chr15	+	41332693	41381050	NUSAP1	51203	GO:0008017|GO:0007076|GO:0000070|GO:0005737|GO:0000281|GO:0005694|GO:0040001|GO:0005730|GO:0005634|GO:0005876|GO:0045840|GO:0003677	nucleolar and spindle associated protein 1%2C transcript variant 1	.	.	-	.
CUST_135656_PI430048170	0.000565878	5.8156	7.5465	7.14185	7.77222	6.54422	P	P	P	P	4.99557	4.81127	4.93007	4.29307	P	P	P	A	CUST_135656_PI430048170	0	mRNA	GGTCTCACCCAACTGCAGTTTACTATTGCTATCTTTTCTGGATGATCAGAAAAATAATTC	NM_005814	RefSeq	chr1	-	167052835	167090631	GPA33	10223	GO:0005887|GO:0004872|GO:0070062	glycoprotein A33 (transmembrane)	.	.	-	.
CUST_143169_PI430048170	0.00451135	5.8104	8.88983	8.80602	8.91936	8.99681	P	P	P	P	5.81109	6.02122	7.27131	5.76407	P	P	P	P	CUST_143169_PI430048170	0	mRNA	CTTAATGTTGACTTCTATTACTCCTGCATGGAGCAGTTGTTATGAATACTAATACATCAC	NM_007280	RefSeq	chr15	-	41309267	41332621	OIP5	11339	GO:0005515|GO:0015030|GO:0010369|GO:0006334|GO:0005634|GO:0034080|GO:0005737|GO:0007067|GO:0007154|GO:0005654|GO:0000785|GO:0000775|GO:0051301	Opa interacting protein 5	.	.	-	.
CUST_130382_PI430048170	0.000248369	5.80169	13.494	13.4324	13.014	13.6987	P	P	P	P	10.5766	11.0435	11.3886	10.3361	P	P	P	P	CUST_130382_PI430048170	0	mRNA	TGTGGAGGGTCACCAGGTTGGGAACATGCTGGAAATAAAACAGCTGCAACCAAGAAAAAA	NM_001258012	RefSeq	chr17	-	74862496	74873031	FDXR	2232	GO:0005515|GO:0006694|GO:0006805|GO:0044281|GO:0006091|GO:0005739|GO:0006744|GO:0004324|GO:0005759|GO:0015039|GO:0006700|GO:0016125|GO:0008202|GO:0008203|GO:0055114	ferredoxin reductase%2C transcript variant 3	.	.	-	.
CUST_122838_PI430048170	0.0206519	5.79127	12.3042	10.5512	10.7759	10.5997	P	P	P	P	8.22112	9.43107	9.29447	6.43398	P	P	P	P	CUST_122838_PI430048170	0	mRNA	TGACAACATCAAAACATACTCTGATCACCCCGAGAAAGTAAACAAAGATGATGAGGAATT	NM_000096	RefSeq	chr3	-	149172500	149222045	CP	1356	GO:0006879|GO:0004322|GO:0005507|GO:0051087|GO:0005576|GO:0072562|GO:0005765|GO:0005615|GO:0055085|GO:0006825|GO:0055114|GO:0070062	ceruloplasmin (ferroxidase)%2C transcript variant 1	.	.	-	.
CUST_140640_PI430048170	0.0122095	5.79074	8.54777	8.82012	8.45607	8.6436	P	P	P	P	5.19471	5.82615	7.24425	4.7769	P	P	P	P	CUST_140640_PI430048170	0	mRNA	GCTGGAATGTGAAGCCTCAGTCACTCTAAATGAAGAATTTTCTTTTGAATGTTTTGTATG	NM_016426	RefSeq	chr22	+	46296740	46330810	GTSE1	51512	GO:0005515|GO:0003674|GO:0005881|GO:0016020|GO:0007017|GO:0006977	G-2 and S-phase expressed 1	.	.	-	.
CUST_110329_PI430048170	0.00458072	5.78986	10.1141	9.15437	9.89749	9.84276	P	P	P	P	6.85398	8.15167	7.22265	5.99431	P	P	P	P	CUST_110329_PI430048170	0	mRNA	GATAAATTTCCACATTGTCAACTGGAACCTCAGTAATCCAGACCCCACATCCTCAGAGTA	NM_024690	RefSeq	chr19	-	8848843	8981342	MUC16	94025	GO:0005515|GO:0005886|GO:0005796|GO:0016266|GO:0005615|GO:0031982|GO:0006493|GO:0016021|GO:0007155|GO:0044267|GO:0019898|GO:0043687|GO:0070062	mucin 16%2C cell surface associated	.	.	-	.
CUST_127275_PI430048170	0.00736756	5.77939	11.8679	10.8523	11.6861	11.919	P	P	P	P	8.33547	10.2317	8.85046	7.78009	P	P	P	P	CUST_127275_PI430048170	0	mRNA	CCTGTAGATGTGTACATACCACAGTGCTGTAATTTTGTATGTAGCAATCATGTAAATACA	NM_207311	RefSeq	chr12	+	119989843	120094495	CCDC64	NA	NA	coiled-coil domain containing 64	.	.	-	.
CUST_144150_PI430048170	4.48922e-06	5.76454	7.23388	7.56849	7.2242	7.524	P	P	P	P	5.08359	4.96034	4.84263	4.53445	P	P	P	P	CUST_144150_PI430048170	0	mRNA	TTCGTGGGGAGAGGGCGTGAATTGTTTTGAGTACAAACCTTAAATCCAAAGGCTCTTCTC	NM_003532	RefSeq	chr6	+	26225154	26225616	HIST1H3E	8353	GO:0005515|GO:0010467|GO:0046982|GO:0006325|GO:0006335|GO:0005576|GO:0005634|GO:0000228|GO:0003677|GO:0032776|GO:0043234|GO:0060968|GO:0016020|GO:0007596|GO:0000183|GO:0045814|GO:0040029|GO:0005654|GO:0000786|GO:0070062	histone cluster 1%2C H3e	.	.	-	.
CUST_143865_PI430048170	0.00312118	5.76242	8.67251	10.584	9.76846	9.61261	P	P	P	P	7.61034	6.86301	7.70401	6.7013	P	P	P	P	CUST_143865_PI430048170	0	mRNA	CCAAGGTGAGCTAGAGAGAAAGATGTTTGGCATGCCAAATTAACTTGCATGTTTGTTAAA	NM_001040100	RefSeq	chr3	-	161344791	161372083	SPTSSB	165679	GO:0005515|GO:0004758|GO:0030148|GO:0005789|GO:0016021|GO:0017059	serine palmitoyltransferase%2C small subunit B	.	.	-	.
CUST_129688_PI430048170	0.000248889	5.73659	14.5676	14.8014	14.6066	15.2343	P	P	P	P	12.4691	11.7607	11.9585	12.8055	P	P	P	P	CUST_129688_PI430048170	0	mRNA	TCAGTGAGACCTGGATTCAAATTCTGCCTTGAAATATTGTGACTCTGGGAATGACAACAC	NM_144947	RefSeq	chr19	-	51022230	51027629	KLK11	11012	GO:0005794|GO:0004252|GO:0006508|GO:0008236|GO:0005615|GO:0070062	kallikrein-related peptidase 11%2C transcript variant 2	.	.	-	.
CUST_102473_PI430048170	0.000303635	5.72041	7.99102	8.48888	8.79946	7.94596	P	P	P	P	5.60245	6.14923	5.12241	6.20711	P	P	P	P	CUST_102473_PI430048170	0	mRNA	CAAAAATGTCACAGGGATCCTGTGGAACCTTTCATCCAGCGACCACCTGAAGGACCGCCT	NM_007183	RefSeq	chr11	+	394182	404908	PKP3	11187	GO:0030057|GO:0016337|GO:0005886|GO:0005911|GO:0002159|GO:0005634|GO:0050839|GO:0090002	plakophilin 3%2C transcript variant 1	.	.	-	.
CUST_135140_PI430048170	0.00194671	5.71906	7.42873	7.08086	7.62186	7.16896	P	P	P	P	4.28765	4.56385	5.66007	4.2968	P	P	P	A	CUST_135140_PI430048170	0	mRNA	TAAGGGCCCTAGTCAATGTAGGCCTGCTTCTTATAGCTTTTTGACTATATTATGCTGTCT	NM_001145717	RefSeq	chr6	+	36270459	36308595	PNPLA1	285848	GO:0016042|GO:0005737|GO:0016787	patatin-like phospholipase domain containing 1%2C transcript variant 3	.	.	-	.
CUST_127414_PI430048170	0.00399219	5.71675	8.40033	8.69232	8.56356	8.61072	P	P	P	P	5.5342	6.16372	6.78904	5.22525	P	P	P	P	CUST_127414_PI430048170	0	mRNA	CCAATCATGAGTACGTAAAGTGATTTTTGCTCTCCGTGTACAACTTTTAAAATCTGACTT	NM_018136	RefSeq	chr1	-	197084126	197146694	ASPM	259266	GO:0097150|GO:0005516|GO:0021987|GO:0048477|GO:0090263|GO:0005874|GO:0002052|GO:0030496|GO:0005634|GO:0007283|GO:0045769|GO:0021873|GO:0072687|GO:0007067|GO:0005737|GO:0048589|GO:0051661|GO:0045665|GO:0090306|GO:0001764|GO:0008584	asp (abnormal spindle) homolog%2C microcephaly associated (Drosophila)%2C transcript variant 1	.	.	-	.
CUST_130221_PI430048170	0.023131	5.71142	8.11592	9.50659	10.2189	7.81049	P	P	P	P	6.12198	7.10264	6.93095	6.56668	P	P	P	P	CUST_130221_PI430048170	0	mRNA	GCCTGGAGAGGATCTATGCTTGTTTGTTTTTGTAATCCATATCATAGTTGCTTTCTTTAA	NM_001395	RefSeq	chrX	+	153642442	153651326	DUSP9	1852	GO:0000188|GO:0005515|GO:0005737|GO:0006470|GO:0007254|GO:0004721|GO:0005634|GO:0008138|GO:0004725|GO:0017017|GO:0035335	dual specificity phosphatase 9	.	.	-	.
CUST_139720_PI430048170	0.00797936	5.68209	13.2694	13.3142	13.5093	13.3659	P	P	P	P	9.89699	11.5156	11.3291	9.94571	P	P	P	P	CUST_139720_PI430048170	0	mRNA	TTTTAAGCACGTTCTTTCATCAGACCCTGGCCCAATACCTATGTATGCAATGCTCCTCAG	NM_017434	RefSeq	chr15	+	45129993	45165578	DUOX1	53905	GO:0050661|GO:0042554|GO:0042335|GO:0005509|GO:0019221|GO:0050665|GO:0051591|GO:0016324|GO:0004601|GO:0042446|GO:0006590|GO:0016174|GO:0016021|GO:0042744|GO:0006979|GO:0020037|GO:0055114	dual oxidase 1%2C transcript variant 1	.	.	-	.
CUST_132128_PI430048170	0.0133948	5.66865	10.7739	10.9303	10.7245	10.7999	P	P	P	P	7.64669	8.47226	9.23439	6.75807	P	P	P	P	CUST_132128_PI430048170	0	mRNA	ACTTGTCCTGGTTCATCTTAGTTAATGTGTTCTTTGCCAAGGTGATCTAAGTTGCCTACC	NM_014176	RefSeq	chr1	-	202331656	202341966	UBE2T	29089	GO:0035519|GO:0085020|GO:0004842|GO:0006513|GO:0016874|GO:0005634|GO:0044314|GO:0005524|GO:0006974|GO:0051865|GO:0070534|GO:0005737|GO:0006281|GO:0019787|GO:0070979|GO:0003682|GO:0005654|GO:0070936|GO:0031625	ubiquitin-conjugating enzyme E2T	.	.	-	.
CUST_140653_PI430048170	0.0400713	5.66857	8.74431	10.5561	9.09672	11.5435	P	P	P	P	8.0409	8.07234	7.14083	8.1838	P	P	P	P	CUST_140653_PI430048170	0	mRNA	TCACCTTCCTGGGGTCTGTGACTGACTGGAGATAAAAATAAAAGCAATTGTGACACCTGA	NM_012306	RefSeq	chr12	-	49866895	49903977	FAIM2	23017	GO:0043066|GO:0030054|GO:2001234|GO:0006915|GO:0021549|GO:0043523|GO:0043524|GO:0021680|GO:0021702|GO:0002931|GO:0021681|GO:0045211|GO:0045121|GO:0016021	Fas apoptotic inhibitory molecule 2	.	.	-	.
CUST_77518_PI430048170	0.0339501	5.6685	10.0357	9.61393	8.1202	9.89394	P	P	P	P	5.82515	8.08628	7.59216	4.2411	P	P	P	P	CUST_77518_PI430048170	0	mRNA	TGAGGTCAAGGTGAACTTAACTAGAGATGTGGATGAAACCTAATTACAGACAACGTTTTA	NM_001031743	RefSeq	chr6	+	87407971	87464473	C6orf165	154313	NA	chromosome 6 open reading frame 165	.	.	-	.
CUST_145079_PI430048170	0.0110739	5.66342	10.7143	10.86	10.6829	10.52	P	P	P	P	7.41265	8.46355	9.06517	6.84947	P	P	P	P	CUST_145079_PI430048170	0	mRNA	CCTAGAGATCCTAGAGGATCCCTACTGTTTTCTGTTTTATGTGTTTATACATTGTATGTA	NM_001297656	RefSeq	chr1	+	44746361	44767766	KIF2C	11004	GO:0005515|GO:0005881|GO:0008283|GO:0035371|GO:0005634|GO:0005829|GO:0019886|GO:0051010|GO:0015630|GO:0016887|GO:0007019|GO:0007018|GO:0005871|GO:0030951|GO:0051983|GO:0019237|GO:0003777|GO:0005524|GO:0007067|GO:0016020|GO:0007596|GO:0008152|GO:0000777|GO:0000776|GO:0007080|GO:0000278|GO:0000775|GO:0051301	kinesin family member 2C%2C transcript variant 3	.	.	-	.
CUST_134478_PI430048170	0.000235621	5.66247	14.6323	14.8264	15.0693	14.7916	P	P	P	P	12.4697	12.5562	11.7107	12.4638	P	P	P	P	CUST_134478_PI430048170	0	mRNA	TTTATCTGTCCACCCCTCACAGACTAGGACCCTCAAATAAAGCTGTTTTATATCAAAAAA	NM_020387	RefSeq	chr1	+	156061174	156070504	RAB25	57111	GO:0003382|GO:0005515|GO:0008284|GO:0031268|GO:0003924|GO:0031410|GO:0005525|GO:0006887|GO:0006886|GO:0032402|GO:0031143|GO:0006184|GO:0031489|GO:0016023|GO:0032482|GO:0060627|GO:0031260|GO:0019003|GO:0010634|GO:0055037|GO:0070062	RAB25%2C member RAS oncogene family	.	.	-	.
CUST_65066_PI430048170	9.26173e-05	5.65571	10.4756	11.1436	11.0224	10.7154	P	P	P	P	8.11212	8.8632	7.93435	8.36558	P	P	P	P	CUST_65066_PI430048170	0	mRNA	CAATGACTGGAGCTACCTTGCTTGTTGGGGGACTGGGTACAGTTGGCAAGCTGTGTTTCC	NM_001145809	RefSeq	chr19	+	50203627	50310544	MYH14	79784	GO:0030424|GO:0005516|GO:0042641|GO:0006200|GO:0007605|GO:0008360|GO:0031032|GO:0030898|GO:0019228|GO:0030426|GO:0000146|GO:0005737|GO:0051015|GO:0007411|GO:0016460|GO:0070062|GO:0030048|GO:0001725|GO:0048013|GO:0005524|GO:0071625|GO:0016020|GO:0003009|GO:0070584|GO:0007519	myosin%2C heavy chain 14%2C non-muscle%2C transcript variant 3	.	.	-	.
CUST_130098_PI430048170	0.000544374	5.65014	11.0817	11.2414	11.0625	10.9474	P	P	P	P	8.33586	8.72718	9.01565	8.1064	P	P	P	P	CUST_130098_PI430048170	0	mRNA	GGACGTTCCATGCCCAGGTTAACAAAGAACTGTGATATATAGAGTGTCTAATTACAAAAT	NM_001167928	RefSeq	chr3	+	190514050	190651519	IL1RAP	3556	GO:0042094|GO:0006955|GO:0006461|GO:0006954|GO:0005886|GO:0016020|GO:0005887|GO:0045087|GO:0004908|GO:0019221|GO:0005576|GO:0004871	interleukin 1 receptor accessory protein%2C transcript variant 3	.	.	-	.
CUST_50509_PI430048170	0.0136585	5.64889	9.31044	8.9134	7.59177	9.32372	P	P	P	P	5.39138	7.18677	7.04429	4.68301	P	P	P	P	CUST_50509_PI430048170	0	mRNA	GGGCTGCACAGGCTGAAGGTTAGTTGAGTAAATTAAGTAGCTATGCTAGCTTTTAAAAAA	NM_001190766	RefSeq	chr6	+	17102257	17131372	STMND1	401236	GO:0005737|GO:0015631|GO:0031110|GO:0051493|GO:0007019	stathmin domain containing 1	.	.	-	.
CUST_2222_PI430048170	0.00028442	5.64269	8.81669	9.12389	9.60107	9.42886	P	P	P	P	6.41948	7.24158	7.01237	6.18058	P	P	P	P	CUST_2222_PI430048170	0	mRNA	ATGTGCTTCTGCTGAGCAAGGATGAAGATGGGAAGGCATTGTCAGATGAGGATATAAGAG	NM_023944	RefSeq	chr19	+	15673017	15697174	CYP4F12	66002	GO:0019369|GO:0000038|GO:0001676|GO:0006805|GO:0017144|GO:0055078|GO:0044281|GO:0043231|GO:0036101|GO:0005737|GO:0016324|GO:0042371|GO:0008392|GO:0070330|GO:0005506|GO:0019373|GO:0018685|GO:0050051|GO:0003091|GO:0003095|GO:0030195|GO:0005789|GO:0016021|GO:0047057|GO:0042360|GO:0020037|GO:0055114	cytochrome P450%2C family 4%2C subfamily F%2C polypeptide 12%2C transcript variant 1	.	.	-	.
CUST_41158_PI430048170	4.73557e-05	5.63911	11.1042	11.1071	11.5194	10.7381	P	P	P	P	8.3632	9.1206	8.37312	8.59816	P	P	P	P	CUST_41158_PI430048170	0	mRNA	CTCACGTTTTACAGCTCCTGGTATTATTGCCTGCACATTCTTGGTATCTTAGTATTATTG	NM_138799	RefSeq	chr2	-	8856570	9003747	MBOAT2	129642	GO:0005789|GO:0016021|GO:0044281|GO:0006644|GO:0003841|GO:0036151|GO:0036152|GO:0046474	membrane bound O-acyltransferase domain containing 2	.	.	-	.
CUST_132034_PI430048170	0.0021558	5.63464	12.0256	11.7802	11.2333	11.9674	P	P	P	P	9.20178	9.01136	10.0751	8.31499	P	P	P	P	CUST_132034_PI430048170	0	mRNA	GCTGGCGTGTTACATCTCCATTTAAGGTTTCCTTTGAACAAAAGGTCTGTGGCTAAAAAA	NM_001304372	RefSeq	chr22	-	41938720	41946754	CENPM	79019	GO:0034080|GO:0000777|GO:0006334|GO:0005654|GO:0000278|GO:0005829	centromere protein M%2C transcript variant 6	.	.	-	.
CUST_132648_PI430048170	0.0105115	5.61587	9.81419	9.97197	10.1461	9.72388	P	P	P	P	6.16206	7.13445	8.53577	6.75813	P	P	P	P	CUST_132648_PI430048170	0	mRNA	GGTGAACCAGAATTATAACAGTGAGCTCATCTGACTGTTTTAGGATGTACAGCCTAGTGT	NM_032997	RefSeq	chr10	-	56357437	56361273	ZWINT	11130	GO:0005515|GO:0007093|GO:0005634|GO:0030425|GO:0005829|GO:0000070|GO:0005737|GO:0047485|GO:0000777|GO:0000776|GO:0051649|GO:0000278|GO:0051301	ZW10 interacting kinetochore protein%2C transcript variant 2	.	.	-	.
CUST_128903_PI430048170	0.0317453	5.5972	10.1147	9.39507	8.23872	9.69635	P	P	P	P	5.44385	8.08653	7.52043	4.43371	P	P	P	P	CUST_128903_PI430048170	0	mRNA	ATTGTTCTCTCAGAATTCCAAATTCCACTTCTGAGGCTCTAAGCCCAGCCTAGGATCTGA	NM_001256716	RefSeq	chr19	-	55158660	55166722	DNAAF3	352909	GO:0044458|GO:0005737|GO:0070286	dynein%2C axonemal%2C assembly factor 3%2C transcript variant 4	.	.	-	.
CUST_137134_PI430048170	0.000509521	5.59489	11.2612	11.2429	10.7099	11.9839	P	P	P	P	9.33164	8.79229	9.04158	8.13236	P	P	P	P	CUST_137134_PI430048170	0	mRNA	CTGCCTTCTCAACTCCAAACTGACTCTTAAGAAGACTGCATTATATTTATTACTGTAAGA	NM_000492	RefSeq	chr7	+	117479962	117668664	CFTR	1080	GO:0030321|GO:0005515|GO:0006695|GO:0043627|GO:0005886|GO:0030324|GO:0043434|GO:0030301|GO:0005254|GO:0031205|GO:0032870|GO:0016323|GO:0005737|GO:0016324|GO:0015108|GO:0045909|GO:0042311|GO:0015106|GO:0006810|GO:0006833|GO:0034097|GO:0030659|GO:0070062|GO:0005260|GO:0005224|GO:0009986|GO:0007585|GO:0042493|GO:0034707|GO:0030165|GO:0005524|GO:0055085|GO:0019869|GO:0005902|GO:0043234|GO:0060081|GO:…	cystic fibrosis transmembrane conductance regulator (ATP-binding cassette sub-family C%2C member 7)	.	.	-	.
CUST_134856_PI430048170	0.000250001	5.58427	10.0363	9.11313	9.82433	9.12573	P	P	P	P	6.93329	7.49934	7.24734	6.5624	P	P	P	P	CUST_134856_PI430048170	0	mRNA	TGCCCCCAACTCAAAATAGCTGTCTGTGTTGCAATCATTGCAAAATCTAAATTCTTTTGT	NM_005114	RefSeq	chr4	-	11398363	11428913	HS3ST1	9957	GO:0005796|GO:0005975|GO:0008146|GO:0009405|GO:0008467|GO:0016021|GO:0044281|GO:0030203|GO:0006024	heparan sulfate (glucosamine) 3-O-sulfotransferase 1	.	.	-	.
CUST_99779_PI430048170	0.00550306	5.57099	9.91454	10.0203	9.90353	9.95347	P	P	P	P	6.93413	7.51938	8.26479	6.58821	P	P	P	P	CUST_99779_PI430048170	0	mRNA	ATATAATAAGCCAGCCTTCCTCAAGAATGCCAGACAGTGGACAGAGAAGCATGCAAGACA	NM_014176	RefSeq	chr1	-	202331656	202341966	UBE2T	29089	GO:0035519|GO:0085020|GO:0004842|GO:0006513|GO:0016874|GO:0005634|GO:0044314|GO:0005524|GO:0006974|GO:0051865|GO:0070534|GO:0005737|GO:0006281|GO:0019787|GO:0070979|GO:0003682|GO:0005654|GO:0070936|GO:0031625	ubiquitin-conjugating enzyme E2T	.	.	-	.
CUST_135809_PI430048170	0.0253416	5.54395	10.8907	10.5871	9.47223	11.2983	P	P	P	P	6.87658	9.16376	8.81293	5.94261	P	P	P	P	CUST_135809_PI430048170	0	mRNA	CCTGTTTGTTCCTGCTTCTCATGATTTTCCTGTAAATAAACACACTCTTAATTTGCCAAA	NM_001289162	RefSeq	chr16	+	57694800	57731455	DRC7	84229	GO:0005737|GO:0031514|GO:0007283|GO:0030154	dynein regulatory complex subunit 7%2C transcript variant 1	.	.	-	.
CUST_126668_PI430048170	8.28705e-05	5.52014	10.5074	10.5578	11.116	10.1819	P	P	P	P	7.89709	8.60525	7.92265	8.12324	P	P	P	P	CUST_126668_PI430048170	0	mRNA	AACCCTACCCAGGAAAGGATTGATAACTAAATAAATTTCCTCTGTTTTCCCATGCATTGA	NM_138799	RefSeq	chr2	-	8856570	9003747	MBOAT2	129642	GO:0005789|GO:0016021|GO:0044281|GO:0006644|GO:0003841|GO:0036151|GO:0036152|GO:0046474	membrane bound O-acyltransferase domain containing 2	.	.	-	.
CUST_104592_PI430048170	0.000372248	5.51592	10.1881	10.2573	9.95973	10.1456	P	P	P	P	7.17627	7.71807	8.0873	7.58583	P	P	P	P	CUST_104592_PI430048170	0	mRNA	AAGGTGGCTGAACTCAAAGGTCACACATCCCGGGTCCTGAGTCTGACCATGAGCCCAGAT	NM_001255	RefSeq	chr1	+	43358954	43363202	CDC20	991	GO:0005515|GO:0007094|GO:0048471|GO:0008284|GO:0090129|GO:0016567|GO:0005634|GO:0031145|GO:0005829|GO:0051488|GO:0005737|GO:0031915|GO:0005680|GO:0005813|GO:0005819|GO:0051437|GO:0051436|GO:0008022|GO:0051439|GO:0040020|GO:0007067|GO:0007049|GO:0000922|GO:0050773|GO:0005654|GO:0019899|GO:0000278|GO:0051301	cell division cycle 20	.	.	-	.
CUST_68861_PI430048170	0.0405857	5.51462	10.7388	10.4525	9.1729	11.1086	P	P	P	P	6.49837	9.03336	8.71964	5.04792	P	P	P	P	CUST_68861_PI430048170	0	mRNA	CTGTGTCATCTGTGTCAAAATACTGAGTTGCTTTTGTAAGTCTTTAAAGATTGTTACCCT	NM_052929	RefSeq	chr1	+	15247271	15398126	FHAD1	114827	NA	forkhead-associated (FHA) phosphopeptide binding domain 1	.	.	-	.
CUST_22815_PI430048170	0.00014018	5.51014	10.5424	10.6326	10.6155	10.4356	P	P	P	P	7.89919	8.37117	8.24891	7.78669	P	P	P	P	CUST_22815_PI430048170	0	mRNA	TCTTCATCTCCGTGAGAAAGGTGCCCCCGAAGTGAAAGAGATGGCCTGGTGGAAAGCCTG	NM_001098845	RefSeq	chr10	+	46375589	46391783	ANXA8L1	728113	GO:0005544|GO:0005509	annexin A8-like 1%2C transcript variant 1	.	.	-	.
CUST_94274_PI430048170	0.000340985	5.49691	11.2409	11.4411	10.8552	11.193	P	P	P	P	8.73138	9.18043	8.76581	8.06874	P	P	P	P	CUST_94274_PI430048170	0	mRNA	TGGGAAAATGCTGGCGTCAGCATCGGAAGATCATTTTATTGACATTGCTGAAGTGGAGAC	NM_032361	RefSeq	chr5	-	175959530	175968315	THOC3	84321	GO:0006397|GO:0008380|GO:0005794|GO:0006406|GO:0016607|GO:0000346|GO:0003723|GO:0000445|GO:0005654|GO:0046784|GO:0043231	THO complex 3	.	.	-	.
CUST_116623_PI430048170	0.000247686	5.49021	9.92998	9.43268	9.23094	9.48404	P	P	P	P	7.56961	7.11488	6.99708	6.44479	P	P	P	P	CUST_116623_PI430048170	0	mRNA	CTAGACCCTGACTTTGCAGGCTCAGCTGCTGTTCTAACCTCAGGAATGCATCTACCTGAG	NM_001109	RefSeq	chr10	-	133262415	133276903	ADAM8	101	GO:0005515|GO:2000391|GO:0033089|GO:0051897|GO:0051044|GO:0005886|GO:2000418|GO:0035419|GO:2000415|GO:0071133|GO:0002102|GO:0042581|GO:0050714|GO:0032127|GO:0043621|GO:0043524|GO:0005737|GO:0016337|GO:0051092|GO:0006954|GO:0002675|GO:0022617|GO:0045780|GO:0030198|GO:0006508|GO:0032010|GO:0050839|GO:0022407|GO:0009986|GO:0002523|GO:0005509|GO:0070245|GO:2000309|GO:0071456|GO:0001525|GO:0045785|GO:…	ADAM metallopeptidase domain 8%2C transcript variant 1	.	.	-	.
CUST_127729_PI430048170	0.00020813	5.47956	8.05424	7.41386	7.97684	7.6154	P	P	P	P	5.31171	5.72131	5.4496	4.6562	P	P	P	P	CUST_127729_PI430048170	0	mRNA	TGTCAACAGAGCTACAGAAAAGTCAGTAAAGACCAATGGACCCAGAAAACAAAAACAGCC	NM_006607	RefSeq	chr4	+	37960434	37961010	PTTG2	10744	GO:0003674|GO:0005737|GO:0017124|GO:0051276|GO:0005634	pituitary tumor-transforming 2	.	.	-	.
CUST_56366_PI430048170	0.0103776	5.47835	9.4635	9.61034	9.79247	9.28578	P	P	P	P	5.80181	6.84267	8.17512	6.45538	P	P	P	P	CUST_56366_PI430048170	0	mRNA	GAGAATGTTTTAGGCAGGTGGTTATATGTGGGAAGATAATTTTATTCATGGATCCAAATG	NM_032997	RefSeq	chr10	-	56357437	56361273	ZWINT	11130	GO:0005515|GO:0007093|GO:0005634|GO:0030425|GO:0005829|GO:0000070|GO:0005737|GO:0047485|GO:0000777|GO:0000776|GO:0051649|GO:0000278|GO:0051301	ZW10 interacting kinetochore protein%2C transcript variant 2	.	.	-	.
CUST_135046_PI430048170	0.00306888	5.47702	7.21379	6.76475	7.4259	6.94963	P	P	P	P	3.67327	4.59241	5.4494	4.34659	A	P	P	P	CUST_135046_PI430048170	0	mRNA	GCAGCAAGCCATGATCTAGGTCTTCGAGTAGAATTCTCAGTTTTGGTTCATTTAAAAATG	NM_015341	RefSeq	chr2	+	96335740	96377095	NCAPH	23397	GO:0000796|GO:0005515|GO:0007076|GO:0005737|GO:0016020|GO:0005634|GO:0000278|GO:0005829|GO:0051301	non-SMC condensin I complex%2C subunit H%2C transcript variant 1	.	.	-	.
CUST_132262_PI430048170	0.0118368	5.47477	9.65826	8.23222	9.81401	9.46565	P	P	P	P	5.94494	5.94548	8.32563	5.70121	P	P	P	P	CUST_132262_PI430048170	0	mRNA	GCCTGACGTTTTACGGTTTTGTTTTTTACTGGTTTGTGTTTATATTTTCGGGGATACTTA	NM_001197181	RefSeq	chr16	+	89922008	89936097	TUBB3	10381	GO:0005515|GO:0042277|GO:0030424|GO:0051258|GO:0005874|GO:0003924|GO:0005634|GO:0005525|GO:0055085|GO:0030425|GO:0071944|GO:0006184|GO:0007067|GO:0005737|GO:0007411|GO:0006457|GO:0005200|GO:0043025|GO:0051084|GO:0007017|GO:0044267|GO:0070062	tubulin%2C beta 3 class III%2C transcript variant 2	.	.	-	.
CUST_145525_PI430048170	0.0185173	5.47206	8.49654	7.84033	6.18884	8.45392	P	P	P	P	4.13441	6.2326	6.18462	4.3075	P	P	P	P	CUST_145525_PI430048170	0	mRNA	GCCTTGCCTAAGACTGTTTCCTTTGTTCTAAAATAGGACTTAAATAAAATGAGCTCTGTA	NM_144647	RefSeq	chr5	-	35904295	35938779	CAPSL	133690	GO:0005737|GO:0005509	calcyphosine-like%2C transcript variant 1	.	.	-	.
CUST_145166_PI430048170	0.0168008	5.45972	10.4796	10.5373	10.7421	10.634	P	P	P	P	7.25709	8.7911	8.81842	6.50892	P	P	P	P	CUST_145166_PI430048170	0	mRNA	AGAGGCAATAGGTAAATGGGGCCCATTAGGTCCCTCACTCCACAGAGTGAGCCAGTGAGG	NM_002447	RefSeq	chr3	-	49887002	49903873	MST1R	4486	GO:0038145|GO:0005515|GO:0051897|GO:0001725|GO:0008284|GO:0009986|GO:0006928|GO:0018108|GO:0006952|GO:0007275|GO:0009615|GO:0005524|GO:0007338|GO:0007165|GO:0005887|GO:0043406|GO:0045087|GO:0005011|GO:0019899|GO:0007169	macrophage stimulating 1 receptor%2C transcript variant 1	.	.	-	.
CUST_109965_PI430048170	0.0131043	5.45631	8.20705	8.24227	8.5476	8.17123	P	P	P	P	4.76371	5.72164	6.97566	4.65941	P	P	P	P	CUST_109965_PI430048170	0	mRNA	AACAGCTATTATATCAGCTTTTCTGATGGTATAAACAGGAGACAGGTCAGTAGTCACAAA	NM_133487	RefSeq	chr15	+	40695128	40732158	RAD51	5888	GO:0005515|GO:0000793|GO:0048471|GO:0005634|GO:0010569|GO:0006302|GO:0042802|GO:0005739|GO:0005737|GO:0003690|GO:0003697|GO:0000724|GO:0005759|GO:0051260|GO:0007131|GO:0043142|GO:0000794|GO:0005815|GO:0070182|GO:0005730|GO:0006310|GO:0000800|GO:0000228|GO:0008022|GO:0006312|GO:0005524|GO:0006974|GO:0071479|GO:0003684|GO:0007126|GO:0006281|GO:0000730|GO:0016605|GO:0006268|GO:0005654|GO:0051106	RAD51 recombinase%2C transcript variant 2	.	.	-	.
CUST_50992_PI430048170	2.90211e-07	5.45033	9.35037	9.54447	9.68645	9.49859	P	P	P	P	6.91874	7.11753	7.15836	7.10817	P	P	P	P	CUST_50992_PI430048170	0	mRNA	CTGTATCTGTCACAAACTGGTCTTATCTAGAAACATCTGCTGAGTCTCTAACCCTTTCAG	NM_006147	RefSeq	chr1	-	209785622	209806175	IRF6	3664	GO:0005515|GO:0000975|GO:0003700|GO:0008285|GO:0019221|GO:0005634|GO:0003677|GO:0043616|GO:0006351|GO:0005829|GO:0005737|GO:0060644|GO:0060337|GO:0030216|GO:0007050|GO:0048468|GO:0045893|GO:0060333|GO:0070062	interferon regulatory factor 6%2C transcript variant 1	.	.	-	.
CUST_129533_PI430048170	0.00601315	5.44804	7.89632	7.70613	7.87525	7.73445	P	P	P	P	4.9481	5.14669	6.25404	4.43498	P	P	P	P	CUST_129533_PI430048170	0	mRNA	AGTTGTATAATATGCTTGTAAAGGCTGAGGGTGAGCTGTATCTGGATGCCTTTTTACAAT	NM_182751	RefSeq	chr10	+	13161553	13211104	MCM10	55388	GO:0005515|GO:0006260|GO:0000082|GO:0005737|GO:0008283|GO:0005730|GO:0005634|GO:0005654|GO:0000278|GO:0003677|GO:0046872|GO:0042802	minichromosome maintenance complex component 10%2C transcript variant 1	.	.	-	.
CUST_116929_PI430048170	0.0109459	5.44401	10.7401	10.801	9.84609	10.7762	P	P	P	P	6.86102	9.07407	8.479	6.91977	P	P	P	P	CUST_116929_PI430048170	0	mRNA	GCTCTGTCTACTGTCGCAAAAGCTTTTAAAGATATTCATTAAACACGGACCTTCCTGCTC	NM_001144956	RefSeq	chr1	+	151721536	151729606	RIIAD1	284485	NA	regulatory subunit of type II PKA R-subunit (RIIa) domain containing 1	.	.	-	.
CUST_135154_PI430048170	0.00745219	5.43637	13.0445	13.3956	11.7157	13.5908	P	P	P	P	10.3209	10.4428	10.6432	11.0731	P	P	P	P	CUST_135154_PI430048170	0	mRNA	CGGTGACTGTATTACATGTTGTTATAGAAAACTGATTTTAGAGTTCTGATCGTTCAAGAG	NM_001253849	RefSeq	chr1	-	117143586	117203836	VTCN1	79679	GO:0072643|GO:0050868|GO:0001562|GO:0042102|GO:0005102|GO:0016021|GO:0072602|GO:0009897|GO:1900042|GO:0002376	V-set domain containing T cell activation inhibitor 1%2C transcript variant 2	.	.	-	.
CUST_133184_PI430048170	2.41299e-05	5.42936	11.0587	11.4417	11.7634	11.2014	P	P	P	P	8.80263	9.26321	8.67646	8.99181	P	P	P	P	CUST_133184_PI430048170	0	mRNA	GGCTCGGGACGCTCATGTAAATTTGGTTTTGGTGCTCAAGGGTTCTTTCCTCCCAGGGGC	NM_005975	RefSeq	chr20	-	63528422	63537370	PTK6	5753	GO:0042506|GO:0005515|GO:0042503|GO:0030036|GO:0071300|GO:0061099|GO:0005634|GO:0060575|GO:0042802|GO:0005737|GO:0046777|GO:0042127|GO:0038083|GO:0045926|GO:0005102|GO:0005524|GO:0001726|GO:0031234|GO:0016477|GO:0045087|GO:0010976|GO:0006468|GO:0005654|GO:0007169|GO:0004715	protein tyrosine kinase 6%2C transcript variant 1	.	.	-	.
CUST_127205_PI430048170	0.0214722	5.42356	8.7347	8.96376	9.05312	9.05531	P	P	P	P	5.26964	6.66517	7.64065	4.75607	P	P	P	P	CUST_127205_PI430048170	0	mRNA	GATCCCAATCAGAGGGATGGAGCTAATCTTTTTGCTGTTGAAATAAAATGAATTTATGAG	NM_199420	RefSeq	chr3	-	121431425	121546006	POLQ	10721	GO:0003684|GO:0043142|GO:0006261|GO:0006281|GO:0071897|GO:0003887|GO:0005654|GO:0005524	polymerase (DNA directed)%2C theta	.	.	-	.
CUST_133355_PI430048170	0.000580174	5.40363	7.72777	8.89497	8.36787	8.79987	P	P	P	P	5.27573	6.28833	6.35489	6.17382	P	P	P	P	CUST_133355_PI430048170	0	mRNA	GCGAGCCAATCTCAGTTGTTGTTCTTGTTCTTCTTGTTCTTTGTAAATATTGAGAAAGTT	NM_138344	RefSeq	chr14_KI270847v1_alt	+	1033455	1044170	FAM181A	90050	NA	family with sequence similarity 181%2C member A%2C transcript variant 1	.	.	-	.
CUST_140744_PI430048170	0.000884746	5.38792	16.7127	17.0011	17.2529	16.8756	P	P	P	P	14.1209	15.0806	14.7345	13.9528	P	P	P	P	CUST_140744_PI430048170	0	mRNA	CCCCAAACCATAAAACCCTATACAAGTTGTTCTAGTAACAATACATGAGAAAGATGTCTA	NM_000700	RefSeq	chr9	+	73151730	73170394	ANXA1	301	GO:0005515|GO:0070301|GO:0046632|GO:0005615|GO:0042803|GO:0003697|GO:0042127|GO:0032508|GO:0030674|GO:0032355|GO:0070062|GO:0033031|GO:2000483|GO:0031966|GO:0009986|GO:0031394|GO:0005509|GO:0042063|GO:0071385|GO:0000733|GO:0005929|GO:0043234|GO:0030073|GO:0005925|GO:0048306|GO:0001780|GO:0003727|GO:1900087|GO:0006200|GO:0005886|GO:0010165|GO:0043434|GO:0006928|GO:0031340|GO:0005634|GO:0001533|GO:…	annexin A1	.	.	-	.
CUST_57336_PI430048170	0.00249585	5.38775	9.03276	8.0362	7.79739	9.24004	P	P	P	P	6.02195	6.59289	6.47935	5.60657	P	P	P	P	CUST_57336_PI430048170	0	mRNA	GATGTTTCACCACTCTTTTGCAAATAAAGCATCCTTTCTGCTCTGTTGCATGCCTGCTCT	NM_003986	RefSeq	chr11	+	27040961	27127807	BBOX1	8424	GO:0005739|GO:0034641|GO:0008336|GO:0005506|GO:0045329|GO:0008270|GO:0044281|GO:0005829|GO:0055114|GO:0070062	butyrobetaine (gamma)%2C 2-oxoglutarate dioxygenase (gamma-butyrobetaine hydroxylase) 1	.	.	-	.
CUST_137027_PI430048170	0.0121516	5.38499	10.6429	10.2929	9.08079	10.6849	P	P	P	P	6.77714	8.72206	8.33945	6.32673	P	P	P	P	CUST_137027_PI430048170	0	mRNA	TTCTGAGCTACAGGAGTACGTGGACCAGCACCTGGGCAGGTACAAGCACGAAATCCTGAG	NM_001031737	RefSeq	chr16	-	722581	726473	CCDC78	124093	GO:0042383|GO:0048471|GO:0016529|GO:0003009|GO:0005814|GO:0030030	coiled-coil domain containing 78	.	.	-	.
CUST_135152_PI430048170	0.0103627	5.3698	8.20837	7.48451	7.81313	7.84135	P	P	P	P	4.87975	6.62898	4.63539	4.30416	P	P	P	A	CUST_135152_PI430048170	0	mRNA	GAAGCTGCCATCTGTTAATACTAAAATTCCCAAATAAGGTTCTGTTTAGAATGTCCCTTT	NM_001166395	RefSeq	chr16	+	71526250	71538590	CHST4	10164	GO:0005802|GO:0006790|GO:0005975|GO:0031228|GO:0006044|GO:0007267|GO:0006928|GO:0050901|GO:0006955|GO:0006954|GO:0008146|GO:0006477|GO:0016021|GO:0001517|GO:0007155	carbohydrate (N-acetylglucosamine 6-O) sulfotransferase 4%2C transcript variant 2	.	.	-	.
CUST_133427_PI430048170	1.17815e-05	5.36435	13.9517	13.3712	13.4998	13.4105	P	P	P	P	10.8533	11.3599	11.1609	11.1986	P	P	P	P	CUST_133427_PI430048170	0	mRNA	ATATAAATCTCAGGTAATAAGGCTTTAGAACTGCTGATAAAGCGGATCGTTCTCAGGCCC	NM_014214	RefSeq	chr18	+	11981427	12030886	IMPA2	3613	GO:0052833|GO:0052832|GO:0006021|GO:0043647|GO:0006796|GO:0044281|GO:0042803|GO:0046872|GO:0005829|GO:0007165|GO:0046854|GO:0005737|GO:0046855|GO:0008934	inositol(myo)-1(or 4)-monophosphatase 2	.	.	-	.
CUST_138986_PI430048170	0.000522886	5.35646	11.8483	11.8809	12.3233	12.2878	P	P	P	P	9.25074	10.0004	10.0871	9.133	P	P	P	P	CUST_138986_PI430048170	0	mRNA	GCCAGGGAGAGCCGCACAACATACAATTATATTTTTGGTAGTATTAAACAGTTTTGTATT	NM_006942	RefSeq	chr17	-	7588179	7590170	SOX15	6665	GO:0006355|GO:0003700|GO:0046982|GO:0006357|GO:0006366|GO:0000981|GO:0014718|GO:0006325|GO:0070318|GO:0005634|GO:0000122|GO:0003677|GO:0030154|GO:0045843|GO:0005737|GO:0003682|GO:0045944|GO:0048627|GO:0043403|GO:2000288|GO:0008584	SRY (sex determining region Y)-box 15	.	.	-	.
CUST_140925_PI430048170	0.000577523	5.34117	9.25516	9.24345	8.13792	8.82952	P	P	P	P	6.3939	5.75879	6.78676	6.87218	P	P	P	P	CUST_140925_PI430048170	0	mRNA	CTCCGCACACCGTGAAAAAACTGGAAATGGGCATTGTAGTCTTTAATTAATAAAAACACC	NM_001080444	RefSeq	chr21	+	39745406	39802096	IGSF5	150084	GO:0043005|GO:0016337|GO:0050767|GO:0005886|GO:0009986|GO:0005911|GO:0043025|GO:0005923|GO:0016021|GO:0030165	immunoglobulin superfamily%2C member 5	.	.	-	.
CUST_131310_PI430048170	0.000223879	5.32672	14.4529	14.7991	14.5489	14.084	P	P	P	P	12.0304	11.649	12.6562	11.7618	P	P	P	P	CUST_131310_PI430048170	0	mRNA	GGTGGGGTCTCCATCTACTTTTTGTCACCATCATCTGAAATGGGGAAATATGTAAATAAA	NM_004961	RefSeq	chrX	-	151953123	151974679	GABRE	2564	GO:0005230|GO:0030054|GO:0004890|GO:0005887|GO:0045211|GO:0006810|GO:0034707|GO:0007214|GO:0005254	gamma-aminobutyric acid (GABA) A receptor%2C epsilon	.	.	-	.
CUST_138057_PI430048170	0.0270496	5.31192	10.6606	10.6003	9.25341	11.0352	P	P	P	P	6.96987	8.9093	8.80501	5.74191	P	P	P	P	CUST_138057_PI430048170	0	mRNA	CATTGGTTGTGTGACTGTTTATTGGGTTCCCATATTTTATCAAACTGTTTTCTGTAACAC	NM_001031743	RefSeq	chr6	+	87407971	87464473	C6orf165	154313	NA	chromosome 6 open reading frame 165	.	.	-	.
CUST_145524_PI430048170	0.00719882	5.30218	10.9078	11.0813	11.7461	9.581	P	P	P	P	7.85772	9.52232	8.1202	8.31171	P	P	P	P	CUST_145524_PI430048170	0	mRNA	GCCATCTTACAGGGAAAAGTTATAACCACTATTCCCCTATAACATAATGCTAATGATTGT	NM_025153	RefSeq	chr5	-	160563119	160852212	ATP10B	23120	GO:0005515|GO:0000287|GO:0005886|GO:0005783|GO:0004012|GO:0008152|GO:0005789|GO:0016021|GO:0005524|GO:0006886|GO:0030659|GO:0045332	ATPase%2C class V%2C type 10B	.	.	-	.
CUST_144841_PI430048170	0.00248013	5.29691	11.4279	11.4571	11.6275	11.3926	P	P	P	P	8.8191	9.07455	9.70864	8.35858	P	P	P	P	CUST_144841_PI430048170	0	mRNA	GAATTCGGAACTGTCCTTTCCTTGGCTTTATGCACATTAAACAGATGTGAATATTCAAAA	NM_005030	RefSeq	chr16	+	23678821	23690367	PLK1	5347	GO:0005515|GO:0007077|GO:0008017|GO:0010997|GO:0000910|GO:0018105|GO:0016301|GO:0051443|GO:0046677|GO:0010800|GO:0005813|GO:0006996|GO:0019901|GO:0000281|GO:0043393|GO:0005819|GO:0030496|GO:0000122|GO:0000922|GO:0000070|GO:0000776|GO:0005654|GO:0030071|GO:0000278|GO:0007094|GO:0007092|GO:0016567|GO:0008283|GO:0045736|GO:0001578|GO:0031572|GO:0032436|GO:0005634|GO:0051233|GO:0031145|GO:0005829|GO:…	polo-like kinase 1	.	.	-	.
CUST_136282_PI430048170	0.000264535	5.29401	9.27459	9.50864	9.22994	9.08238	P	P	P	P	6.55131	7.15725	7.19129	6.45495	P	P	P	P	CUST_136282_PI430048170	0	mRNA	CCCACCATTTGTGTATCAGTGGCCAATTCATTAGTAAAAATAAAGGAGGGGAAAGGAGAA	NM_018704	RefSeq	chr1	+	112396177	112461164	CTTNBP2NL	55917	GO:0005515|GO:0005737|GO:0006470|GO:0032410|GO:0034763|GO:0015629|GO:0051721	CTTNBP2 N-terminal like	.	.	-	.
CUST_138346_PI430048170	0.00193481	5.28832	12.761	12.8668	12.9884	13.0502	P	P	P	P	9.96989	10.659	11.1036	10.0301	P	P	P	P	CUST_138346_PI430048170	0	mRNA	GTCGCCTTAGCATGTTTGCTGAACACCTTGTGGAAGCAAAAATCTGAAAATGTGAATAAA	NM_005688	RefSeq	chr3	-	183919935	184017939	ABCC5	10057	GO:0005886|GO:0005975|GO:0042626|GO:0044281|GO:0055085|GO:0005524|GO:0016020|GO:0005887|GO:0006810|GO:0009405|GO:0015711|GO:0030213|GO:0030212|GO:0008514|GO:0030203	ATP-binding cassette%2C sub-family C (CFTR/MRP)%2C member 5%2C transcript variant 1	.	.	-	.
CUST_140920_PI430048170	0.00506501	5.24686	10.0959	10.3144	10.2249	10.2364	P	P	P	P	7.32263	7.70048	8.66859	7.06899	P	P	P	P	CUST_140920_PI430048170	0	mRNA	CCATGTCTGAAATGTCAGTTCTCTAGCATAATTTGTATTGAAATGAAACCACCAGTGTTA	NM_005192	RefSeq	chr14	+	54396954	54420216	CDKN3	1033	GO:0005515|GO:0000082|GO:0005737|GO:0048471|GO:0008285|GO:0007050|GO:0000079|GO:0004722|GO:0008138|GO:0004725|GO:0035335	cyclin-dependent kinase inhibitor 3%2C transcript variant 1	.	.	-	.
CUST_133136_PI430048170	3.42718e-05	5.24201	8.3096	7.87574	8.34543	8.1868	P	P	P	P	5.73404	5.798	5.92214	5.74055	P	P	P	P	CUST_133136_PI430048170	0	mRNA	TATAAGGTCAACTGTGCAAAACCTTATACTGGCCAAGAACAAACTAGTGCTGGGGGAGGA	NM_001135055	RefSeq	chr3	-	53224706	53256114	TKT	7086	GO:0048037|GO:0005999|GO:0005975|GO:0005634|GO:0044281|GO:0006098|GO:0046166|GO:0031982|GO:0046872|GO:0042803|GO:0009052|GO:0004802|GO:0005829|GO:0006112|GO:0009405|GO:0005654|GO:0040008|GO:0005777|GO:0070062	transketolase%2C transcript variant 2	.	.	-	.
CUST_90741_PI430048170	0.0103526	5.2357	10.9629	11.1036	10.0581	11.0143	P	P	P	P	7.26911	9.35108	8.7942	7.21853	P	P	P	P	CUST_90741_PI430048170	0	mRNA	TGGGCTCTGTCTACTGTCGCAAAAGCTTTTAAAGATATTCATTAAACACGGACCTTCCTG	NM_001144956	RefSeq	chr1	+	151721536	151729606	RIIAD1	284485	NA	regulatory subunit of type II PKA R-subunit (RIIa) domain containing 1	.	.	-	.
CUST_133082_PI430048170	0.0166144	5.22924	12.9931	13.0607	13.1982	13.0292	P	P	P	P	9.74456	9.90778	11.9896	9.45914	P	P	P	P	CUST_133082_PI430048170	0	mRNA	GGGTCCACGCCTCTGCTGTAGCTTATGAAATTAACTAATTGAAAATTCACTGGTTGGTGG	NM_003258	RefSeq	chr17	-	78174078	78187204	TK1	7083	GO:0046104|GO:0044281|GO:0043097|GO:0019206|GO:0009165|GO:0042802|GO:0005829|GO:0051289|GO:0014856|GO:0031667|GO:0009157|GO:0009636|GO:0048565|GO:0055086|GO:0060138|GO:0005524|GO:0051414|GO:0001889|GO:0016310|GO:0006139|GO:0071897|GO:0008270|GO:0046688|GO:0006206|GO:0004797	thymidine kinase 1%2C soluble	.	.	-	.
CUST_79650_PI430048170	0.000108126	5.22655	10.4916	9.90002	10.6732	10.5874	P	P	P	P	8.04126	8.40301	8.15786	7.47216	P	P	P	P	CUST_79650_PI430048170	0	mRNA	CTGGAACGACTGTGGGTCTTGCATTTATGTCTACAATGTGTTCTCCTTATTCTGTTGGCG	NM_014265	RefSeq	chr8	+	24294039	24359018	ADAM28	10863	GO:0005886|GO:0006508|GO:0005576|GO:0008270|GO:0007283|GO:0016021|GO:0004222|GO:0008237	ADAM metallopeptidase domain 28%2C transcript variant 1	.	.	-	.
CUST_132157_PI430048170	0.00688179	5.22088	8.49714	8.72617	8.83419	8.69499	P	P	P	P	5.64856	6.16239	7.24624	5.4433	P	P	P	P	CUST_132157_PI430048170	0	mRNA	AACAGACTCATTACAAATGGTTACCTTGTTATTTAACCCATTTGTCTCTACTTTTCCCTG	NM_001211	RefSeq	chr15	+	40161008	40221136	BUB1B	701	GO:0005515|GO:0007094|GO:0048471|GO:0007093|GO:0008283|GO:0034501|GO:0051233|GO:0031145|GO:0005829|GO:0005737|GO:0005680|GO:0007091|GO:0005815|GO:0006915|GO:0051436|GO:0005524|GO:0051439|GO:0000940|GO:0007067|GO:0004672|GO:0004674|GO:0000777|GO:0000776|GO:0006468|GO:0000778|GO:0000278|GO:0051301	BUB1 mitotic checkpoint serine/threonine kinase B	.	.	-	.
CUST_130119_PI430048170	0.000359227	5.21986	10.9054	11.0401	11.5951	10.6993	P	P	P	P	8.62888	8.97486	7.96075	9.06039	P	P	P	P	CUST_130119_PI430048170	0	mRNA	GTTTGGACCACATCTCTTTGGAAAATAGTTTGCAACATATTTAAGAGATACTTGATGCCA	NM_005242	RefSeq	chr5	+	76819007	76835315	F2RL1	2150	GO:0005515|GO:0043311|GO:0070963|GO:0046330|GO:0050900|GO:0060100|GO:0046328|GO:0051607|GO:0046329|GO:0030836|GO:0031274|GO:0070374|GO:0043123|GO:0043122|GO:0090195|GO:0090198|GO:2000484|GO:0072608|GO:0031681|GO:0005794|GO:0030335|GO:0004930|GO:0050702|GO:0014068|GO:0010804|GO:0072643|GO:0007186|GO:0005887|GO:0045087|GO:0042119|GO:0034145|GO:0005886|GO:0034141|GO:0015057|GO:0034140|GO:0035025|GO:…	coagulation factor II (thrombin) receptor-like 1	.	.	-	.
CUST_98807_PI430048170	0.00207175	5.21929	10.8348	10.501	9.92978	10.8486	P	P	P	P	7.59953	8.38204	8.90052	7.34264	P	P	P	P	CUST_98807_PI430048170	0	mRNA	TGTTTCTGCCCACGGTTTTGTTTGTGCAATAACGTTATCACATTTCTAATGAGGATTCAC	NM_004237	RefSeq	chr5	+	892853	918049	TRIP13	9319	GO:0003712|GO:0005515|GO:0048477|GO:0006366|GO:0007286|GO:0005634|GO:0001556|GO:0007283|GO:0005524|GO:0042802|GO:0006302|GO:0007144|GO:0007130|GO:0001673|GO:0007141|GO:0007131	thyroid hormone receptor interactor 13%2C transcript variant 1	.	.	-	.
CUST_135721_PI430048170	0.0121962	5.21826	9.20254	10.8011	10.3635	11.4177	P	P	P	P	7.94508	9.17706	8.21804	6.76172	P	P	P	P	CUST_135721_PI430048170	0	mRNA	TGGTGTCAATTGCTTATTTGTTTTCCCACGGTTGTCCAGCAATTAATAAAACATAACCTT	NM_001251830	RefSeq	chr4	+	87975649	87983411	SPP1	6696	GO:0005515|GO:0048471|GO:0007566|GO:0010811|GO:0030593|GO:0050840|GO:0045177|GO:0033280|GO:0005576|GO:0042995|GO:0048545|GO:0031214|GO:0005125|GO:0005615|GO:0001649|GO:0048685|GO:0046697|GO:0006954|GO:0022617|GO:0030198|GO:0045780|GO:0007155|GO:0070062	secreted phosphoprotein 1%2C transcript variant 5	.	.	-	.
CUST_126853_PI430048170	0.00815472	5.21652	8.25887	7.56399	6.37447	6.44702	P	P	P	P	4.52557	5.04754	5.71244	4.25444	P	P	P	A	CUST_126853_PI430048170	0	mRNA	GAAAGCAGCAATTTGCTGTTCTCAACCATTCTTTCAAGGCTTTTCATTGTTCAAAGTTAA	NM_000493	RefSeq	chr6	-	116118921	116126133	COL10A1	1300	GO:0001501|GO:0001958|GO:0005581|GO:0022617|GO:0030198|GO:0051216|GO:0030574|GO:0005578|GO:0005788|GO:0005576|GO:0005938|GO:0046872	collagen%2C type X%2C alpha 1	.	.	-	.
CUST_74597_PI430048170	0.00898849	5.21572	8.14133	9.77893	9.19832	10.1535	P	P	P	P	6.88703	8.05785	6.82648	5.78783	P	P	P	P	CUST_74597_PI430048170	0	mRNA	ATGGATGATATGGATGATGAAGATGATGATGACCATGTGGACAGCCAGGACTCCATTGAC	NM_001251830	RefSeq	chr4	+	87975649	87983411	SPP1	6696	GO:0005515|GO:0048471|GO:0007566|GO:0010811|GO:0030593|GO:0050840|GO:0045177|GO:0033280|GO:0005576|GO:0042995|GO:0048545|GO:0031214|GO:0005125|GO:0005615|GO:0001649|GO:0048685|GO:0046697|GO:0006954|GO:0022617|GO:0030198|GO:0045780|GO:0007155|GO:0070062	secreted phosphoprotein 1%2C transcript variant 5	.	.	-	.
CUST_132014_PI430048170	0.000207059	5.21132	9.9176	10.4982	9.55246	10.1408	P	P	P	P	7.45717	7.45463	8.28824	7.32289	P	P	P	P	CUST_132014_PI430048170	0	mRNA	TTTTATAAAGAAAAGAAGTCTGATATCTTGGGCAGCTTGCTGCTTACTGGGGAGACCAGC	NM_001135216	RefSeq	chr6	-	28324737	28336134	ZSCAN31	64288	GO:0006355|GO:0003700|GO:0005634|GO:0003677|GO:0006351|GO:0046872	zinc finger and SCAN domain containing 31%2C transcript variant 4	.	.	-	.
CUST_58411_PI430048170	0.000278317	5.20658	7.47951	7.42647	6.6154	7.53524	P	P	P	P	5.16343	4.71452	4.66802	5.09844	P	P	P	P	CUST_58411_PI430048170	0	mRNA	TCTTCCTCTGAGGCGAGCTTCAGATCTGCTCAAGCTTCCTGCAGTGGGGCCAGGAGGCAG	NM_001251964	RefSeq	chr11	-	128935370	128943399	TP53AIP1	63970	GO:0005739|GO:0003674|GO:0006915	tumor protein p53 regulated apoptosis inducing protein 1%2C transcript variant 4	.	.	-	.
CUST_139117_PI430048170	0.00179253	5.20506	9.98669	9.07386	9.52599	8.42324	P	P	P	P	7.5791	6.9292	6.53497	6.6471	P	P	P	P	CUST_139117_PI430048170	0	mRNA	ACTTCACATTTATGTGGCTTGTTTATCCTTAGCTCACAGATTGAGGTAATAATGACACTC	NM_002820	RefSeq	chr12	-	27962320	27971983	PTHLH	5744	GO:0010468|GO:0008284|GO:0008285|GO:0030819|GO:0007267|GO:0051428|GO:0005615|GO:0043433|GO:0005737|GO:0016485|GO:0060649|GO:0030855|GO:0043129|GO:0032331|GO:0007565|GO:0005794|GO:0048286|GO:0046058|GO:0005576|GO:0060659|GO:0001958|GO:0001501|GO:0008544|GO:0007492|GO:0005179|GO:0002076|GO:0005654|GO:0007189	parathyroid hormone-like hormone%2C transcript variant 2	.	.	-	.
CUST_127826_PI430048170	0.00509684	5.20453	10.1788	10.3994	10.5606	10.535	P	P	P	P	7.64239	8.04791	8.84066	7.07227	P	P	P	P	CUST_127826_PI430048170	0	mRNA	GTGGCAAGATGAGAGTAAAACCAGAGAGCAAACCTCTATAAGTGTTGAGTATATGTATAC	NM_001237	RefSeq	chr4	-	121816443	121823933	CCNA2	890	GO:0005515|GO:0007095|GO:0019901|GO:0010389|GO:0031100|GO:0005634|GO:0007265|GO:0048146|GO:0000079|GO:0005737|GO:0007067|GO:0001939|GO:0000086|GO:0033762|GO:0005654|GO:0001940|GO:0000278|GO:0045893|GO:0032355|GO:0051301	cyclin A2	.	.	-	.
CUST_138324_PI430048170	0.000731961	5.20291	11.299	11.554	11.4129	12.4684	P	P	P	P	8.95565	9.9171	9.58384	8.7967	P	P	P	P	CUST_138324_PI430048170	0	mRNA	TCACAGCGCCACTCCTACTTTGTATGCTCATAGTTTAAATTTTTGTAGGAAACTTTCAAT	NM_001136105	RefSeq	chr11	+	111299250	111308735	COLCA2	120376	GO:0005737	colorectal cancer associated 2%2C transcript variant 3	.	.	-	.
CUST_130405_PI430048170	0.00159956	5.20214	10.7811	10.9155	10.5838	10.7132	P	P	P	P	7.91388	8.52089	8.93239	7.84702	P	P	P	P	CUST_130405_PI430048170	0	mRNA	GGATTTGCTTGGGATACAGAAGAGGCCATGTGTCTCAGAGCTGTTAAGGGCTTATTTTTT	NM_198433	RefSeq	chr20	-	56369388	56392295	AURKA	6790	GO:0005515|GO:0072686|GO:0072687|GO:0051642|GO:0046777|GO:0071539|GO:0031625|GO:0000780|GO:0005813|GO:0032465|GO:0019901|GO:0005819|GO:1900195|GO:0030496|GO:0045840|GO:0046605|GO:0035174|GO:0045120|GO:0000278|GO:0051301|GO:0043146|GO:0032091|GO:0048471|GO:0007100|GO:0032436|GO:0005634|GO:0051233|GO:0031145|GO:0005829|GO:0007057|GO:0031647|GO:0009948|GO:0000086|GO:0015630|GO:0043203|GO:0005876|GO:…	aurora kinase A%2C transcript variant 1	.	.	-	.
CUST_72543_PI430048170	0.00284321	5.20142	7.75721	7.91629	7.54099	7.5797	P	P	P	P	4.87098	5.22924	6.095	4.67192	P	P	P	P	CUST_72543_PI430048170	0	mRNA	ATCGACCTCATGACAAACACTCCAGACATGAATAAAAATGTGGCCAAACCTTCACCGGTG	NM_016426	RefSeq	chr22	+	46296740	46330810	GTSE1	51512	GO:0005515|GO:0003674|GO:0005881|GO:0016020|GO:0007017|GO:0006977	G-2 and S-phase expressed 1	.	.	-	.
CUST_131701_PI430048170	0.0115779	5.18927	10.4835	11.1057	11.1094	11.1305	P	P	P	P	7.59691	8.34797	9.75939	7.42786	P	P	P	P	CUST_131701_PI430048170	0	mRNA	GCTTTCGAGTCTGAGTTTAAAACTACACATTTTGACATAGTGTTTATTAGCAGCCATCTA	NM_001786	RefSeq	chr10	+	60778453	60794852	CDK1	983	GO:0005515|GO:0007077|GO:0014070|GO:0033160|GO:0030261|GO:0034501|GO:0014075|GO:0002756|GO:0018105|GO:0007173|GO:0000165|GO:0007411|GO:0002755|GO:0018107|GO:0005813|GO:0006996|GO:0038124|GO:0038123|GO:0007569|GO:0030332|GO:0034134|GO:0009636|GO:0030496|GO:0002224|GO:0035173|GO:0006281|GO:0008543|GO:0030544|GO:0035666|GO:0034166|GO:0005654|GO:0000278|GO:0038095|GO:0034162|GO:0004693|GO:0007095|GO:…	cyclin-dependent kinase 1%2C transcript variant 1	.	.	-	.
CUST_137722_PI430048170	0.000944673	5.18492	9.91186	9.50599	8.78926	9.32461	P	P	P	P	6.50051	6.79544	7.85256	6.67616	P	P	P	P	CUST_137722_PI430048170	0	mRNA	GTGTATATGTACTAGAACTTTTTTATTAAAGAAACTTTTCCCAGAGGTGCCTGGGGAGTG	NM_001793	RefSeq	chr16	+	68644247	68699054	CDH3	1001	GO:0010838|GO:0005886|GO:0048023|GO:0031424|GO:0032912|GO:0003674|GO:0005737|GO:0016337|GO:0005913|GO:0001895|GO:0007155|GO:0007156|GO:0060070|GO:0060901|GO:0034329|GO:0042493|GO:0005509|GO:0045216|GO:0022405|GO:0010628|GO:0043568|GO:0032773|GO:0042060|GO:0016021|GO:0051796|GO:0007601|GO:0034332	cadherin 3%2C type 1%2C P-cadherin (placental)	.	.	-	.
CUST_109978_PI430048170	8.70358e-06	5.18373	8.87518	8.7273	8.521	8.64387	P	P	P	P	6.34735	6.60057	6.23782	6.05393	P	P	P	P	CUST_109978_PI430048170	0	mRNA	TTCTGGCTACTTTGATGAGAGGTATGTATTGTCCTCTAGAGTCAGAACTGGCCGAAGCAT	NM_020990	RefSeq	chr15	+	43593053	43599406	CKMT1B	1159	GO:0004111|GO:0005739|GO:0016310|GO:0034641|GO:0006600|GO:0005743|GO:0044281|GO:0005524|GO:0070062	creatine kinase%2C mitochondrial 1B	.	.	-	.
CUST_139127_PI430048170	0.00239174	5.17748	12.7509	11.313	11.4244	12.3007	P	P	P	P	9.93154	9.07641	10.298	9.11017	P	P	P	P	CUST_139127_PI430048170	0	mRNA	TGAGTTAGGCTGAGCCACAGGCATTTCCTGCTTATTTTAGGATTACCCACTCATCAGAAA	NM_001193306	RefSeq	chr19	-	51745769	51751897	FPR1	2357	GO:0005515|GO:0005886|GO:0007263|GO:0006928|GO:0007200|GO:0004982|GO:0000187|GO:0007165|GO:0050786|GO:0006935|GO:0007186|GO:0004872|GO:0007188|GO:0016021|GO:0005768	formyl peptide receptor 1%2C transcript variant 1	.	.	-	.
CUST_136042_PI430048170	0.0367238	5.17351	12.5479	12.2183	11.0011	12.7064	P	P	P	P	8.34905	10.9931	10.2953	7.18683	P	P	P	P	CUST_136042_PI430048170	0	mRNA	GAACTAATTATAGTGAAACATACTGCGGCCCACTTCCATTAAATAGATTTGTGCAAGATG	NM_001122961	RefSeq	chr1	-	109105950	109113857	C1orf194	127003	NA	chromosome 1 open reading frame 194	.	.	-	.
CUST_91806_PI430048170	0.0163427	5.16834	11.8585	10.8079	11.4812	11.7648	P	P	P	P	10.276	7.3591	8.31376	9.15348	P	P	P	P	CUST_91806_PI430048170	0	mRNA	TGAAAAATGGCAAATCCAACTGACCAGAAGGAAGGAGGAAGCTTATTGGTGGCTGTTCCT	NM_002089	RefSeq	chr4	-	74097036	74099280	CXCL2	2920	GO:0005515|GO:0008009|GO:0070098|GO:0002237|GO:0005576|GO:0045236|GO:0005615|GO:0002690|GO:0006955|GO:0006954|GO:0006935|GO:0007186|GO:0060326|GO:0042127|GO:0032496	chemokine (C-X-C motif) ligand 2	.	.	-	.
CUST_140350_PI430048170	0.00573422	5.16589	11.9339	13.6067	13.0881	12.0365	P	P	P	P	9.99836	11.0403	10.2885	10.3349	P	P	P	P	CUST_140350_PI430048170	0	mRNA	CTGCTTGCTTCCTGTCCCCGAAATGTTCGTTTCTTCTGAAGTAAATATACATATATAAAT	NM_001127392	RefSeq	chr11	+	61752636	61788518	MYRF	745	GO:0003700|GO:0048709|GO:0022010|GO:0005634|GO:0003677|GO:0006351|GO:0032286|GO:0014003|GO:0005789|GO:0006508|GO:0008233|GO:0016021|GO:0045893|GO:0031643	myelin regulatory factor%2C transcript variant 2	.	.	-	.
CUST_104671_PI430048170	0.0102431	5.15925	9.3318	9.95553	10.2016	8.10376	P	P	P	P	6.35645	7.95202	7.60192	6.23046	P	P	P	P	CUST_104671_PI430048170	0	mRNA	AATCACAAAGAACTGTGTCAACTAGCAGAGAGTCCAAGCAGAAGGGCAGATGGACTTCTT	NM_024812	RefSeq	chr8	+	103140692	103230305	BAALC	79870	GO:0005737|GO:0016020	brain and acute leukemia%2C cytoplasmic%2C transcript variant 1	.	.	-	.
CUST_102378_PI430048170	0.00701482	5.15802	7.12018	6.50091	7.3756	7.30248	P	P	P	P	3.4992	5.3437	4.01284	5.29538	A	P	A	P	CUST_102378_PI430048170	0	mRNA	ATGTGTGAGGCCTTTTATTGTGAGAGTGGACAGACATCCGAGATTTCAGAGCCCCATATT	NM_000280	RefSeq	chr11	-	31784791	31811353	PAX6	5080	GO:0005515|GO:0004842|GO:0000790|GO:0003700|GO:0006366|GO:0000981|GO:0001654|GO:0001755|GO:0000132|GO:0007224|GO:0003309|GO:0021796|GO:0003690|GO:0021798|GO:0021797|GO:0007411|GO:0022027|GO:0009887|GO:0019901|GO:0001709|GO:0023019|GO:0021549|GO:0000122|GO:0003322|GO:0000978|GO:0007417|GO:0000979|GO:0021593|GO:0010975|GO:0005654|GO:0008134|GO:0016567|GO:0021983|GO:0005634|GO:0009950|GO:0005737|GO:…	paired box 6%2C transcript variant 1	.	.	-	.
CUST_130656_PI430048170	0.0066159	5.15603	8.34429	8.47155	7.57488	8.75534	P	P	P	P	4.99493	6.92995	6.08885	4.94402	P	P	P	P	CUST_130656_PI430048170	0	mRNA	TACGGAAATCAACTGCTATTTCTCTTTCAGTAAGAGAAACTGGGTTTGGAATTTATAGTC	NM_001276713	RefSeq	chr5	+	75611475	75671846	ANKDD1B	NA	NA	ankyrin repeat and death domain containing 1B	.	.	-	.
CUST_127652_PI430048170	0.00371865	5.14733	12.9014	12.816	13.1532	12.876	P	P	P	P	9.70292	11.1045	10.9186	10.163	P	P	P	P	CUST_127652_PI430048170	0	mRNA	CTGGGTCTTGATTTTGATGTGAGCTGGTTTTTAGCTCTCAAATGTTGTCACTTAAATAAA	NM_031220	RefSeq	chr17	-	6451262	6556557	PITPNM3	83394	GO:0005515|GO:0005622|GO:0030971|GO:0008526|GO:0015914|GO:0005509|GO:0046488|GO:0016021|GO:0008289|GO:0012505	PITPNM family member 3%2C transcript variant 1	.	.	-	.
CUST_129863_PI430048170	0.0322336	5.1425	9.43706	9.00164	7.60419	9.69266	P	P	P	P	5.00432	7.90292	7.11255	4.5486	P	P	P	P	CUST_129863_PI430048170	0	mRNA	CAGTTACATATTAGCCTCCTCAAGTGTCAGACATTATTACTCATAGTATCAGAAAACATG	NM_025052	RefSeq	chr2	-	134964490	135024678	MAP3K19	80122	GO:0035556|GO:0000186|GO:0005737|GO:0030036|GO:0000165|GO:0006468|GO:0004709|GO:0005524	mitogen-activated protein kinase kinase kinase 19%2C transcript variant 1	.	.	-	.
CUST_91439_PI430048170	0.0104367	5.13141	8.5312	7.89659	6.77551	8.2156	P	P	P	P	4.60372	6.49145	5.99825	4.29295	P	P	P	P	CUST_91439_PI430048170	0	mRNA	TGACCACAGATTCCAGGTGCAGCCCAAGAACACCATGAACCCCGAGAATGAGCAGCACAG	NM_001031737	RefSeq	chr16	-	722581	726473	CCDC78	124093	GO:0042383|GO:0048471|GO:0016529|GO:0003009|GO:0005814|GO:0030030	coiled-coil domain containing 78	.	.	-	.
CUST_137076_PI430048170	0.0285156	5.12907	12.2218	12.6725	12.3688	12.6463	P	P	P	P	8.86476	9.46103	11.5827	7.94863	P	P	P	P	CUST_137076_PI430048170	0	mRNA	CTGAGTAACACCATCGATCATGATGTAGAGTGTGGTTATGAACTTTAAAGTTATAGTTGT	NM_001071	RefSeq	chr18	+	657603	673499	TYMS	7298	GO:0046683|GO:0051216|GO:0033189|GO:0045471|GO:0031100|GO:0005743|GO:0005634|GO:0044281|GO:0003729|GO:0032259|GO:0042803|GO:0060574|GO:0004799|GO:0005829|GO:0005739|GO:0019860|GO:0005737|GO:0005542|GO:0000082|GO:0048589|GO:0046134|GO:0000083|GO:0000166|GO:0005759|GO:0008144|GO:0046653|GO:0034097|GO:0019088|GO:0009157|GO:0048037|GO:0042493|GO:0007568|GO:0005730|GO:0009636|GO:0006231|GO:0046078|GO:…	thymidylate synthetase	.	.	-	.
CUST_126631_PI430048170	0.000333625	5.12436	11.88	11.9713	12.3893	11.9776	P	P	P	P	10.0807	9.88429	9.6162	9.07739	P	P	P	P	CUST_126631_PI430048170	0	mRNA	GTCTCTACCTAATGGACCTCCGTGGCCAAAAAGTACCATTAAAACCAGAAAGGTGATTGG	NM_030952	RefSeq	chr1	-	205302062	205321791	NUAK2	81788	GO:0005515|GO:0043066|GO:0000287|GO:0030036|GO:0004674|GO:0006915|GO:0006468|GO:0042149|GO:0005524	NUAK family%2C SNF1-like kinase%2C 2	.	.	-	.
CUST_144300_PI430048170	0.000292891	5.12071	13.575	13.4168	13.6128	13.1298	P	P	P	P	10.8126	11.4908	11.2943	10.5774	P	P	P	P	CUST_144300_PI430048170	0	mRNA	GGGTAGTGGTGAAGGACCGATATCAGAAAAATGCCTTCAAGTGTACTAATTTATTAATAA	NM_014452	RefSeq	chr6	-	47231526	47309947	TNFRSF21	27242	GO:0005515|GO:0050852|GO:0030424|GO:2000666|GO:0001783|GO:2001180|GO:0005886|GO:0042552|GO:2000663|GO:0031226|GO:0006915|GO:0030889|GO:0044281|GO:0051402|GO:0042130|GO:0002250|GO:0048713|GO:0005887|GO:0006959|GO:0071356|GO:0097252|GO:0031642|GO:0044255	tumor necrosis factor receptor superfamily%2C member 21	.	.	-	.
CUST_104907_PI430048170	0.00480858	5.11574	10.3369	10.6168	10.4556	10.4672	P	P	P	P	7.73823	7.90652	8.95491	7.33345	P	P	P	P	CUST_104907_PI430048170	0	mRNA	GGGACAAATTAGCTGCACATCTATCATCAAGAGATTCACAATCAAGATCTGTATCAAGAT	NM_005192	RefSeq	chr14	+	54396954	54420216	CDKN3	1033	GO:0005515|GO:0000082|GO:0005737|GO:0048471|GO:0008285|GO:0007050|GO:0000079|GO:0004722|GO:0008138|GO:0004725|GO:0035335	cyclin-dependent kinase inhibitor 3%2C transcript variant 1	.	.	-	.
CUST_144722_PI430048170	0.00486	5.11268	9.24016	9.72519	8.57883	10.0213	P	P	P	P	7.07662	7.02897	7.15172	7.26785	P	P	P	P	CUST_144722_PI430048170	0	mRNA	GTGAGGGTGGGCGGGAGGCCTCAGGGGATACTGTTAATCATAAAATGAGCAACGAAAAAA	NM_005714	RefSeq	chr11	-	65592854	65595996	KCNK7	10089	GO:0005244|GO:0005886|GO:0005267|GO:0007268|GO:0034765|GO:0016021|GO:0006813|GO:0071805	potassium channel%2C two pore domain subfamily K%2C member 7%2C transcript variant C	.	.	-	.
CUST_145016_PI430048170	0.0206024	5.10056	9.38992	9.71791	11.1116	10.2993	P	P	P	P	7.77751	8.61072	5.7464	8.29228	P	P	P	P	CUST_145016_PI430048170	0	mRNA	GCTACACTCGGTTACTCTGGCCTTGATTCTGATCTCCAAATACATTATATTTTTTATTTG	NM_021187	RefSeq	chr19	-	15912369	15934866	CYP4F11	57834	GO:0006805|GO:0005506|GO:0044281|GO:0042377|GO:0042376|GO:0006954|GO:0007596|GO:0016709|GO:0005789|GO:0016021|GO:0042361|GO:0020037|GO:0055114	cytochrome P450%2C family 4%2C subfamily F%2C polypeptide 11%2C transcript variant 1	.	.	-	.
CUST_129519_PI430048170	0.0011819	5.09858	8.22827	8.20743	9.07712	7.78754	P	P	P	P	5.8832	6.75639	5.2785	5.90956	P	P	P	P	CUST_129519_PI430048170	0	mRNA	CCCTGTCCGCAAAGGTAATTGATTCCCCCAAAACTATTGAAAATAAAATAAAAAGGTAAC	NM_080489	RefSeq	chr20	-	1309910	1329235	SDCBP2	27111	GO:0035556|GO:0005737|GO:0005886|GO:0046982|GO:0046907|GO:0008022|GO:0042803|GO:0007399|GO:0070062	syndecan binding protein (syntenin) 2%2C transcript variant 1	.	.	-	.
CUST_142758_PI430048170	0.0126592	5.09655	6.91112	7.29505	6.71599	7.26628	P	P	P	P	3.79394	4.3075	5.91134	3.51166	A	P	P	A	CUST_142758_PI430048170	0	mRNA	TCAGCCTTATGTATGCCATTGACTCTGAAATGTATACCAGCCTTTCACTGTGTACCGTGT	NM_145061	RefSeq	chr13	-	21153594	21176602	SKA3	221150	GO:0005515|GO:0000940|GO:0005737|GO:0007067|GO:0007059|GO:0031110|GO:0005876|GO:0051301	spindle and kinetochore associated complex subunit 3%2C transcript variant 1	.	.	-	.
CUST_143969_PI430048170	0.023898	5.09211	9.34374	10.1116	9.79315	9.77084	P	P	P	P	5.88159	7.60182	8.58533	5.73731	P	P	P	P	CUST_143969_PI430048170	0	mRNA	ACCAGCGTGTGACTTTCCTAGATAACACTGCTTTCTCATAATAAAGACTATTTGCATTTG	NM_019013	RefSeq	chr17	+	6444414	6451065	FAM64A	54478	GO:0005515|GO:0005737|GO:0007067|GO:0005730|GO:0005634|GO:0051301	family with sequence similarity 64%2C member A%2C transcript variant 1	.	.	-	.
CUST_131669_PI430048170	0.0116831	5.08982	10.9102	10.6948	9.82851	11.1913	P	P	P	P	7.89424	9.34413	8.4553	6.68654	P	P	P	P	CUST_131669_PI430048170	0	mRNA	CTGCTACTGTGTGTTTGCTGGTTCCAATGATACATAATTTGTGCTTTTCGTAATTAAAGT	NM_001287682	RefSeq	chr20	+	2206927	2213151	LOC388780	NA	NA	uncharacterized LOC388780	.	.	-	.
CUST_140974_PI430048170	0.00154883	5.08302	10.371	10.4075	9.11745	10.4254	P	P	P	P	7.74462	8.2761	7.92942	7.12219	P	P	P	P	CUST_140974_PI430048170	0	mRNA	TGACCTAAGGGAATGTCTGGTTACCTCCTAGTTATACAAGCAAAATCTGCATAGTATGTA	NM_152701	RefSeq	chr7	+	48171459	48647495	ABCA13	154664	GO:0005215|GO:0008152|GO:0006810|GO:0016021|GO:0005524|GO:0016887	ATP-binding cassette%2C sub-family A (ABC1)%2C member 13	.	.	-	.
CUST_121683_PI430048170	0.0331758	5.07227	9.56039	9.14846	7.70009	10.1896	P	P	P	P	5.47835	8.01863	7.6144	5.00457	P	P	P	P	CUST_121683_PI430048170	0	mRNA	TAATTAACCCCCAAGGAGCCAAACTCAATATCTACAAGCGAAAAGTGGAACAGGCAATTC	NM_144992	RefSeq	chr2	+	98087131	98312947	VWA3B	200403	NA	von Willebrand factor A domain containing 3B	.	.	-	.
CUST_140278_PI430048170	0.00103579	5.06965	10.4736	10.9434	10.2656	10.2968	P	P	P	P	7.89786	8.20234	8.82136	7.44637	P	P	P	P	CUST_140278_PI430048170	0	mRNA	CATTCCTGCAAAATCACCAGAGAAATGCAGATTGGACATGATTCCGGACCTCAAAGCCAT	NM_013451	RefSeq	chr10	-	93306428	93482317	MYOF	26509	GO:0005515|GO:0031965|GO:0030947|GO:0005886|GO:0008015|GO:0007520|GO:0005635|GO:0031410|GO:0043231|GO:0034605|GO:0005543|GO:0006936|GO:0005901|GO:0001778|GO:0016021|GO:0030659|GO:0070062	myoferlin%2C transcript variant 1	.	.	-	.
CUST_91182_PI430048170	0.0320344	5.05957	8.53618	9.24016	7.30918	8.46867	P	P	P	P	4.38181	7.34505	6.56194	4.03083	P	P	P	A	CUST_91182_PI430048170	0	mRNA	TCTGTTCCATGCCAAAATCAAGAGGTTTCCACCAACACCATAGAACAAGGTCCTAGTTCC	NM_178550	RefSeq	chr1	-	162854296	162868815	C1orf110	339512	NA	chromosome 1 open reading frame 110	.	.	-	.
CUST_141167_PI430048170	0.00127086	5.05767	13.0059	13.4708	13.161	14.2009	P	P	P	P	10.7683	11.9379	11.1548	10.5098	P	P	P	P	CUST_141167_PI430048170	0	mRNA	GACTTCTCCGGGGTGCCTGTGCCCTACATTAAACCCGGCGTTTGTTTCACAGCCAAAAAA	NM_206918	RefSeq	chr14	-	100146415	100159675	DEGS2	123099	GO:0006665|GO:0000170|GO:0006667|GO:0030148|GO:0005789|GO:0016021|GO:0044281|GO:0042284|GO:0046513|GO:0055114	delta(4)-desaturase%2C sphingolipid 2	.	.	-	.
CUST_107026_PI430048170	0.000322309	5.05698	11.0928	11.0182	11.5187	10.6753	P	P	P	P	8.28403	9.2667	8.33626	8.95049	P	P	P	P	CUST_107026_PI430048170	0	mRNA	AGCTCCTGGTATTATTGCCTGCACATTCTTGGTATCTTAGTATTATTGTTGTTGCCAGTG	NM_138799	RefSeq	chr2	-	8856570	9003747	MBOAT2	129642	GO:0005789|GO:0016021|GO:0044281|GO:0006644|GO:0003841|GO:0036151|GO:0036152|GO:0046474	membrane bound O-acyltransferase domain containing 2	.	.	-	.
CUST_143808_PI430048170	0.00368223	5.05269	8.01733	6.43403	6.7387	6.98602	P	P	P	P	4.9936	4.86878	5.35509	3.65644	P	P	P	A	CUST_143808_PI430048170	0	mRNA	CGTGTAGGAGATTTTGTTAGTGGAGCACTAAATAAATTTAAACCTAACAGAACACCTTCT	NM_001039841	RefSeq	chr15_KI270905v1_alt	+	4830644	4843373	ARHGAP11B	NA	NA	Rho GTPase activating protein 11B	.	.	-	.
CUST_115089_PI430048170	0.0165461	5.05042	8.20997	8.34454	8.56719	8.2239	P	P	P	P	4.84473	6.83889	6.46962	4.67009	P	P	P	P	CUST_115089_PI430048170	0	mRNA	GGAGTTGTCTACCACGGAGAATACATAGACCAGGCCCAGAATCGAATCCAATGTGCCATC	NM_002447	RefSeq	chr3	-	49887002	49903873	MST1R	4486	GO:0038145|GO:0005515|GO:0051897|GO:0001725|GO:0008284|GO:0009986|GO:0006928|GO:0018108|GO:0006952|GO:0007275|GO:0009615|GO:0005524|GO:0007338|GO:0007165|GO:0005887|GO:0043406|GO:0045087|GO:0005011|GO:0019899|GO:0007169	macrophage stimulating 1 receptor%2C transcript variant 1	.	.	-	.
CUST_134148_PI430048170	0.00891449	5.04557	11.8914	11.6835	12.2379	12.2136	P	P	P	P	8.55186	10.5105	9.97371	8.85801	P	P	P	P	CUST_134148_PI430048170	0	mRNA	TGTTAAACTACAAAACTGTACAGCCTATTTTAGTGTGGACTATTAAAACCCTTGCACTGT	NM_175887	RefSeq	chr7	+	29563810	29567295	PRR15	222171	GO:0007275	proline rich 15	.	.	-	.
CUST_67397_PI430048170	0.00666004	5.04483	8.17302	8.73315	8.96259	8.49065	P	P	P	P	5.5797	6.6922	6.97084	5.13273	P	P	P	P	CUST_67397_PI430048170	0	mRNA	TTACCACTACATCTTTGTGACTGGGGTGAAGTTTCGTACTGGGATCATGGGTGTCATCTA	NM_003786	RefSeq	chr17	+	50634856	50691702	ABCC3	8714	GO:0005886|GO:0016020|GO:0005887|GO:0015721|GO:0006810|GO:0042626|GO:0008206|GO:0008514|GO:0044281|GO:0005524|GO:0055085	ATP-binding cassette%2C sub-family C (CFTR/MRP)%2C member 3%2C transcript variant 1	.	.	-	.
CUST_129095_PI430048170	0.00155803	5.04465	9.35884	9.67655	9.87075	9.93111	P	P	P	P	7.11151	7.15468	8.141	6.76066	P	P	P	P	CUST_129095_PI430048170	0	mRNA	GCTAGCATTACTAACCAACTGTTGGAAGCTCTGAAAATAAAAGATCTTGAACCCATAAAA	NM_001789	RefSeq	chr3	-	48157177	48188311	CDC25A	993	GO:0005515|GO:0009314|GO:0019901|GO:0008283|GO:0000079|GO:0035335|GO:0005829|GO:0006260|GO:0034644|GO:0000082|GO:0007067|GO:0000086|GO:0051726|GO:0005654|GO:0000278|GO:0004725|GO:0051301	cell division cycle 25A%2C transcript variant 1	.	.	-	.
CUST_130354_PI430048170	2.57161e-05	5.03427	13.637	13.9192	14.0786	13.7414	P	P	P	P	11.2393	11.9029	11.3837	11.4746	P	P	P	P	CUST_130354_PI430048170	0	mRNA	TGATGCTGTTAACCAAAGGGCAGAATAAATAAGCAAAATGCCAAAAGGGGTCTTAATTGA	NM_001730	RefSeq	chr13	+	73058791	73077542	KLF5	688	GO:0060576|GO:0005515|GO:0008284|GO:0005794|GO:0005886|GO:0006366|GO:0030033|GO:0032534|GO:0000122|GO:0001525|GO:0035914|GO:0000978|GO:0046872|GO:0043231|GO:0005737|GO:0001077|GO:0071407|GO:0045944|GO:0045600|GO:0005654	Kruppel-like factor 5 (intestinal)%2C transcript variant 1	.	.	-	.
CUST_143331_PI430048170	0.000409974	5.01745	7.012	7.76833	7.63011	6.97947	P	P	P	P	4.83574	5.25451	5.15812	4.97147	P	P	P	P	CUST_143331_PI430048170	0	mRNA	GCCAGAGTGCTTGGCTCCTTGTTTATTAAAGTTCAGAAAGTGGTGGGAGAGTGTAAAAAA	NM_152607	RefSeq	chr1	+	54806062	54842264	C1orf177	163747	NA	chromosome 1 open reading frame 177%2C transcript variant 1	.	.	-	.
CUST_98744_PI430048170	0.00273498	5.01727	10.0003	10.2378	11.1279	9.84767	P	P	P	P	8.31016	7.09293	8.74893	7.57244	P	P	P	P	CUST_98744_PI430048170	0	mRNA	CATAGTGTTGTATGTTCCATTGCTAGCTGTCCTGCTGTTTAACACAGTGTTGTATTTTTT	NM_001145460	RefSeq	chr4	-	56647987	56681706	HOPX	84525	GO:0016575|GO:0048286|GO:0008016|GO:0043393|GO:0005634|GO:0000122|GO:0001829|GO:0003677|GO:0006351|GO:0007507|GO:0043415|GO:0051155|GO:0045596	HOP homeobox%2C transcript variant 5	.	.	-	.
CUST_135133_PI430048170	0.00381509	5.00919	7.53907	7.65016	8.3666	7.26932	P	P	P	P	4.72952	6.38058	5.31551	4.59985	P	P	P	P	CUST_135133_PI430048170	0	mRNA	ATTCTATTTTCCTTTGTCCTCAATCCAGTCAACACCTACTATGTACCAGGCACCAGGAAG	NM_173681	RefSeq	chr7	-	151012208	151024499	ATG9B	285973	GO:0000421|GO:0016021|GO:0031410|GO:0000045	autophagy related 9B%2C transcript variant 1	.	.	-	.
CUST_130795_PI430048170	0.000210457	5.00399	10.0974	10.0683	9.94044	10.0442	P	P	P	P	7.68152	7.99143	7.34896	7.76848	P	P	P	P	CUST_130795_PI430048170	0	mRNA	TGTGAAGCAGATGTTTTTGTCCGGAAATAAAAATAATAGTCTTGGAGTCTCGCCACCAAA	NM_022842	RefSeq	chr3	-	45082273	45146422	CDCP1	64866	GO:0005886|GO:0005576|GO:0016021	CUB domain containing protein 1%2C transcript variant 1	.	.	-	.
CUST_137353_PI430048170	0.00457767	4.99724	14.3146	14.6821	14.5224	14.3417	P	P	P	P	11.6903	12.5821	11.2106	12.6429	P	P	P	P	CUST_137353_PI430048170	0	mRNA	GATTCTCATCATTTTGCATCTATTTTGTAGCCAATAAAACTCCGCACTAGCTGCAAAAAA	NM_015515	RefSeq	chr17_JH159146v1_alt	-	71963	86911	KRT23	25984	GO:0005882|GO:0005198	keratin 23%2C type I%2C transcript variant 1	.	.	-	.
CUST_138036_PI430048170	0.00768048	4.99567	10.1463	10.2311	9.23244	10.1785	P	P	P	P	6.55068	8.54979	7.94177	6.72041	P	P	P	P	CUST_138036_PI430048170	0	mRNA	CTGTCTACTGTCGCAAAAGCTTTTAAAGATATTCATTAAACACGGACCTTCCTGCTCAAA	NM_001144956	RefSeq	chr1	+	151721536	151729606	RIIAD1	284485	NA	regulatory subunit of type II PKA R-subunit (RIIa) domain containing 1	.	.	-	.
CUST_105684_PI430048170	0.00202451	4.99382	14.8913	14.499	14.8594	14.5301	P	P	P	P	11.9304	12.145	13.1579	11.9071	P	P	P	P	CUST_105684_PI430048170	0	mRNA	AAATAATGAAGGACCTGGACCAGTGTAGAGATGGCAAAGTGGGCTTCCAGAGCTTCTTTT	NM_002966	RefSeq	chr1	-	151982909	151994238	S100A10	6281	GO:0005515|GO:0005509|GO:0051099|GO:0051290|GO:0006900|GO:0051894|GO:0032855|GO:0042803|GO:0008289|GO:0044325|GO:1900026|GO:0051496|GO:0045121|GO:0001765|GO:0090002|GO:0019897|GO:0070062	S100 calcium binding protein A10	.	.	-	.
CUST_140936_PI430048170	0.000116835	4.99242	9.52244	9.32795	8.84618	9.6728	P	P	P	P	7.18398	7.3244	6.46414	7.10583	P	P	P	P	CUST_140936_PI430048170	0	mRNA	TTCAGAGCCACCCACCTTTTCTGTAAAGTGCTGGAATACACATACGATGCCTGAAATCTC	NM_021052	RefSeq	chr6	+	26216919	26217483	HIST1H2AE	3012	GO:0008150|GO:0046982|GO:0005634|GO:0000786|GO:0003677|GO:0070062	histone cluster 1%2C H2ae	.	.	-	.
CUST_133802_PI430048170	0.0184666	4.98567	9.45334	9.10516	7.57463	9.4598	P	P	P	P	5.16675	7.65016	7.20623	5.52606	P	P	P	P	CUST_133802_PI430048170	0	mRNA	CCCTCTATTTATTTTTATGTCAGGTGAACTGGCATGCTGAACATATATATATATAGGCTC	NM_145172	RefSeq	chr1	+	85062297	85133138	WDR63	126820	NA	WD repeat domain 63%2C transcript variant 1	.	.	-	.
CUST_127822_PI430048170	0.000586482	4.97835	8.53732	9.41334	8.67007	8.71396	P	P	P	P	6.53291	6.59931	6.71067	6.38311	P	P	P	P	CUST_127822_PI430048170	0	mRNA	GAAAGAATTCACACTGGGGAGGAACCCTATGAATATAAGGGTATGAATGTTACCATTTAG	NM_001199814	RefSeq	chr19	-	9690137	9700817	ZNF812	729648	GO:0006355|GO:0005634|GO:0003677|GO:0006351|GO:0046872	zinc finger protein 812	.	.	-	.
CUST_135142_PI430048170	0.00167546	4.9779	11.6837	11.501	12.3173	11.1778	P	P	P	P	9.44552	9.5595	9.26506	9.38075	P	P	P	P	CUST_135142_PI430048170	0	mRNA	GTGTCAAGATCATAGAGAATGGTGCTTTTTACTACAGTTAGCACATGCATTTTTAGAAAC	NM_002357	RefSeq	chr2	+	69915040	69942944	MXD1	4084	GO:0003712|GO:0001078|GO:0003700|GO:0008283|GO:0003714|GO:0046983|GO:0005634|GO:0007275|GO:0000122|GO:0000978|GO:0006351	MAX dimerization protein 1%2C transcript variant 1	.	.	-	.
CUST_130841_PI430048170	0.0433681	4.9706	7.35393	9.39013	8.31631	10.1559	P	P	P	P	6.58056	6.96379	7.23103	6.50448	P	P	P	P	CUST_130841_PI430048170	0	mRNA	CTGCCAAAACTGTGGCATTTTCATTACAGGAGAGTTTACTATGCTAAAAGCAAAAAACAA	NM_012419	RefSeq	chr6	-	153010896	153131254	RGS17	26575	GO:0043547|GO:0005737|GO:0005886|GO:0038032|GO:0005634|GO:0005096	regulator of G-protein signaling 17	.	.	-	.
CUST_144375_PI430048170	0.0025323	4.96626	10.4765	10.8377	11.7185	11.4364	P	P	P	P	8.26244	9.47787	9.26267	8.0089	P	P	P	P	CUST_144375_PI430048170	0	mRNA	GTATTTAGTTGTGATTACTGATTGCCTGATTTTAAAATGTTGCCTTCTGGGACATCTTCT	NM_001033081	RefSeq	chr1	-	39895423	39902015	MYCL	4610	GO:0006355|GO:0003700|GO:0046983|GO:0005634|GO:0003677	v-myc avian myelocytomatosis viral oncogene lung carcinoma derived homolog%2C transcript variant 1	.	.	-	.
CUST_127169_PI430048170	0.0371641	4.96462	8.88552	7.76034	7.69218	8.88448	P	P	P	P	4.31809	7.53775	5.88036	3.47437	A	P	P	A	CUST_127169_PI430048170	0	mRNA	AGGGCGTTTTGTGTGATGACGACAGGCGCTTAAGGGAAATAAAAAACGAAGGTGAAAAAA	NM_001014985	RefSeq	chr17	+	4788958	4790589	GLTPD2	388323	GO:0005737|GO:0051861|GO:0017089|GO:0046836	glycolipid transfer protein domain containing 2	.	.	-	.
CUST_127771_PI430048170	0.000253687	4.95892	13.1507	13.871	13.4153	13.1991	P	P	P	P	11.1733	11.2714	10.983	11.0697	P	P	P	P	CUST_127771_PI430048170	0	mRNA	CCCCAATTAAGTGCCTTCACACAGCACTGGTTTAATGTTTATAAACAAAATAGAGAAACT	NM_001142502	RefSeq	chr19	-	45379633	45406349	PPP1R13L	10848	GO:0003229|GO:0005515|GO:0042633|GO:0030054|GO:0003714|GO:0006915|GO:0003215|GO:0005634|GO:0000122|GO:0009791|GO:0060048|GO:0006351|GO:0042802|GO:0045171|GO:0048871|GO:0031076|GO:0005737|GO:0035264|GO:0008134	protein phosphatase 1%2C regulatory subunit 13 like%2C transcript variant 1	.	.	-	.
CUST_144274_PI430048170	0.0488703	4.94919	11.2355	10.9666	9.50785	11.3995	P	P	P	P	6.70275	9.34472	9.60636	5.66138	P	P	P	P	CUST_144274_PI430048170	0	mRNA	GACTTGGTCTTCAACCACCATTACCCCTCTAACTTTGCACAAATAAACCTGTGTAGAAAC	NM_001281428	RefSeq	chr9	+	34458751	34520989	DNAI1	27019	GO:0005515|GO:0005929|GO:0003774|GO:0005737|GO:0030286|GO:0005874|GO:0008152|GO:0030030|GO:0005856	dynein%2C axonemal%2C intermediate chain 1%2C transcript variant 2	.	.	-	.
CUST_64080_PI430048170	0.0168799	4.94557	8.90239	8.60533	7.05384	9.09608	P	P	P	P	5.58959	6.92511	6.8931	4.61397	P	P	P	P	CUST_64080_PI430048170	0	mRNA	ATGATGGACGTAACTCTTTTGGATGAACATGGGAAACCCTTTTGGTGTTTCAGTTCCCCG	NM_152676	RefSeq	chr18	-	74073352	74147764	FBXO15	201456	GO:0019005	F-box protein 15%2C transcript variant 1	.	.	-	.
CUST_137228_PI430048170	0.00089903	4.94554	11.7401	12.4951	12.5669	12.4033	P	P	P	P	9.98689	10.0776	10.1089	9.93901	P	P	P	P	CUST_137228_PI430048170	0	mRNA	GGCTCTGCTCTGATAGATTTACAGTATCAAACTGGAAAAGAAAGATTGTTACGAAAAATC	NM_001097620	RefSeq	chr7	-	1542234	1556430	TMEM184A	202915	GO:0016021	transmembrane protein 184A	.	.	-	.
CUST_52129_PI430048170	0.000267602	4.93782	13.4502	13.3377	13.3487	13.0671	P	P	P	P	10.8579	10.5195	11.3882	11.1097	P	P	P	P	CUST_52129_PI430048170	0	mRNA	ACTGCCAAGTAGGAGAAAAGCCTTATTGGAAAGATCCAAATAATGACTTCAGAAAAAACT	NM_032731	RefSeq	chr17	+	6640901	6644541	TXNDC17	84817	GO:0005515|GO:0004601|GO:0009055|GO:0047134|GO:0033209|GO:0005829|GO:0055114|GO:0070062	thioredoxin domain containing 17	.	.	-	.
CUST_135835_PI430048170	0.0241805	4.93396	11.4948	9.95127	10.6646	9.15106	P	P	P	P	8.48701	8.28787	8.117	8.13348	P	P	P	P	CUST_135835_PI430048170	0	mRNA	CGTCATAGGCTTCTGCACGTTGGATCAACTAATGTTGTTTACAATATAGATGACATTTTA	NM_003914	RefSeq	chr13	+	36432271	36442882	CCNA1	8900	GO:0005515|GO:0019901|GO:0010389|GO:0000079|GO:0007283|GO:0005829|GO:0000082|GO:0007067|GO:0000083|GO:0000086|GO:0015630|GO:0005654|GO:0000278|GO:0007141|GO:0051301	cyclin A1%2C transcript variant 1	.	.	-	.
CUST_111718_PI430048170	8.05108e-05	4.93357	12.0522	12.387	12.3609	11.9742	P	P	P	P	9.93259	9.82764	9.87506	9.97032	P	P	P	P	CUST_111718_PI430048170	0	mRNA	GGCCAGCACCGTGGGGCTGTGGGAATCGCTCTTATTTATATTTAAACACCTTGGATTTTC	NM_001097620	RefSeq	chr7	-	1542234	1556430	TMEM184A	202915	GO:0016021	transmembrane protein 184A	.	.	-	.
CUST_140919_PI430048170	0.00158816	4.92518	12.6159	12.6086	13.0843	12.4019	P	P	P	P	10.0772	10.2502	11.1441	9.72003	P	P	P	P	CUST_140919_PI430048170	0	mRNA	ATGGGGTAAGAAAACTACCCATGCATGATGTAGAGAGCTGTTGATTTGTTTCTGTTTTTT	NM_001007237	RefSeq	chr1	-	116574397	116667755	IGSF3	3321	GO:0003674|GO:0032808|GO:0009986|GO:0016021	immunoglobulin superfamily%2C member 3%2C transcript variant 2	.	.	-	.
CUST_129523_PI430048170	0.000216177	4.92091	10.3614	10.7231	10.368	10.0868	P	P	P	P	7.72717	8.63878	8.07628	7.78122	P	P	P	P	CUST_129523_PI430048170	0	mRNA	TGTGGTTTACTGATTGGGTAATTTGATCATTAAAATTATGTGAAATCTGCCCGGGCACAC	NM_002061	RefSeq	chr1	-	93885199	93909598	GCLM	2730	GO:2001237|GO:0006805|GO:0046982|GO:0006536|GO:0042493|GO:0006534|GO:0051409|GO:0044281|GO:0005829|GO:0034641|GO:0043524|GO:0035226|GO:0008637|GO:0000096|GO:0050880|GO:0051900|GO:0004357|GO:0035229|GO:0006750|GO:0017109|GO:0030234|GO:0006979	glutamate-cysteine ligase%2C modifier subunit	.	.	-	.
CUST_139228_PI430048170	0.00391694	4.92008	11.8023	11.1331	11.8501	11.6188	P	P	P	P	8.60554	10.2787	8.77936	8.96819	P	P	P	P	CUST_139228_PI430048170	0	mRNA	CAAGAAGAAATAGGCGAACGCCTACTTCTAAAACCCAAAAGGCTCTTTTCAGAGCCACCA	NM_005319	RefSeq	chr6	-	26055739	26056471	HIST1H1C	3006	GO:0005515|GO:0005719|GO:0006334|GO:0016584|GO:0005634|GO:0000786|GO:0031490	histone cluster 1%2C H1c	.	.	-	.
CUST_131037_PI430048170	0.0168562	4.9144	11.0227	10.6195	9.26817	10.9576	P	P	P	P	7.32392	9.18212	8.75951	6.63094	P	P	P	P	CUST_131037_PI430048170	0	mRNA	TGGGATGGCGCAGGGCTTAAACTGACATAATAAAGATCTATTTCCTGTCCTCCAGCTACA	NM_153614	RefSeq	chr11	+	73950318	73970287	DNAJB13	NA	NA	DnaJ (Hsp40) homolog%2C subfamily B%2C member 13	.	.	-	.
CUST_141617_PI430048170	0.000438269	4.90832	12.3784	12.1846	12.2896	12.1082	P	P	P	P	9.71817	10.3645	10.0304	9.54354	P	P	P	P	CUST_141617_PI430048170	0	mRNA	TGCCAGAAGTTTGTCAAGTCAACCAATGTAGAAAGCTTTGCTTATGGTAATAAAAATGGC	NM_001017536	RefSeq	chr12	-	47841536	47905031	VDR	7421	GO:0010839|GO:0005515|GO:0060558|GO:0010467|GO:0008285|GO:0003700|GO:0006367|GO:0003707|GO:0005634|GO:0046697|GO:0046965|GO:0010980|GO:0045618|GO:0045944|GO:0043401|GO:0006816|GO:0008434|GO:0060745|GO:0060058|GO:0006874|GO:0000122|GO:0003677|GO:0010628|GO:0043235|GO:0043565|GO:0000902|GO:0007165|GO:0001501|GO:0050892|GO:0070561|GO:0007595|GO:0008270|GO:0005654|GO:0070644|GO:0045892	vitamin D (1%2C25- dihydroxyvitamin D3) receptor%2C transcript variant 3	.	.	-	.
CUST_135007_PI430048170	0.0451982	4.90036	8.04531	7.48316	7.4176	8.66276	P	P	P	P	3.56623	7.29654	5.05162	2.53417	A	P	P	A	CUST_135007_PI430048170	0	mRNA	CTGAAACCTCACTGTGGAGAACCAGAATTTGGTAAAATCTAGATCCTATCTAAAAATATG	NM_001206673	RefSeq	chr14	+	50872159	50904970	ABHD12B	145447	GO:0016787|GO:0008152	abhydrolase domain containing 12B%2C transcript variant 1	.	.	-	.
CUST_135434_PI430048170	0.0046539	4.89622	7.90897	7.72581	6.6349	7.81934	P	P	P	P	5.92929	5.11247	5.55998	4.00386	P	P	P	A	CUST_135434_PI430048170	0	mRNA	GAGCCATTTGGGAGTGCTTCAAGATACCCAATATGATATACACAATTATGATTTGTCAGT	NM_001190259	RefSeq	chr3	-	112120840	112133305	GCSAM	257144	GO:0005515|GO:0005737|GO:0050855|GO:0005886|GO:0019901|GO:0003779|GO:0045159|GO:2000402	germinal center-associated%2C signaling and motility%2C transcript variant 3	.	.	-	.
CUST_139598_PI430048170	0.000269017	4.89497	11.5745	11.2729	11.968	11.1776	P	P	P	P	8.90205	9.48296	9.65838	8.70787	P	P	P	P	CUST_139598_PI430048170	0	mRNA	CTTATTTTAGGCTGTAGATAAAATAGCATTTTTAGGTTAGCCAGTGTGACTATGCACCTA	NM_001679	RefSeq	chr3	+	141876627	141926540	ATP1B3	483	GO:0042470|GO:0005886|GO:0030007|GO:0050821|GO:0006883|GO:0010107|GO:0032781|GO:0050900|GO:0005890|GO:0072659|GO:0055085|GO:0086009|GO:0034220|GO:0007596|GO:0005901|GO:0006810|GO:0051117|GO:0001671|GO:0005391|GO:0070062	ATPase%2C Na+/K+ transporting%2C beta 3 polypeptide	.	.	-	.
CUST_130144_PI430048170	0.0139695	4.88505	8.8844	9.2329	8.87222	9.08627	P	P	P	P	5.74378	6.56937	7.84572	5.60033	P	P	P	P	CUST_130144_PI430048170	0	mRNA	GTTGAGCCTCTAAGATGGTCTTTTCCTCTGATGTGATAATAAAGTGTTTATTCTGAACTC	NM_001012716	RefSeq	chr18	-	649619	658340	TYMSOS	494514	NA	TYMS opposite strand	.	.	-	.
CUST_138913_PI430048170	0.0274975	4.84991	10.1295	10.9026	8.87596	10.2072	P	P	P	P	6.49183	8.98344	8.27296	5.92611	P	P	P	P	CUST_138913_PI430048170	0	mRNA	GGCATAGCTATTCTCTCTGTTTTAGTTTGATATATAGTAGTGGTAGGAATAGGAATGTGA	NM_178550	RefSeq	chr1	-	162854296	162868815	C1orf110	339512	NA	chromosome 1 open reading frame 110	.	.	-	.
CUST_128696_PI430048170	0.0180969	4.84243	10.1721	9.91111	9.20162	10.0851	P	P	P	P	6.52467	8.75426	7.61801	5.96957	P	P	P	P	CUST_128696_PI430048170	0	mRNA	CTAAAGTATTTTATCCAAATTCGAATAAATTTTCCCAACAACTTGCAGCGGGTGGAATGT	NM_001048265	RefSeq	chr9	-	135495179	135499915	C9orf116	138162	NA	chromosome 9 open reading frame 116%2C transcript variant 1	.	.	-	.
CUST_138747_PI430048170	0.00176111	4.82823	11.0202	10.7552	10.5006	11.1363	P	P	P	P	8.16135	8.72924	9.24858	7.87928	P	P	P	P	CUST_138747_PI430048170	0	mRNA	GGCTGTATATTTTGGTGGATTCTCTGTCCTATACATTTACTTAGAAGGAATGGAGTTATT	NM_002864	RefSeq	chr12	-	9148839	9208370	PZP	5858	GO:0010951|GO:0007565|GO:0004866|GO:0004867|GO:0005576|GO:0072562|GO:0070062	pregnancy-zone protein	.	.	-	.
CUST_55363_PI430048170	0.0335994	4.82777	8.08431	9.13136	10.2083	7.50754	P	P	P	P	6.75206	6.91321	7.47341	5.61766	P	P	P	P	CUST_55363_PI430048170	0	mRNA	ATTAATGGAAATGTTTACAGATCCCCAAGCCTGGCAAGGGAATTTCTTCAACTCCCTGCC	NM_001276	RefSeq	chr1	-	203178930	203186794	CHI3L1	1116	GO:0051897|GO:0006032|GO:0048471|GO:0051216|GO:0030324|GO:0005783|GO:0005615|GO:0005737|GO:0006955|GO:0006954|GO:0071356|GO:0070374|GO:0004568|GO:0070555|GO:0070062|GO:0010800|GO:0007250|GO:0005975|GO:0005578|GO:0006915|GO:0045766|GO:0009612|GO:0008061|GO:0070741|GO:0030246|GO:0034612|GO:0005201|GO:0072606	chitinase 3-like 1 (cartilage glycoprotein-39)	.	.	-	.
CUST_130482_PI430048170	0.000574474	4.82678	14.0153	13.8225	13.7925	14.5895	P	P	P	P	12.3761	11.8803	11.6268	11.1237	P	P	P	P	CUST_130482_PI430048170	0	mRNA	AGCACTGCGGCCAAGTCGAAGACTTTAGGAGCAATAAAAGTGCTTATTGTGTTTCAGTCA	NM_021615	RefSeq	chr16	-	75473123	75495028	CHST6	4166	GO:0006790|GO:0005794|GO:0000139|GO:0018146|GO:0005975|GO:0006044|GO:0009405|GO:0001517|GO:0016021|GO:0044281|GO:0030203|GO:0042339	carbohydrate (N-acetylglucosamine 6-O) sulfotransferase 6	.	.	-	.
CUST_137325_PI430048170	0.000926167	4.82607	13.6061	13.7477	13.7767	13.4795	P	P	P	P	11.4291	10.792	11.8521	11.2768	P	P	P	P	CUST_137325_PI430048170	0	mRNA	ATGCCCCTTATTTATGGGAACCATTTCATTCTAACAGAATAAACCGAGAAGGAAACCAGA	NM_017870	RefSeq	chr11	+	60924440	60937159	TMEM132A	54972	GO:0003674|GO:0008150|GO:0000139|GO:0005789|GO:0016021|GO:0070062	transmembrane protein 132A%2C transcript variant 1	.	.	-	.
CUST_140812_PI430048170	0.0188157	4.82582	11.2806	11.0495	9.64903	12.034	P	P	P	P	7.8667	9.80027	9.36437	7.68604	P	P	P	P	CUST_140812_PI430048170	0	mRNA	TGTTGTAGGTAACTCTAATTGAGCCCGAAACCAGAATAAAAACTCTTACATTGGAAACAT	NM_144992	RefSeq	chr2	+	98087131	98312947	VWA3B	200403	NA	von Willebrand factor A domain containing 3B	.	.	-	.
CUST_139520_PI430048170	2.50103e-05	4.82337	10.9776	11.3072	10.667	11.1279	P	P	P	P	8.85885	8.65151	9.07093	8.41047	P	P	P	P	CUST_139520_PI430048170	0	mRNA	TCCAAAATAACTCCAGTTGGGCACCCATGAGCTAGGATCAAACTTTCTTTATATACTTTA	NM_018290	RefSeq	chr4	+	37826659	37862938	PGM2	55276	GO:0005515|GO:0000287|GO:0005975|GO:0005978|GO:0019388|GO:0044281|GO:0005829|GO:0004614|GO:0009405|GO:0006006|GO:0046386|GO:0008973|GO:0005980|GO:0070062	phosphoglucomutase 2	.	.	-	.
CUST_142835_PI430048170	8.12824e-06	4.82223	9.86278	9.88962	10.1112	9.70648	P	P	P	P	7.32925	7.88797	7.59764	7.65124	P	P	P	P	CUST_142835_PI430048170	0	mRNA	GCTCAATCTGTTAACAGGCTTCTGGCATGTAGATCAGTGGTCTCCAAGCTTTTGTGATTG	NM_000623	RefSeq	chr14	+	96204797	96244329	BDKRB2	624	GO:0005515|GO:0004947|GO:0009651|GO:0046982|GO:0005886|GO:0008015|GO:0002020|GO:0031702|GO:0007204|GO:0019229|GO:0006939|GO:0006954|GO:0007186|GO:0005887|GO:0004435|GO:0033137|GO:0042311|GO:0008152|GO:0042310|GO:0043114|GO:0007169|GO:0007166|GO:0005768|GO:0050482	bradykinin receptor B2	.	.	-	.
CUST_126752_PI430048170	0.000327305	4.81431	11.1715	11.1408	12.0443	11.3087	P	P	P	P	8.84944	9.36995	9.66459	8.70674	P	P	P	P	CUST_126752_PI430048170	0	mRNA	TTTCTTCTCTGGCTAAAAATTTTTAATTGGATGTGTTTGGGGGCGGGGGGATGGAAGTGA	NM_001661	RefSeq	chr17	+	43398984	43401136	ARL4D	379	GO:0005515|GO:0005737|GO:0009306|GO:0005886|GO:0007264|GO:0008152|GO:0003924|GO:0005730|GO:0005525	ADP-ribosylation factor-like 4D	.	.	-	.
CUST_133962_PI430048170	4.21386e-05	4.80929	13.9035	14.3812	14.3564	14.4223	P	P	P	P	11.6584	12.0368	12.4024	11.8541	P	P	P	P	CUST_133962_PI430048170	0	mRNA	GGTGCCAGGGGTACATTTTTGCACTGAAATCTAAAGATGTTTTAAAAAACACTTTTCACA	NM_004776	RefSeq	chr20	-	49632945	49713884	B4GALT5	9334	GO:0005975|GO:0016266|GO:0044281|GO:0008378|GO:0046872|GO:0042339|GO:0000139|GO:0006493|GO:0018146|GO:0032580|GO:0009405|GO:0016021|GO:0030203|GO:0044267|GO:0043687|GO:0018279|GO:0070062	UDP-Gal:betaGlcNAc beta 1%2C4- galactosyltransferase%2C polypeptide 5	.	.	-	.
CUST_129102_PI430048170	0.0230805	4.80789	11.0232	10.7963	10.2232	10.8686	P	P	P	P	7.13862	9.68863	8.50176	6.80272	P	P	P	P	CUST_129102_PI430048170	0	mRNA	CAAAATCAAGTGGATAAACTTTTTAGCGCTTGGATGCAGCATGCTTGGTGGGTCCTTGAA	NM_031916	RefSeq	chr5	+	10441861	10465026	ROPN1L	83853	GO:0005515|GO:0005737|GO:0003351|GO:0031514|GO:0001932|GO:0030317|GO:0048240	rhophilin associated tail protein 1-like%2C transcript variant 1	.	.	-	.
CUST_130117_PI430048170	0.0174295	4.80011	11.8277	11.2559	10.0696	12.1276	P	P	P	P	8.10325	10.2173	9.50785	7.8412	P	P	P	P	CUST_130117_PI430048170	0	mRNA	GTTGGAAACACTTGGCTCTCTCATGAGTATTAAAATTCTATTTCAATCTAACTGACCCTT	NM_130897	RefSeq	chr16	+	80540951	80550809	DYNLRB2	83657	GO:0006996|GO:0005874|GO:0008152|GO:0006810|GO:0005868|GO:0072372|GO:0003777|GO:0007018|GO:0070062	dynein%2C light chain%2C roadblock-type 2%2C transcript variant 1	.	.	-	.
CUST_136458_PI430048170	1.98184e-05	4.78317	16.5733	16.4871	17.0691	16.5549	P	P	P	P	14.3549	14.5086	14.7084	14.0894	P	P	P	P	CUST_136458_PI430048170	0	mRNA	CTCATGCAGGCCCCACCTGCCAATAGTAATAAAGCAATGTCACTTTTTTAAAACATGAAA	NM_005620	RefSeq	chr1	-	152032505	152037035	S100A11	6282	GO:0005515|GO:0008285|GO:0005509|GO:0005634|GO:0001726|GO:0005615|GO:0042803|GO:0007165|GO:0044548|GO:0005737|GO:0005654|GO:0008156|GO:0048306|GO:0070062	S100 calcium binding protein A11	.	.	-	.
CUST_137953_PI430048170	0.0204516	4.77176	8.74074	8.50428	10.5763	9.16441	P	P	P	P	7.11341	7.49346	7.23028	7.0996	P	P	P	P	CUST_137953_PI430048170	0	mRNA	GCTTCTCTCTGTTCCTCTGTACAGTATTAATAGACAATAAACTGCCTTTTCACTGCATCT	NM_053016	RefSeq	chr9	+	109780296	109951476	PALM2	114299	GO:0005886|GO:0008360	paralemmin 2%2C transcript variant 1	.	.	-	.
CUST_133613_PI430048170	0.000557826	4.75832	9.80537	9.36534	10.4549	10.0853	P	P	P	P	7.61238	7.65787	7.51327	8.07479	P	P	P	P	CUST_133613_PI430048170	0	mRNA	CTCAGATCTTTGGACCTTTCCAATGCGTCTCTTTCTCCTGTTATTGCTGCAATGTATTTT	NM_024508	RefSeq	chr3	-	111592899	111595335	ZBED2	79413	GO:0003677|GO:0046872	zinc finger%2C BED-type containing 2	.	.	-	.
CUST_134019_PI430048170	0.00138643	4.75409	9.36191	8.9338	9.94716	9.1493	P	P	P	P	7.26394	7.08274	7.20828	7.0359	P	P	P	P	CUST_134019_PI430048170	0	mRNA	TTTTTCGGACATGCTTTTCTGCCACTCCATATTAAAACATATGACCATTGAGTCCCTGCT	NM_004428	RefSeq	chr1	+	155127872	155134910	EFNA1	1942	GO:0005515|GO:0033628|GO:0003180|GO:0005886|GO:0050730|GO:0003183|GO:0007267|GO:0050731|GO:0010719|GO:0014028|GO:0000187|GO:0007411|GO:0034446|GO:0061002|GO:0046658|GO:0070062|GO:0003199|GO:0048013|GO:0005102|GO:0045765|GO:0005576|GO:0001525|GO:0000122|GO:0043535|GO:0046875|GO:0016477|GO:0005887|GO:0050770	ephrin-A1%2C transcript variant 1	.	.	-	.
CUST_61973_PI430048170	4.50906e-07	4.75043	7.58058	7.71408	7.40911	7.4979	P	P	P	P	5.13288	5.28703	5.4818	5.30405	P	P	P	P	CUST_61973_PI430048170	0	mRNA	CGAAGATTGGGAGAACCCTCAGCTCTGCAGTGACTACGTTAAGGATATCTATCAGTATCT	NM_004701	RefSeq	chr15	+	59105084	59125045	CCNB2	9133	GO:0005515|GO:0007077|GO:0005813|GO:0019901|GO:0048538|GO:0000079|GO:0001701|GO:0005829|GO:0007067|GO:0016020|GO:0000086|GO:0015630|GO:0051726|GO:0005654|GO:0000278|GO:0043029|GO:0040007|GO:0051301	cyclin B2	.	.	-	.
CUST_132834_PI430048170	0.0107001	4.74695	8.62505	8.3339	8.18306	8.60073	P	P	P	P	5.55475	5.69827	7.30707	5.20426	P	P	P	P	CUST_132834_PI430048170	0	mRNA	CTGGGAGAAAATCATCAAGAAGGGCTGCATGATGTTTGCCCAAAATTTATTTTATAAGAA	NM_003579	RefSeq	chr1	+	46247694	46278473	RAD54L	8438	GO:0005515|GO:0051276|GO:0042493|GO:0004386|GO:0005634|GO:0006310|GO:0003677|GO:0005524|GO:0000733|GO:0006281|GO:0007126|GO:0000724|GO:0010212|GO:0005654	RAD54-like (S. cerevisiae)%2C transcript variant 1	.	.	-	.
CUST_144693_PI430048170	0.000107968	4.74304	7.1326	7.70693	7.8277	7.80626	P	P	P	P	5.22662	5.83993	5.42451	4.9568	P	P	P	P	CUST_144693_PI430048170	0	mRNA	TGACATTTTAGCTTTCCCAGGTAAAAGTGGTTTTCATCCTCACACCAATTTTATGGACTG	NM_001199208	RefSeq	chr19	+	15640896	15660760	CYP4F3	4051	GO:0019369|GO:0006805|GO:0052871|GO:0005506|GO:0050051|GO:0044281|GO:0006691|GO:0006690|GO:0036101|GO:0004497|GO:0005789|GO:0016021|GO:0020037|GO:0055114	cytochrome P450%2C family 4%2C subfamily F%2C polypeptide 3%2C transcript variant 2	.	.	-	.
CUST_139014_PI430048170	0.00212531	4.73634	11.9692	11.8172	12.218	11.6247	P	P	P	P	9.15601	9.6291	10.4184	9.10355	P	P	P	P	CUST_139014_PI430048170	0	mRNA	GAATGGGTGATTGGAGATTATTAGATTCTAGGTTAACTTCTACCACTTTACCCTAATACA	NM_005914	RefSeq	chr8	+	47960202	47978159	MCM4	4173	GO:0005515|GO:0042555|GO:0005634|GO:0005524|GO:0006260|GO:0000082|GO:0006271|GO:0004003|GO:0003697|GO:0016020|GO:0006270|GO:0006268|GO:0005654|GO:0000278	minichromosome maintenance complex component 4%2C transcript variant 1	.	.	-	.
CUST_137220_PI430048170	0.00233777	4.72905	11.8528	12.2042	11.0406	12.4655	P	P	P	P	9.32988	9.88669	10.3948	8.92126	P	P	P	P	CUST_137220_PI430048170	0	mRNA	CACTAACGTGATAACATGGTTTTTGTAACAATAAATGTAGGATATTTCCTGGCACATGCA	NM_003662	RefSeq	chrX	-	15384800	15493588	PIR	8544	GO:0003712|GO:0005515|GO:0005737|GO:0006355|GO:0006366|GO:0008127|GO:0005634|GO:0030224|GO:0046872|GO:0055114	pirin (iron-binding nuclear protein)%2C transcript variant 1	.	.	-	.
CUST_130359_PI430048170	0.00184534	4.72799	7.35303	7.91585	8.17505	7.60961	P	P	P	P	4.71244	6.16216	5.76551	5.16455	P	P	P	P	CUST_130359_PI430048170	0	mRNA	GTTGGGGAGTGGGGAACGAGGAACAGAACAATAACGCATTAAAGTAAATAACTCTGGAAA	NM_016531	RefSeq	chr4	+	38664168	38701508	KLF3	51274	GO:0006355|GO:0003700|GO:0005634|GO:0007275|GO:0003677|GO:0006351|GO:0046872	Kruppel-like factor 3 (basic)	.	.	-	.
CUST_129126_PI430048170	0.00109541	4.72668	11.613	11.6823	11.7825	11.7294	P	P	P	P	9.30816	9.96288	9.39322	9.01498	P	P	P	P	CUST_129126_PI430048170	0	mRNA	CTCAGGAACAAGCATATAATTTGTCCAAGATTTATTTCTTCTCAGAAGTGTAAGTGCAGT	NM_001079526	RefSeq	chr2	-	212999685	213151609	IKZF2	22807	GO:0005515|GO:0003674|GO:0008150|GO:0046982|GO:0045944|GO:0005634|GO:0003677|GO:0006351|GO:0042803|GO:0046872	IKAROS family zinc finger 2 (Helios)%2C transcript variant 2	.	.	-	.
CUST_143940_PI430048170	0.000540511	4.72156	8.04607	9.03777	8.79456	8.41959	P	P	P	P	6.49336	6.3037	6.10689	6.5827	P	P	P	P	CUST_143940_PI430048170	0	mRNA	CCCCATCCTTCAGTGAACTAAGTCCCTATAATAAAGGCTGAGGCTGCATCTGCCAAAAAA	NM_006760	RefSeq	chr11	+	118956297	118958559	UPK2	7379	GO:0016324|GO:0005887|GO:0030855|GO:0061024|GO:0007275|GO:0030176|GO:0070062	uroplakin 2	.	.	-	.
CUST_129276_PI430048170	0.00225644	4.72058	10.495	10.2172	9.77493	10.681	P	P	P	P	7.54677	8.346	8.72919	7.27148	P	P	P	P	CUST_129276_PI430048170	0	mRNA	GGTCAGTTACTGGTCTCTTTCTCCGAATGTTATGTTTTGCTTTTATCTCACAGTAAAATA	NM_004237	RefSeq	chr5	+	892853	918049	TRIP13	9319	GO:0003712|GO:0005515|GO:0048477|GO:0006366|GO:0007286|GO:0005634|GO:0001556|GO:0007283|GO:0005524|GO:0042802|GO:0006302|GO:0007144|GO:0007130|GO:0001673|GO:0007141|GO:0007131	thyroid hormone receptor interactor 13%2C transcript variant 1	.	.	-	.
CUST_121183_PI430048170	0.0128988	4.72035	8.37478	9.07677	7.60606	8.63208	P	P	P	P	5.76346	5.91681	7.40248	4.70696	P	P	P	P	CUST_121183_PI430048170	0	mRNA	GGGGGATGTTCTATGCCGGCTGAGCGAGAAAAAGAGGAATATGAAACAATCTGGGGAAAT	NM_022377	RefSeq	chr19	+	10286966	10288584	ICAM4	3386	GO:0005737|GO:0016337|GO:0005178|GO:0005886|GO:0005887|GO:0030198|GO:0050776|GO:0016021|GO:0007155|GO:0005615	intercellular adhesion molecule 4 (Landsteiner-Wiener blood group)%2C transcript variant 2	.	.	-	.
CUST_10259_PI430048170	0.0160339	4.7154	11.5225	10.8885	9.67609	11.7176	P	P	P	P	7.84239	9.77743	9.24218	7.65053	P	P	P	P	CUST_10259_PI430048170	0	mRNA	GGAAACACTTGGCTCTCTCATGAGTATTAAAATTCTATTTCAATCTAACTGACCCTTCAA	NM_130897	RefSeq	chr16	+	80540951	80550809	DYNLRB2	83657	GO:0006996|GO:0005874|GO:0008152|GO:0006810|GO:0005868|GO:0072372|GO:0003777|GO:0007018|GO:0070062	dynein%2C light chain%2C roadblock-type 2%2C transcript variant 1	.	.	-	.
CUST_114489_PI430048170	0.00011265	4.71178	10.4587	11.0029	10.6767	10.6758	P	P	P	P	8.36865	8.26217	8.96671	8.1843	P	P	P	P	CUST_114489_PI430048170	0	mRNA	GCAAGAGACTTAAATGACTGATAAGAACCGTGAGAAACATGTTGCTTCCAGGCTTGATTT	NM_000405	RefSeq	chr5	+	151253051	151270392	GM2A	2760	GO:0006665|GO:0009313|GO:0032428|GO:0051345|GO:0006687|GO:0019915|GO:0006689|GO:0044281|GO:0005739|GO:0016004|GO:0045179|GO:0005889|GO:0006869|GO:0007611|GO:0050885|GO:0009898|GO:0005319|GO:0043202|GO:0070062	GM2 ganglioside activator%2C transcript variant 1	.	.	-	.
CUST_90716_PI430048170	0.00244667	4.71071	15.0179	15.4178	15.4283	15.4017	P	P	P	P	12.4635	13.3155	13.6744	12.5433	P	P	P	P	CUST_90716_PI430048170	0	mRNA	CGACTTCAGTCAACTACAGCTGAGTCCATAGGCCAGAAAGACAATAAATTTTTATCATTT	NM_003739	RefSeq	chr10	+	5094375	5107686	AKR1C3	8644	GO:0019369|GO:0044598|GO:0006693|GO:0044597|GO:0007603|GO:0001758|GO:0047017|GO:0005622|GO:0016488|GO:0047020|GO:0071395|GO:0047023|GO:0047115|GO:0044259|GO:0004745|GO:0010942|GO:0000060|GO:0070062|GO:0045550|GO:1900053|GO:0061370|GO:0004032|GO:2000224|GO:0004033|GO:0048385|GO:0007186|GO:0071384|GO:0042448|GO:2000379|GO:0055114|GO:0051897|GO:0008284|GO:0047086|GO:0045703|GO:0071799|GO:0005634|GO:…	aldo-keto reductase family 1%2C member C3%2C transcript variant 1	.	.	-	.
CUST_136567_PI430048170	0.0204232	4.70149	9.13596	10.2528	9.26955	10.1161	P	P	P	P	5.93588	8.73545	7.53674	6.19735	P	P	P	P	CUST_136567_PI430048170	0	mRNA	ACTGTAATTGAAAATGTTTCCGATGTGTGGAAGAAATGAAGACTGCTTTGTGTCTGCAAA	NM_212559	RefSeq	chrX	-	100913441	100928909	XKRX	402415	GO:0005886|GO:0016021	XK%2C Kell blood group complex subunit-related%2C X-linked	.	.	-	.
CUST_128156_PI430048170	0.0281318	4.69201	8.087	7.46771	6.03195	8.21578	P	P	P	P	4.2694	6.25108	6.0297	3.60945	P	P	P	A	CUST_128156_PI430048170	0	mRNA	CAAATTCTTGTTTACAGTAACAAAGTCTATCGGTGCAGTTTAGGACTGTGAATCTATAGT	NM_001077706	RefSeq	chr6	+	138796110	138904070	ECT2L	345930	GO:0032321|GO:0005089	epithelial cell transforming 2 like%2C transcript variant 1	.	.	-	.
CUST_98691_PI430048170	0.000388232	4.68868	13.9259	13.7018	14.0822	13.5644	P	P	P	P	11.2101	11.7304	12.082	11.1932	P	P	P	P	CUST_98691_PI430048170	0	mRNA	CACTGGGAAAGAAGTAACAGTTGAGTGCAAGATTGATGGATCAGCCAACCTAAAAAGTCA	NM_001679	RefSeq	chr3	+	141876627	141926540	ATP1B3	483	GO:0042470|GO:0005886|GO:0030007|GO:0050821|GO:0006883|GO:0010107|GO:0032781|GO:0050900|GO:0005890|GO:0072659|GO:0055085|GO:0086009|GO:0034220|GO:0007596|GO:0005901|GO:0006810|GO:0051117|GO:0001671|GO:0005391|GO:0070062	ATPase%2C Na+/K+ transporting%2C beta 3 polypeptide	.	.	-	.
CUST_136783_PI430048170	1.16155e-05	4.68614	7.36985	7.4918	7.12937	7.08394	P	P	P	P	4.82016	5.37652	4.89344	5.0453	P	P	P	P	CUST_136783_PI430048170	0	mRNA	GTATTGCTACAAAAATCTCTTGTTGGGGGCAATGCAGGTAATAAAGTAGTATGTTGTTAT	NM_003329	RefSeq	chr9	-	110243811	110256640	TXN	7295	GO:0005515|GO:0051897|GO:0008283|GO:0015035|GO:0007267|GO:0006928|GO:0015037|GO:0005634|GO:0044281|GO:0035872|GO:0005829|GO:0005739|GO:0046826|GO:0005737|GO:0033138|GO:0032148|GO:0033158|GO:0070062|GO:0009314|GO:0015949|GO:0006662|GO:0055086|GO:0000122|GO:0006351|GO:0007165|GO:0045087|GO:0043388|GO:0005654|GO:0045454|GO:0000302|GO:0055114	thioredoxin%2C transcript variant 1	.	.	-	.
CUST_145606_PI430048170	0.000121329	4.6829	8.71888	9.10235	8.90575	8.97174	P	P	P	P	6.31048	6.85945	7.01278	6.52913	P	P	P	P	CUST_145606_PI430048170	0	mRNA	GGGGTCAGCTGATTTCTCATCAAGATAATAATGTATGGTTTTTACACTAAGCAACTGATA	NM_001424	RefSeq	chr16	-	10528421	10580716	EMP2	2013	GO:0005515|GO:0008219|GO:0008284|GO:0070252|GO:2001212|GO:0005886|GO:0008283|GO:0005634|GO:0045022|GO:0070836|GO:0032147|GO:0016324|GO:0005737|GO:0010594|GO:0007015|GO:0007155|GO:0019900|GO:2001046|GO:0005794|GO:0019901|GO:0009986|GO:0007566|GO:0032060|GO:0045765|GO:0045177|GO:0031410|GO:0072659|GO:0005178|GO:0043534|GO:0016477|GO:0007160|GO:0000139|GO:0001913|GO:0003093|GO:0005901|GO:0034394|GO:…	epithelial membrane protein 2	.	.	-	.
CUST_139434_PI430048170	0.00601836	4.68186	10.8928	10.6197	10.3573	11.3764	P	P	P	P	9.06589	8.36953	9.14234	7.30789	P	P	P	P	CUST_139434_PI430048170	0	mRNA	TACGGTTTCGGTGGTTGAGCGTCCCTTTCTATCAACAAAAGGCCCTTTTTAGGGCCCCCA	NM_003541	RefSeq	chr6	-	27831173	27831527	HIST1H4K	8362	GO:0005515|GO:0010467|GO:0006325|GO:0005634|GO:0045653|GO:0000723|GO:0000183|GO:0000786|GO:0070062|GO:0035574|GO:0035575|GO:0046982|GO:0006334|GO:0006335|GO:0005576|GO:0006336|GO:0000228|GO:0003677|GO:0032776|GO:0034080|GO:0043234|GO:0016020|GO:0045814|GO:0040029|GO:0005654|GO:0000278	histone cluster 1%2C H4k	.	.	-	.
CUST_130403_PI430048170	0.0027277	4.6807	10.8896	11.1018	11.0818	10.9306	P	P	P	P	8.46703	8.74263	9.42634	8.15298	P	P	P	P	CUST_130403_PI430048170	0	mRNA	CCCTAACTGTTCCCTTATCTGTTTTCTACCTCCTCCTTTGTTTAATAAAGGCTGAAGCTT	NM_001284526	RefSeq	chr17	-	8204730	8210626	AURKB	9212	GO:0032091|GO:0005515|GO:0043146|GO:0051256|GO:0031577|GO:0008283|GO:0034501|GO:0005634|GO:0051233|GO:0031145|GO:0046872|GO:0005829|GO:0036089|GO:0009838|GO:0034644|GO:0046777|GO:0002903|GO:0005876|GO:0000780|GO:0032466|GO:0010369|GO:0032467|GO:0007568|GO:0051983|GO:0005819|GO:0030496|GO:0016570|GO:0000122|GO:0005524|GO:0032133|GO:0035174|GO:0004674|GO:0043988|GO:0031616|GO:0006468|GO:0000779|GO:…	aurora kinase B%2C transcript variant 3	.	.	-	.
CUST_99489_PI430048170	0.00143299	4.67299	9.47734	9.30946	9.41463	9.32527	P	P	P	P	7.03269	6.85262	7.73682	6.80503	P	P	P	P	CUST_99489_PI430048170	0	mRNA	CAATTCTGAGGAAGTCCGCCTTCGTTCATTTACTACTACAATCCACAAAGTAAATAGCAT	NM_002358	RefSeq	chr4	-	120059423	120066858	MAD2L1	4085	GO:0005515|GO:0072686|GO:0007094|GO:0048471|GO:0043066|GO:0007093|GO:0042177|GO:0060564|GO:0005634|GO:0090267|GO:0051436|GO:0031145|GO:0042803|GO:0051439|GO:0005829|GO:0042802|GO:0000922|GO:0000070|GO:0005643|GO:0045930|GO:0000777|GO:0000776|GO:0000278|GO:0051301	MAD2 mitotic arrest deficient-like 1 (yeast)	.	.	-	.
CUST_102974_PI430048170	2.30537e-06	4.6678	12.826	12.8187	12.815	12.5955	P	P	P	P	10.3702	10.4367	10.7456	10.5949	P	P	P	P	CUST_102974_PI430048170	0	mRNA	TGGAAAGATCCAAATAATGACTTCAGAAAAAACTTGAAAGTAACAGCAGTGCCTACACTA	NM_032731	RefSeq	chr17	+	6640901	6644541	TXNDC17	84817	GO:0005515|GO:0004601|GO:0009055|GO:0047134|GO:0033209|GO:0005829|GO:0055114|GO:0070062	thioredoxin domain containing 17	.	.	-	.
CUST_127182_PI430048170	0.0309162	4.66263	8.4136	9.30582	6.96112	9.10766	P	P	P	P	6.49682	6.3938	6.23153	6.70559	P	P	P	P	CUST_127182_PI430048170	0	mRNA	ACCCCACATTGGTCATCTTCCCTATCACACAAATGATGTTATTTTGGACTAGCTTAATTT	NM_005073	RefSeq	chr13	-	98683800	98752675	SLC15A1	6564	GO:0005427|GO:0005886|GO:0016020|GO:0035672|GO:0005887|GO:0007586|GO:0006810|GO:0015031|GO:0015333|GO:0055085|GO:0006811|GO:0015992	solute carrier family 15 (oligopeptide transporter)%2C member 1	.	.	-	.
CUST_94467_PI430048170	0.000289527	4.66143	11.6542	11.9403	11.3495	11.8363	P	P	P	P	9.52337	9.92269	9.44646	8.89034	P	P	P	P	CUST_94467_PI430048170	0	mRNA	TTTATTGACATTGCTGAAGTGGAGACAGGGGACAAACTATGGGAGGTACAGTGTGAGTCT	NM_032361	RefSeq	chr5	-	175959530	175968315	THOC3	84321	GO:0006397|GO:0008380|GO:0005794|GO:0006406|GO:0016607|GO:0000346|GO:0003723|GO:0000445|GO:0005654|GO:0046784|GO:0043231	THO complex 3	.	.	-	.
CUST_127590_PI430048170	0.00478871	4.65897	10.8194	11.0171	10.8765	10.8994	P	P	P	P	8.21538	8.75525	9.38618	7.95257	P	P	P	P	CUST_127590_PI430048170	0	mRNA	TCGGTCTGCCCATGGGACTGGGAGCCGCCCACTTTTGTCCTCAATAAAGTTTCTAAAGTA	NM_005480	RefSeq	chr12	+	49323187	49331731	TROAP	10024	GO:0005515|GO:0005737|GO:0007155	trophinin associated protein%2C transcript variant 1	.	.	-	.
CUST_144379_PI430048170	0.00129266	4.65862	16.105	15.3174	15.6189	16.1962	P	P	P	P	13.6017	13.6532	13.5234	13.7443	P	P	P	P	CUST_144379_PI430048170	0	mRNA	GGTGTCCTTAGCCCAAAGCTTGTGCCAGTCTCTATCAGAAATAAATGCCCCCAAAACCTC	NM_001097615	RefSeq	chr7	-	102537918	102572621	POLR2J3	548644	GO:0003899|GO:0046983|GO:0005634|GO:0003677|GO:0006351	polymerase (RNA) II (DNA directed) polypeptide J3	.	.	-	.
CUST_140385_PI430048170	0.0026313	4.65715	15.0887	15.4794	15.5336	15.4522	P	P	P	P	12.5238	13.4302	13.7536	12.6357	P	P	P	P	CUST_140385_PI430048170	0	mRNA	ACTTCAGTCAACTACAGCTGAGTCCATAGGCCAGAAAGACAATAAATTTTTATCATTTTG	NM_003739	RefSeq	chr10	+	5094375	5107686	AKR1C3	8644	GO:0019369|GO:0044598|GO:0006693|GO:0044597|GO:0007603|GO:0001758|GO:0047017|GO:0005622|GO:0016488|GO:0047020|GO:0071395|GO:0047023|GO:0047115|GO:0044259|GO:0004745|GO:0010942|GO:0000060|GO:0070062|GO:0045550|GO:1900053|GO:0061370|GO:0004032|GO:2000224|GO:0004033|GO:0048385|GO:0007186|GO:0071384|GO:0042448|GO:2000379|GO:0055114|GO:0051897|GO:0008284|GO:0047086|GO:0045703|GO:0071799|GO:0005634|GO:…	aldo-keto reductase family 1%2C member C3%2C transcript variant 1	.	.	-	.
CUST_92540_PI430048170	0.0223974	4.6437	11.1614	10.9057	10.1361	11.0159	P	P	P	P	7.54922	9.77587	8.70693	6.8171	P	P	P	P	CUST_92540_PI430048170	0	mRNA	ACTTGCAGCGGGTGGAATGTTCCGGAACAATACTCTCAATGTTTACCTGGAGAAAAGCAT	NM_001048265	RefSeq	chr9	-	135495179	135499915	C9orf116	138162	NA	chromosome 9 open reading frame 116%2C transcript variant 1	.	.	-	.
CUST_137044_PI430048170	0.000503213	4.63968	7.78114	8.6805	8.74834	8.00653	P	P	P	P	6.02914	5.66492	6.67024	6.04589	P	P	P	P	CUST_137044_PI430048170	0	mRNA	TCCCACGCCAGGCCCAAGAGAGATTCTATGACATATATTATAGAGAGAATTCTATATCAA	NM_001031690	RefSeq	chr7	-	143353399	143362747	FAM131B	9715	GO:0005737|GO:0005654	family with sequence similarity 131%2C member B%2C transcript variant a	.	.	-	.
CUST_132094_PI430048170	8.93273e-05	4.63845	10.7162	11.401	11.3092	11.0562	P	P	P	P	8.88528	9.39518	8.57748	8.72659	P	P	P	P	CUST_132094_PI430048170	0	mRNA	CCCTGAGGGCACAATCGTCCTTGCAGTTTAAGATGACACTTTAAAAATAAATTCTTTCCT	NM_152375	RefSeq	chr1	+	18480929	18485986	KLHDC7A	127707	GO:0016021	kelch domain containing 7A	.	.	-	.
CUST_134905_PI430048170	0.0147253	4.62205	11.8881	11.0084	9.89022	11.8688	P	P	P	P	8.02201	10.1006	9.1998	8.38479	P	P	P	P	CUST_134905_PI430048170	0	mRNA	CCTTCACTTCAAAGAAGTCAAATTTCATGAAGAAAACCTCTGGCACATTGACAAATACTA	NM_176813	RefSeq	chr7	-	16859405	16881989	AGR3	155465	GO:0005515|GO:0008150|GO:0002162|GO:0005576	anterior gradient 3	.	.	-	.
CUST_127507_PI430048170	0.00049985	4.6193	14.4889	14.3903	14.495	14.4716	P	P	P	P	12.1311	12.2733	12.6142	11.906	P	P	P	P	CUST_127507_PI430048170	0	mRNA	CCACCAAATCATCCTGAATCTGATCTTTTTATACACAATATACGAAAAGCCAGCTTGAAA	NM_013258	RefSeq	chr16	-	31201485	31202776	PYCARD	29108	GO:0005515|GO:0032755|GO:0046330|GO:0002218|GO:0002020|GO:0042803|GO:0051607|GO:0032314|GO:0030838|GO:0071356|GO:0043025|GO:0070374|GO:0032688|GO:0043124|GO:0032729|GO:0032760|GO:0010803|GO:0008656|GO:0033209|GO:0044325|GO:0043280|GO:0042771|GO:0045087|GO:0002230|GO:0050870|GO:0071347|GO:0010506|GO:0002277|GO:0032090|GO:0071901|GO:0005783|GO:0008385|GO:0005634|GO:0035872|GO:0005829|GO:0005739|GO:…	PYD and CARD domain containing%2C transcript variant 1	.	.	-	.
CUST_144206_PI430048170	0.0262195	4.61742	13.7894	14.1285	14.128	13.9805	P	P	P	P	10.9491	12.218	12.6966	9.88307	P	P	P	P	CUST_144206_PI430048170	0	mRNA	TGGGGAGCCAGAAGCCAATCTACAATCTCTTTTTGTTTGCCAGGACATGCAATAAAATTT	NM_003722	RefSeq	chr3	+	189631426	189897279	TP63	8626	GO:0005515|GO:0010838|GO:0000790|GO:0003700|GO:0044212|GO:0007283|GO:0000989|GO:0031069|GO:0042802|GO:0045617|GO:0043523|GO:0034644|GO:0003690|GO:0007219|GO:0048745|GO:0002064|GO:0048807|GO:0006978|GO:0010332|GO:0000785|GO:0005791|GO:0045747|GO:0000122|GO:0048485|GO:0042771|GO:0001501|GO:0043281|GO:0005654|GO:0001302|GO:0045893|GO:0045892|GO:0001736|GO:0010165|GO:0005634|GO:0009954|GO:0010259|GO:…	tumor protein p63%2C transcript variant 1	.	.	-	.
CUST_139435_PI430048170	0.00552942	4.60929	10.951	10.5752	10.4094	11.4075	P	P	P	P	9.164	8.38321	9.14724	7.41228	P	P	P	P	CUST_139435_PI430048170	0	mRNA	CGGTTTCGGTGGTTGAGCGTCCCTTTCTATCAATAAAAGGCCCTTTTCAGGGCCACCCTA	NM_021968	RefSeq	chr6	+	27824124	27824480	HIST1H4J	8363	GO:0005515|GO:0010467|GO:0006325|GO:0005634|GO:0045653|GO:0000723|GO:0000183|GO:0000786|GO:0070062|GO:0035574|GO:0035575|GO:0046982|GO:0006334|GO:0006335|GO:0005576|GO:0006336|GO:0000228|GO:0003677|GO:0032776|GO:0034080|GO:0043234|GO:0016020|GO:0045814|GO:0040029|GO:0005654|GO:0000278	histone cluster 1%2C H4j	.	.	-	.
CUST_143283_PI430048170	6.65759e-05	4.60292	13.0611	13.5035	13.7001	13.3974	P	P	P	P	10.9401	11.6642	11.2328	10.9646	P	P	P	P	CUST_143283_PI430048170	0	mRNA	GCCCTTCCTTTCCGTGTTCCCCAACAACCTCATGCTTACGTGATTTTTATTCAAATTAAA	NM_001031628	RefSeq	chr12	-	51245348	51270418	SMAGP	57228	GO:0030054|GO:0005886|GO:0005654|GO:0016021|GO:0030659	small cell adhesion glycoprotein%2C transcript variant 1	.	.	-	.
CUST_91144_PI430048170	1.6483e-06	4.60101	11.9253	11.939	12.0174	11.6244	P	P	P	P	9.59337	9.54128	9.90906	9.65627	P	P	P	P	CUST_91144_PI430048170	0	mRNA	CCTTATTGGAAAGATCCAAATAATGACTTCAGAAAAAACTTGAAAGTAACAGCAGTGCCT	NM_032731	RefSeq	chr17	+	6640901	6644541	TXNDC17	84817	GO:0005515|GO:0004601|GO:0009055|GO:0047134|GO:0033209|GO:0005829|GO:0055114|GO:0070062	thioredoxin domain containing 17	.	.	-	.
CUST_127149_PI430048170	0.01165	4.59915	8.88873	7.40697	8.83111	8.98681	P	P	P	P	6.10432	7.21615	6.67662	4.88346	P	P	P	P	CUST_127149_PI430048170	0	mRNA	GAAAATGCCAGCCTAGTGTTTACAGTTTTCGGCCACAACATGAAGAGCAGCAATGACTTC	NM_016524	RefSeq	chr16	+	19168212	19268334	SYT17	51760	GO:0005802|GO:0005215|GO:0016020|GO:0006887|GO:0008021	synaptotagmin XVII	.	.	-	.
CUST_127625_PI430048170	0.0399787	4.58295	8.24482	7.71328	6.74625	8.38279	P	P	P	P	4.36838	6.76012	6.13613	3.14709	A	P	P	A	CUST_127625_PI430048170	0	mRNA	AAATGTTACACTTTCCCTTCAGGCATCCATTAATAAAAGAAATTGCCATGCTTACTGCCA	NM_001130918	RefSeq	chr17	-	48762230	48817107	TTLL6	284076	GO:0005515|GO:0018095|GO:0051013|GO:0003353|GO:0005737|GO:0015631|GO:0001578|GO:0016874|GO:0036064	tubulin tyrosine ligase-like family member 6%2C transcript variant 1	.	.	-	.
CUST_129631_PI430048170	0.0181673	4.5773	8.28981	8.62565	8.13959	6.31649	P	P	P	P	5.35134	6.73938	5.17127	5.64333	P	P	P	P	CUST_129631_PI430048170	0	mRNA	GCCAGCAATTTCACAAATCCTTGACAGAGAAAGACACAACCAAATGAAATAAAAATTCCT	NM_001162997	RefSeq	chr17	+	75646565	75647977	SMIM6	100130933	GO:0016021	small integral membrane protein 6	.	.	-	.
CUST_120014_PI430048170	5.70526e-07	4.57435	9.1943	9.31243	9.03036	9.23589	P	P	P	P	6.97693	7.13676	6.80573	7.0726	P	P	P	P	CUST_120014_PI430048170	0	mRNA	AGAGTCGGAGAAGCGGCCGTTCATCGACGAGGCCAAGCGTCTACGCGCCATGCACATGAA	NM_007084	RefSeq	chr13	-	94709624	94712543	SOX21	11166	GO:0048863|GO:0006355|GO:0003700|GO:0006357|GO:0006366|GO:0000981|GO:0005634|GO:0005575|GO:0001942|GO:0003677	SRY (sex determining region Y)-box 21	.	.	-	.
CUST_62916_PI430048170	0.000983864	4.57411	7.91194	8.65773	8.50613	8.12726	P	P	P	P	6.19999	6.59237	5.28718	6.17997	P	P	P	P	CUST_62916_PI430048170	0	mRNA	GTATATCCCATGAAGACCTCATCCAGAACTTCCTGAATGCTGGCAGCTTTCCTGAGATCC	NM_005310	RefSeq	chr17	+	39737908	39747285	GRB7	2886	GO:0005515|GO:0017148|GO:0030335|GO:0005886|GO:0019901|GO:0010494|GO:0003723|GO:0009967|GO:0042995|GO:0050900|GO:0042802|GO:0005829|GO:0034063|GO:0007173|GO:0007596|GO:0005070|GO:0035091|GO:0005925	growth factor receptor-bound protein 7%2C transcript variant 1	.	.	-	.
CUST_140749_PI430048170	5.5978e-05	4.57161	13.8586	13.6504	13.1705	13.7614	P	P	P	P	11.0982	11.6125	11.7441	11.2061	P	P	P	P	CUST_140749_PI430048170	0	mRNA	CACTGCCTCTATAGGGTAACCTGGAACATTCTCTAGGTTATATCAATATAAAACAATGTA	NM_001267571	RefSeq	chr9	-	98198997	98255721	TBC1D2	55357	GO:0005515|GO:0030054|GO:0045296|GO:0016023|GO:0032851|GO:0031410|GO:0005097	TBC1 domain family%2C member 2%2C transcript variant 1	.	.	-	.
CUST_130533_PI430048170	2.14736e-05	4.56424	9.89447	10.1612	10.118	10.4798	P	P	P	P	8.25392	7.65733	7.83812	8.12817	P	P	P	P	CUST_130533_PI430048170	0	mRNA	GTTTCCTTGCTCTTAGGAAAAGTACTGACAGCTCATAATTGGTTGTATTTCTTAGGATAT	NM_001291410	RefSeq	chr2	+	14635090	14650819	LOC653602	NA	NA	uncharacterized LOC653602	.	.	-	.
CUST_29410_PI430048170	3.90506e-05	4.55721	11.2505	10.8372	11.5019	11.026	P	P	P	P	8.76024	9.04392	9.2131	8.89206	P	P	P	P	CUST_29410_PI430048170	0	mRNA	AAATTCACTGAGGAAGAGGAGCAGCTAAGCAGGAAGATGATGAAGTACTGGGCCAACTTT	NM_003869	RefSeq	chr16	+	66934443	66945091	CES2	8824	GO:0052689|GO:0005783|GO:0005788|GO:0009056|GO:0047374|GO:0005615	carboxylesterase 2%2C transcript variant 1	.	.	-	.
CUST_112431_PI430048170	1.91699e-05	4.55266	7.22847	7.76724	7.62913	7.443	P	P	P	P	5.27632	5.44142	5.16849	5.47001	P	P	P	P	CUST_112431_PI430048170	0	mRNA	TGCAGGGGGCACATCACTAGAGGTGGCTCGTTTCTTGTCACGGGAAGACCAAGTGATCCT	NM_024939	RefSeq	chr16	-	68228546	68236233	ESRP2	80004	GO:0006397|GO:0008380|GO:0000166|GO:0005634|GO:0005654|GO:0043484|GO:0003729	epithelial splicing regulatory protein 2	.	.	-	.
CUST_133763_PI430048170	0.00148854	4.5503	11.7021	10.8765	12.018	10.847	P	P	P	P	8.60567	9.5577	9.57311	9.12085	P	P	P	P	CUST_133763_PI430048170	0	mRNA	ATTATGAGGGTGGTGATGGTCCCTGTTAAGGACTATTGTGTGCTTGCAAGTTGGCATGTA	NM_001164692	RefSeq	chr14	+	24310150	24312053	LTB4R2	56413	GO:0051546|GO:0005886|GO:0006935|GO:0007186|GO:0016020|GO:0005887|GO:0001632|GO:0004974|GO:0007194	leukotriene B4 receptor 2%2C transcript variant 2	.	.	-	.
CUST_129692_PI430048170	1.13241e-05	4.54445	14.0744	14.0316	14.3064	14.3573	P	P	P	P	11.8659	12.3272	11.8105	11.9996	P	P	P	P	CUST_129692_PI430048170	0	mRNA	GCAACCCCAAAAGAGTTGATGTGTGTTTTAAAAGAAAAAACCCAATGAGGAACAATTGGA	NM_016433	RefSeq	chr12	-	109850942	109880488	GLTP	51228	GO:0005737|GO:0051861|GO:0016020|GO:0017089|GO:0046836|GO:0008289|GO:0070062	glycolipid transfer protein	.	.	-	.
CUST_136687_PI430048170	0.00306342	4.54394	7.83434	7.41964	8.39915	6.8636	P	P	P	P	5.74729	5.59856	5.73371	5.01999	P	P	P	P	CUST_136687_PI430048170	0	mRNA	GATATTTTTTCTACGCCAAAACAGACGGGAAAGGGAACAAAATAAAGTGAAATCCAATAC	NM_007224	RefSeq	chr12	+	57216794	57226449	NXPH4	11247	GO:0003674|GO:0007218|GO:0005576|GO:0005575	neurexophilin 4	.	.	-	.
CUST_337_PI430048170	0.000152639	4.53696	11.5661	11.8349	11.2198	11.6587	P	P	P	P	9.38148	9.85093	9.3108	8.92554	P	P	P	P	CUST_337_PI430048170	0	mRNA	CATTTTATTGACATTGCTGAAGTGGAGACAGGGGACAAACTATGGGAGGTACAGTGTGAG	NM_032361	RefSeq	chr5	-	175959530	175968315	THOC3	84321	GO:0006397|GO:0008380|GO:0005794|GO:0006406|GO:0016607|GO:0000346|GO:0003723|GO:0000445|GO:0005654|GO:0046784|GO:0043231	THO complex 3	.	.	-	.
CUST_112002_PI430048170	0.039481	4.53505	8.04637	9.10466	9.41159	6.7113	P	P	P	P	5.89314	7.01304	6.85223	5.60978	P	P	P	P	CUST_112002_PI430048170	0	mRNA	TTAGAAAGCCAGCACCTGGTTGATGTGTATTCATACTGACATTAGATTGATGTGCACTGC	NM_024812	RefSeq	chr8	+	103140692	103230305	BAALC	79870	GO:0005737|GO:0016020	brain and acute leukemia%2C cytoplasmic%2C transcript variant 1	.	.	-	.
CUST_108891_PI430048170	0.0208282	4.52927	12.4823	11.9409	10.6459	12.7177	P	P	P	P	8.86227	10.9194	10.2386	8.50024	P	P	P	P	CUST_108891_PI430048170	0	mRNA	AAGCGACACTGGGTTGGAAACACTTGGCTCTCTCATGAGTATTAAAATTCTATTTCAATC	NM_130897	RefSeq	chr16	+	80540951	80550809	DYNLRB2	83657	GO:0006996|GO:0005874|GO:0008152|GO:0006810|GO:0005868|GO:0072372|GO:0003777|GO:0007018|GO:0070062	dynein%2C light chain%2C roadblock-type 2%2C transcript variant 1	.	.	-	.
CUST_63625_PI430048170	0.000337748	4.52877	9.02724	8.96641	9.0614	8.78095	P	P	P	P	6.61219	7.06233	6.99926	6.34603	P	P	P	P	CUST_63625_PI430048170	0	mRNA	ATCATCCAGGTCTACCTCACCACTGGGGTCATCACGGGGTTGGGTTTGGCACTCAACTTC	NM_001206950	RefSeq	chr17	+	82228405	82239499	SLC16A3	9123	GO:0031965|GO:0005886|GO:0008028|GO:0044281|GO:0015129|GO:0050900|GO:0015629|GO:0055085|GO:0015718|GO:0016020|GO:0035879|GO:0007596|GO:0005887|GO:0006090|GO:0015355|GO:0044237|GO:0015293	solute carrier family 16 (monocarboxylate transporter)%2C member 3%2C transcript variant 1	.	.	-	.
CUST_102833_PI430048170	0.0208572	4.52355	9.98855	9.75178	8.40436	10.4079	P	P	P	P	6.81704	8.23602	8.30614	5.8981	P	P	P	P	CUST_102833_PI430048170	0	mRNA	CCATTGGTTTGGGACTGAATATTAGCAGTAGGTGGCAAATTATTGTTGTTATTTAGTTGT	NM_152676	RefSeq	chr18	-	74073352	74147764	FBXO15	201456	GO:0019005	F-box protein 15%2C transcript variant 1	.	.	-	.
CUST_81339_PI430048170	7.18106e-05	4.50334	10.6648	11.2372	11.3358	10.8385	P	P	P	P	8.47263	9.07723	9.14484	8.69918	P	P	P	P	CUST_81339_PI430048170	0	mRNA	CCACCAGAGGTCCTGGGACCCTCACTTTAGTTCTTGGTATTTATTTTTCTCCATCTCCCA	NM_001127244	RefSeq	chr9	+	128882501	128918038	LRRC8A	56262	GO:0005515|GO:0006820|GO:0005886|GO:0009986|GO:0016020|GO:0034702|GO:0002329|GO:0006970|GO:0005253|GO:0006884	leucine rich repeat containing 8 family%2C member A%2C transcript variant 1	.	.	-	.
CUST_128360_PI430048170	0.0103221	4.50033	7.66461	8.10877	8.00081	6.35421	P	P	P	P	5.18094	5.76854	5.30032	5.68158	P	P	P	P	CUST_128360_PI430048170	0	mRNA	TGTGCCCACATCCGAAGCACAAGGACATCAAATCATCAGCACAAGAACATCAACAGGAAT	NM_172006	RefSeq	chr20	-	45684650	45705019	WFDC10B	280664	GO:0010466|GO:0005576|GO:0030414	WAP four-disulfide core domain 10B%2C transcript variant 1	.	.	-	.
CUST_43754_PI430048170	0.0339725	4.4967	8.48082	7.79123	7.15237	8.25785	P	P	P	P	4.14052	6.95309	6.18665	3.81104	P	P	P	A	CUST_43754_PI430048170	0	mRNA	TAGGCAATAAAAATCTGGAAACTTTCTCTCTCAGGGCTGAGCCAAGATGGAGATAAACTG	NM_203454	RefSeq	chr1	-	183646275	183653313	APOBEC4	NA	NA	apolipoprotein B mRNA editing enzyme%2C catalytic polypeptide-like 4 (putative)	.	.	-	.
CUST_132737_PI430048170	6.08909e-05	4.49084	13.2115	13.8911	13.3768	13.2749	P	P	P	P	11.0289	11.4628	11.4534	11.2012	P	P	P	P	CUST_132737_PI430048170	0	mRNA	CAGGAACCTTAAAGAGTGGCTGAAAAGATTGCAGAGTTATCATAATAAATTGCTAACTTG	NM_006470	RefSeq	chr17	-	15627965	15682879	TRIM16	NA	NA	tripartite motif containing 16	.	.	-	.
CUST_144948_PI430048170	0.0075951	4.48948	7.9796	7.2067	6.20649	7.65579	P	P	P	P	5.56544	5.46672	5.44342	3.94487	P	P	P	A	CUST_144948_PI430048170	0	mRNA	CACAGAGGGACAGGAAATGTGATTTATTGACCATAAAAGCTTTAATTTAAAATTGCTGGC	NM_138796	RefSeq	chr1	+	217631323	217868153	SPATA17	128153	GO:0005516|GO:0005737	spermatogenesis associated 17	.	.	-	.
CUST_143549_PI430048170	0.0206864	4.47415	11.6567	11.282	10.8166	11.9648	P	P	P	P	7.97182	9.14707	10.5699	7.88696	P	P	P	P	CUST_143549_PI430048170	0	mRNA	GGAGGTGGTAAGAACACCTGACAACTTCTGAATATTGGACATTTTAAACACTTACAAATA	NM_018965	RefSeq	chr6	-	41158505	41163186	TREM2	54209	GO:0070891|GO:0005886|GO:0042834|GO:0050731|GO:0005576|GO:0097028|GO:0050850|GO:0043231|GO:0001530|GO:2000350|GO:0071223|GO:0070392|GO:0002588|GO:0007411|GO:0045087|GO:0006959|GO:0097110|GO:0032497|GO:0004872|GO:0032499|GO:0016021|GO:0070374|GO:0071224	triggering receptor expressed on myeloid cells 2%2C transcript variant 1	.	.	-	.
CUST_128601_PI430048170	0.000730657	4.47112	12.0553	12.6076	11.9376	11.5709	P	P	P	P	9.97236	9.80805	10.1636	9.7441	P	P	P	P	CUST_128601_PI430048170	0	mRNA	CTGCTAAATAACATCCAATGTGGGCGTTATCTGTTGTCTAGGGGATGAATTTTAAGTTAC	NM_194298	RefSeq	chr10	-	59650763	59709891	SLC16A9	220963	GO:0015718|GO:0034220|GO:0005886|GO:0008028|GO:0016021|GO:0046415|GO:0015293	solute carrier family 16%2C member 9	.	.	-	.
CUST_138340_PI430048170	0.0139093	4.47111	10.2579	10.8156	11.484	11.0559	P	P	P	P	8.36873	9.29129	9.44112	7.14444	P	P	P	P	CUST_138340_PI430048170	0	mRNA	GTGCTGCCTGAATCCATTAAAAATGGGAGTACTGATGAAATAAAACTACATGGTCAACAG	NM_003786	RefSeq	chr17	+	50634856	50691702	ABCC3	8714	GO:0005886|GO:0016020|GO:0005887|GO:0015721|GO:0006810|GO:0042626|GO:0008206|GO:0008514|GO:0044281|GO:0005524|GO:0055085	ATP-binding cassette%2C sub-family C (CFTR/MRP)%2C member 3%2C transcript variant 1	.	.	-	.
CUST_94192_PI430048170	0.0102214	4.46741	7.96843	7.85067	6.35045	8.2601	P	P	P	P	4.83405	6.50828	5.59495	4.74068	P	P	P	P	CUST_94192_PI430048170	0	mRNA	AATGTGATGACAAAGAAGTCCACAAAGTGAAAATTTATGCTTACTAGCCTGTCTTCTTTG	NM_001080836	RefSeq	chr10	+	14959438	14972851	MEIG1	644890	GO:0005634|GO:0007283|GO:0030154	meiosis/spermiogenesis associated 1	.	.	-	.
CUST_140477_PI430048170	0.0028098	4.46676	10.5428	11.1677	12.0461	11.0421	P	P	P	P	8.9848	9.50145	8.74974	9.24298	P	P	P	P	CUST_140477_PI430048170	0	mRNA	GACACCCCTGATTACCTTAAGGCCCAGGCAATAAAGCAGGGTGATCTTCCTCCCAAAAAA	NM_199001	RefSeq	chr9	+	137224634	137226311	CYSRT1	NA	NA	cysteine-rich tail protein 1	.	.	-	.
CUST_129184_PI430048170	0.000605926	4.46431	12.894	12.785	12.5179	12.8066	P	P	P	P	10.9345	10.4837	10.7963	10.0183	P	P	P	P	CUST_129184_PI430048170	0	mRNA	CCTCAGATGTGTGTTCAGCAGGGCTGAAAGCTTTTATTCTTTAATAATGAGAAATGTATA	NM_001109	RefSeq	chr10	-	133262415	133276903	ADAM8	101	GO:0005515|GO:2000391|GO:0033089|GO:0051897|GO:0051044|GO:0005886|GO:2000418|GO:0035419|GO:2000415|GO:0071133|GO:0002102|GO:0042581|GO:0050714|GO:0032127|GO:0043621|GO:0043524|GO:0005737|GO:0016337|GO:0051092|GO:0006954|GO:0002675|GO:0022617|GO:0045780|GO:0030198|GO:0006508|GO:0032010|GO:0050839|GO:0022407|GO:0009986|GO:0002523|GO:0005509|GO:0070245|GO:2000309|GO:0071456|GO:0001525|GO:0045785|GO:…	ADAM metallopeptidase domain 8%2C transcript variant 1	.	.	-	.
CUST_111255_PI430048170	0.000249501	4.46343	10.0947	10.8627	10.7945	10.2424	P	P	P	P	8.08295	8.35397	8.37697	8.64645	P	P	P	P	CUST_111255_PI430048170	0	mRNA	CCGGAAAACCACCACAACTCCAGGAAGGAAACCAAGGGGCAGACCCAAAAAACTGGAGAA	NM_145901	RefSeq	chr6	+	34236872	34246231	HMGA1	3159	GO:0003906|GO:0005515|GO:0008285|GO:0035985|GO:0005634|GO:0090402|GO:0035986|GO:0042974|GO:0042975|GO:0005829|GO:0046965|GO:0030374|GO:0016032|GO:2000774|GO:0031936|GO:0005667|GO:0006355|GO:0006337|GO:0009615|GO:0003677|GO:0006351|GO:0051575|GO:0006461|GO:0003680|GO:0006284|GO:0006268|GO:0005654|GO:0019899|GO:0045893|GO:0000737|GO:0005925|GO:0045892|GO:0008134	high mobility group AT-hook 1%2C transcript variant 3	.	.	-	.
CUST_132139_PI430048170	0.000193572	4.46316	8.37162	8.5574	8.96758	8.29942	P	P	P	P	6.20931	6.71495	5.88558	6.68946	P	P	P	P	CUST_132139_PI430048170	0	mRNA	AACGAGAGCGAGAAAAACGCTTCAGCTTCTTTAAGAAGAACAAGTAGTTGGGGGCAAGGT	NM_006946	RefSeq	chr11	-	66685248	66721399	SPTBN2	6712	GO:0008091|GO:0030054|GO:0003779|GO:0005615|GO:0007416|GO:0051693|GO:0005829|GO:0019886|GO:0005737|GO:0016324|GO:0005543|GO:0035264|GO:0007411|GO:0005200|GO:0043025|GO:0021692|GO:0030534|GO:0016192	spectrin%2C beta%2C non-erythrocytic 2	.	.	-	.
CUST_143720_PI430048170	0.00135694	4.46214	10.8588	10.5024	10.7855	10.5277	P	P	P	P	8.24132	9.18173	8.26755	8.1092	P	P	P	P	CUST_143720_PI430048170	0	mRNA	CTTGCTGAGAAAGAATGAGGGAAGGAGTTGGCATTTGTTGAAAGTGTAGTCTTTTTCTCT	NM_001114309	RefSeq	chr1	+	202010561	202017187	ELF3	1999	GO:0005515|GO:0003700|GO:0006357|GO:0006366|GO:0060056|GO:0000981|GO:0001824|GO:0003713|GO:0005634|GO:0007275|GO:0000978|GO:0001077|GO:0005737|GO:0006954|GO:0008544|GO:0030198|GO:0045944|GO:0030855|GO:0045893|GO:0045892	E74-like factor 3 (ets domain transcription factor%2C epithelial-specific)%2C transcript variant 2	.	.	-	.
CUST_128368_PI430048170	0.00124731	4.45943	11.7773	12.6859	12.8616	12.0993	P	P	P	P	10.5387	10.1821	9.96371	10.3104	P	P	P	P	CUST_128368_PI430048170	0	mRNA	GAGGCCGTCATGAAGCTCTGTGTTGTCTGTTTTATTTTATAACCTTCCTCTCAACTATTA	NM_004561	RefSeq	chr11	+	65787033	65797219	OVOL1	5017	GO:0006366|GO:0051729|GO:0001822|GO:0000981|GO:0005634|GO:0000122|GO:0007283|GO:0000978|GO:0046872|GO:0009913|GO:0001078|GO:0007010|GO:0007498	ovo-like zinc finger 1	.	.	-	.
CUST_127130_PI430048170	0.00879773	4.44854	8.99414	9.69834	9.86564	9.24806	P	P	P	P	6.77233	7.29556	8.28363	6.1242	P	P	P	P	CUST_127130_PI430048170	0	mRNA	TTTATTGGGTGGAGGGCACCATGTCCCAGGGCTATCAAATAAAGAATAGTTTGGTTTTTT	NM_002263	RefSeq	chr6_GL000256v2_alt	+	4840230	4858620	KIFC1	3833	GO:0008017|GO:0005871|GO:0005815|GO:0005874|GO:0005819|GO:0005634|GO:0003777|GO:0051225|GO:0005524|GO:0000070|GO:0008569|GO:0016020|GO:0007596|GO:0008152|GO:0007080|GO:0090307|GO:0016887|GO:0005769|GO:0007018|GO:0051301	kinesin family member C1	.	.	-	.
CUST_139230_PI430048170	0.000904506	4.44252	7.06917	8.28849	7.85772	8.026	P	P	P	P	6.00532	6.0038	5.36746	5.38567	P	P	P	P	CUST_139230_PI430048170	0	mRNA	CACCTCATGGAAAGAATGAAGAGCCAGAAATAGATTCTATTCTGTAGAAAATCTTACACA	NM_015111	RefSeq	chr5	+	178113554	178126106	N4BP3	23138	GO:0030659	NEDD4 binding protein 3	.	.	-	.
CUST_133741_PI430048170	0.0178472	4.43994	10.0861	9.83259	8.67882	10.1106	P	P	P	P	7.07792	8.66985	7.57884	5.85619	P	P	P	P	CUST_133741_PI430048170	0	mRNA	TGGAATGTTAGAAGGGCATCTTGTACATCCACTGGGAATAAATTGCCTTGCACTTGGAAA	NM_001258397	RefSeq	chr17	+	44899711	44903679	CCDC103	388389	GO:0001947|GO:0060287|GO:0036159|GO:0005737|GO:0031514|GO:0005930|GO:0030030|GO:0036158|GO:0003341|GO:0070286|GO:0042803|GO:0071907	coiled-coil domain containing 103%2C transcript variant 4	.	.	-	.
CUST_9309_PI430048170	0.000276862	4.43181	9.24165	9.55246	9.71697	9.44535	P	P	P	P	7.45174	7.78834	7.01693	6.99538	P	P	P	P	CUST_9309_PI430048170	0	mRNA	TTCGTGTACATTATCTATTAGAAAATGAAGTACCTTCTGGTTCAGCTAGTCCCTGTGCGT	NM_032932	RefSeq	chr17	+	31391623	31538217	RAB11FIP4	84440	GO:0005515|GO:0017137|GO:0030306|GO:0005509|GO:0030496|GO:0030139|GO:0005615|GO:0032154|GO:0042803|GO:0000910|GO:0006810|GO:0016032|GO:0055038|GO:0005768	RAB11 family interacting protein 4 (class II)%2C transcript variant 1	.	.	-	.
CUST_136077_PI430048170	0.0248364	4.42639	6.36423	8.06646	7.41212	6.92372	P	P	P	P	4.57904	5.14722	6.26366	3.15492	P	P	P	A	CUST_136077_PI430048170	0	mRNA	CATGATCCAGGAGCACATACCACAAACTACCACAATAAAAAAGCTGTTTTTGCTAAAAAA	NM_020349	RefSeq	chr10	+	97572440	97583886	ANKRD2	26287	GO:0000791|GO:0043619|GO:0005634|GO:0000122|GO:0043422|GO:0035914|GO:0030017|GO:0045662|GO:0005829|GO:0031432|GO:0043231|GO:0006936|GO:0007517|GO:0016605|GO:0008307|GO:0031674	ankyrin repeat domain 2 (stretch responsive muscle)%2C transcript variant 1	.	.	-	.
CUST_145431_PI430048170	0.000279319	4.41673	13.5459	13.89	13.3797	13.7317	P	P	P	P	10.995	11.5827	11.9321	11.3567	P	P	P	P	CUST_145431_PI430048170	0	mRNA	AGGGGCTTCGAGGCTGGCCCTGCCAGGCAGTTTTCCCGGCGTTTTAGGATCTGTACATAG	NM_001303013	RefSeq	chr1_KI270762v1_alt	+	27504	56720	PLCH2	9651	GO:0005886|GO:0043647|GO:0005509|GO:0046488|GO:0005575|GO:0044281|GO:0016042|GO:0035556|GO:0003674|GO:0008150|GO:0005737|GO:0004435|GO:0004871	phospholipase C%2C eta 2%2C transcript variant 3	.	.	-	.
CUST_144083_PI430048170	0.00278785	4.41478	9.42721	9.40773	9.37233	9.36544	P	P	P	P	7.06717	7.13753	7.85482	6.68547	P	P	P	P	CUST_144083_PI430048170	0	mRNA	TTCTGAGGAAGTCCGCCTTCGTTCATTTACTACTACAATCCACAAAGTAAATAGCATGGT	NM_002358	RefSeq	chr4	-	120059423	120066858	MAD2L1	4085	GO:0005515|GO:0072686|GO:0007094|GO:0048471|GO:0043066|GO:0007093|GO:0042177|GO:0060564|GO:0005634|GO:0090267|GO:0051436|GO:0031145|GO:0042803|GO:0051439|GO:0005829|GO:0042802|GO:0000922|GO:0000070|GO:0005643|GO:0045930|GO:0000777|GO:0000776|GO:0000278|GO:0051301	MAD2 mitotic arrest deficient-like 1 (yeast)	.	.	-	.
CUST_140466_PI430048170	0.0288062	4.41242	9.7778	8.92067	8.02441	9.98573	P	P	P	P	6.09264	8.09406	7.74528	5.37555	P	P	P	P	CUST_140466_PI430048170	0	mRNA	AGAATTATGATGAGTTCATGAAGCTCCTTGGGATCTCCAGCGATGTAATCGAAAAGGCCC	NM_001130958	RefSeq	chr5	+	160187366	160238722	FABP6	2172	GO:0006629|GO:0005215|GO:0005737|GO:0008285|GO:0015721|GO:0008206|GO:0044281|GO:0055085|GO:0005829|GO:0008289	fatty acid binding protein 6%2C ileal%2C transcript variant 3	.	.	-	.
CUST_131987_PI430048170	0.0379588	4.40211	8.38444	8.20584	6.01271	8.47986	P	P	P	P	4.72458	7.01343	5.98992	4.29008	P	P	P	P	CUST_131987_PI430048170	0	mRNA	GTCCTGCAGAGCCAAGGAGAGATGACAGAAGCAATTAAATACTTGAAAAAATTTGTGAAA	NM_001300761	RefSeq	chr4	-	146707026	146945882	TTC29	83894	NA	tetratricopeptide repeat domain 29%2C transcript variant 1	.	.	-	.
CUST_138052_PI430048170	0.00923116	4.39848	8.68181	8.32931	7.22881	8.36244	P	P	P	P	5.52521	6.74046	6.5745	4.76195	P	P	P	P	CUST_138052_PI430048170	0	mRNA	ATTCAAATCTATGAAAACTACCTCGGACAGGAGCAGAGAACAAACAAATACAAGAAGCAA	NM_012472	RefSeq	chr8	-	132571952	132675617	LRRC6	23639	GO:0005515|GO:0044458|GO:0060287|GO:0003674|GO:0005929|GO:0036159|GO:0005737|GO:0036158|GO:0003341|GO:0030317|GO:0008584	leucine rich repeat containing 6%2C transcript variant 1	.	.	-	.
CUST_138806_PI430048170	0.000163616	4.3868	12.8436	12.9727	12.1654	12.9181	P	P	P	P	10.6044	10.752	10.9068	10.1272	P	P	P	P	CUST_138806_PI430048170	0	mRNA	CAGAGCAGCACTTTGTGCTTTCCTTTGCATAGATATGAGCTAGAAATAAATGTTATTTTC	NM_032110	RefSeq	chr1	-	50417550	50423447	DMRTA2	NA	NA	DMRT-like family A2	.	.	-	.
CUST_138156_PI430048170	0.000113556	4.38434	10.603	10.2458	10.8464	10.1934	P	P	P	P	8.2758	8.2762	8.60946	8.26755	P	P	P	P	CUST_138156_PI430048170	0	mRNA	GGGACGTTGGATGCATTCATTTTCTGTAATAAAGTTTCTTAATCACTCTTCCCAAAAAGT	NM_001301228	RefSeq	chrX	+	150983384	150990775	HMGB3	3149	GO:0045578|GO:0006355|GO:0003690|GO:0005694|GO:0008301|GO:0045638|GO:0003682|GO:0005634|GO:0006310|GO:0006338|GO:0007275	high mobility group box 3%2C transcript variant 1	.	.	-	.
CUST_140668_PI430048170	0.00393143	4.3841	10.2181	10.1572	9.94806	9.67301	P	P	P	P	7.45419	7.40984	8.75687	7.37211	P	P	P	P	CUST_140668_PI430048170	0	mRNA	GGGGTGGTGGACTGTTTTTGCCTACTTTTTGTTTTTGAAAAACATGCACTCCCCACTCTG	NM_198540	RefSeq	chr19	-	41425358	41428730	B3GNT8	374907	GO:0000139|GO:0006493|GO:0016262|GO:0030311|GO:0016266|GO:0016021|GO:0008378|GO:0044267|GO:0043687|GO:0070062	UDP-GlcNAc:betaGal beta-1%2C3-N-acetylglucosaminyltransferase 8	.	.	-	.
CUST_131083_PI430048170	0.0190788	4.38221	6.93052	6.34873	7.69579	7.46153	P	P	P	P	3.98829	6.0334	5.37205	3.4832	P	P	P	A	CUST_131083_PI430048170	0	mRNA	AAATTTGTTTTCTTTATGCTTCAGGGTAGAGGGATTTCCCTTGAGTATAGGTCAGCAAAC	NM_001168374	RefSeq	chr6	-	24544103	24646155	KIAA0319	9856	GO:0005515|GO:0005886|GO:0031901|GO:0016021|GO:0001764|GO:2000171|GO:0005769	KIAA0319%2C transcript variant 3	.	.	-	.
CUST_144623_PI430048170	0.000104512	4.38132	11.061	10.6235	10.9644	10.7181	P	P	P	P	8.39329	9.16313	8.57585	8.63332	P	P	P	P	CUST_144623_PI430048170	0	mRNA	ATGCATCTGTGTGAGCAGATGATCATTGTATTACCTTTTATCGGTAGTAAGCTTGGAAAA	NM_033393	RefSeq	chr4	+	152942982	152979696	FHDC1	85462	NA	FH2 domain containing 1	.	.	-	.
CUST_142684_PI430048170	0.00103006	4.37857	7.94576	8.16057	7.62944	8.13048	P	P	P	P	5.41344	6.44177	5.908	5.36764	P	P	P	P	CUST_142684_PI430048170	0	mRNA	GGTGCCTAAAAACTCAAGAACCATTGATAAGTGAGATCACTCAAAATGAGCTGATATATT	NM_024592	RefSeq	chr4	+	55346220	55373099	SRD5A3	79644	GO:0003865|GO:0005783|GO:0006702|GO:0019348|GO:0016095|GO:0044281|GO:0016628|GO:0047751|GO:0005789|GO:0016021|GO:0006488|GO:0044267|GO:0006489|GO:0008202|GO:0043687|GO:0018279|GO:0055114	steroid 5 alpha-reductase 3	.	.	-	.
CUST_137730_PI430048170	0.00686387	4.37585	7.38695	7.46566	6.57802	7.19502	P	P	P	P	4.98192	5.13554	5.748	3.75137	P	P	P	A	CUST_137730_PI430048170	0	mRNA	TCCCATGCTTAACAAATCATTAAAACACCCTAGAACACTCCTAGGATAGATTAATGTAGT	NM_004185	RefSeq	chr1	+	112466540	112521288	WNT2B	7482	GO:0090263|GO:0005578|GO:0061072|GO:0005576|GO:0005615|GO:0021871|GO:0061303|GO:0005109|GO:0071425|GO:0045165|GO:0060638|GO:0002062|GO:0002088|GO:0030182|GO:0060492|GO:0016055|GO:0060070|GO:0008584|GO:0090190|GO:0009267	wingless-type MMTV integration site family%2C member 2B%2C transcript variant WNT-2B1	.	.	-	.
CUST_127523_PI430048170	2.58398e-05	4.36696	10.7441	10.6021	10.4782	10.6477	P	P	P	P	8.51487	8.74922	8.43741	8.22851	P	P	P	P	CUST_127523_PI430048170	0	mRNA	TAACATGAAGAGAGTGTTTGAAAGATTCTGCCGAGGCCTCAAAGAGGTGGAGAGACTTAT	NM_020990	RefSeq	chr15	+	43593053	43599406	CKMT1B	1159	GO:0004111|GO:0005739|GO:0016310|GO:0034641|GO:0006600|GO:0005743|GO:0044281|GO:0005524|GO:0070062	creatine kinase%2C mitochondrial 1B	.	.	-	.
CUST_142369_PI430048170	0.0206534	4.36635	13.4446	13.0604	12.0578	13.5793	P	P	P	P	9.96963	12.0437	11.2367	9.34773	P	P	P	P	CUST_142369_PI430048170	0	mRNA	GATGTGGGGACCCTCTTCCTCTAGCACAGTAAAGCTGGCCTCCAGAAACACGGGAAAAAA	NM_015896	RefSeq	chr3	-	50341105	50345746	ZMYND10	51364	GO:0005515|GO:0044458|GO:0036159|GO:0005737|GO:0034451|GO:0036158|GO:0046872	zinc finger%2C MYND-type containing 10	.	.	-	.
CUST_130030_PI430048170	0.0341408	4.36317	8.36648	7.72114	6.02338	8.12899	P	P	P	P	4.09864	6.81401	5.79205	4.17085	P	P	P	A	CUST_130030_PI430048170	0	mRNA	TATTGCTATATGACATATGCTTTATGCTAAGACCTGAGGTGGATGGGAGGAAGCAGACCG	NM_001111298	RefSeq	chr6	-	109390214	109441171	PPIL6	285755	GO:0000413|GO:0006457|GO:0003755	peptidylprolyl isomerase (cyclophilin)-like 6%2C transcript variant 2	.	.	-	.
CUST_100099_PI430048170	0.000483857	4.36208	9.86083	9.92186	10.7416	10.3371	P	P	P	P	7.95164	8.74951	7.90833	7.68926	P	P	P	P	CUST_100099_PI430048170	0	mRNA	AACTGTGTGAGATTGTGAAGTGGTCTGAATTCTGGAATCACAAACCAAGCCATGCTGGTG	NM_001218	RefSeq	chr15	-	63323530	63382110	CA12	771	GO:0005886|GO:0015701|GO:0008270|GO:0004089|GO:0016021|GO:0044281|GO:0006730|GO:0055064	carbonic anhydrase XII%2C transcript variant 1	.	.	-	.
CUST_142649_PI430048170	0.0478427	4.35362	8.46192	7.54879	5.96008	8.06156	P	P	P	P	4.36808	6.35618	6.43794	3.37776	A	P	P	A	CUST_142649_PI430048170	0	mRNA	ATCAGCAATAGTGCATTGGTGGACAAGACAGACAAGACGCAGACAATGAAAACCCCTAAG	NM_144702	RefSeq	chr1	+	156920631	156933088	LRRC71	149499	NA	leucine rich repeat containing 71	.	.	-	.
CUST_137590_PI430048170	0.000175977	4.34814	14.026	13.8926	14.0428	13.6919	P	P	P	P	11.6672	11.9692	12.0922	11.3616	P	P	P	P	CUST_137590_PI430048170	0	mRNA	GTTGGGGGAGCTGATAAGGTTTTTGTACAGTATTTTCTCCTTCGTTGTATTGATTTTTGT	NM_016545	RefSeq	chr1	+	181088501	181090843	IER5	51278	NA	immediate early response 5	.	.	-	.
CUST_134437_PI430048170	0.0222139	4.34176	8.24954	7.16735	7.07342	7.41256	P	P	P	P	5.20629	3.44041	5.97652	5.97091	P	A	P	P	CUST_134437_PI430048170	0	mRNA	GTAATGGATTGCCGTTTGTACCTGTATCAGTATTGCTGTGTAAAAATTCTGTATCAGAAT	NM_001126128	RefSeq	chr3	-	71771654	71785206	PROK2	60675	GO:0043066|GO:0001664|GO:0008283|GO:0005576|GO:0001525|GO:0007283|GO:0007204|GO:0019233|GO:0000187|GO:0006954|GO:0006935|GO:0007186|GO:0007218|GO:0045987|GO:0007623	prokineticin 2%2C transcript variant 1	.	.	-	.
CUST_54782_PI430048170	0.0018162	4.3314	14.9849	14.6194	15.0093	14.7961	P	P	P	P	12.4004	12.612	13.4163	12.253	P	P	P	P	CUST_54782_PI430048170	0	mRNA	TTGCGGGCCTCACCATTGCATGCAATGACTATTTTGTAGTACACATGAAGCAGAAGGGAA	NM_002966	RefSeq	chr1	-	151982909	151994238	S100A10	6281	GO:0005515|GO:0005509|GO:0051099|GO:0051290|GO:0006900|GO:0051894|GO:0032855|GO:0042803|GO:0008289|GO:0044325|GO:1900026|GO:0051496|GO:0045121|GO:0001765|GO:0090002|GO:0019897|GO:0070062	S100 calcium binding protein A10	.	.	-	.
CUST_117787_PI430048170	0.00781735	4.32645	11.0038	11.1153	12.1753	10.9422	P	P	P	P	9.60617	8.16984	10.0549	8.57029	P	P	P	P	CUST_117787_PI430048170	0	mRNA	GCCTGTTGGGCCAGAAGACAGAAACTCCAACTGGCAAAAAAGCAAGCATCTAAGAAAAAA	NM_001145460	RefSeq	chr4	-	56647987	56681706	HOPX	84525	GO:0016575|GO:0048286|GO:0008016|GO:0043393|GO:0005634|GO:0000122|GO:0001829|GO:0003677|GO:0006351|GO:0007507|GO:0043415|GO:0051155|GO:0045596	HOP homeobox%2C transcript variant 5	.	.	-	.
CUST_107046_PI430048170	0.000930389	4.32431	8.63306	7.51061	7.6689	8.05515	P	P	P	P	6.19503	5.96147	5.9593	5.48387	P	P	P	P	CUST_107046_PI430048170	0	mRNA	ACATAAAAGTTCCTGCACCATGACCAGAGACACAGTGTGTCAGTGTAAAGAAGGCACCTT	NM_003841	RefSeq	chr8	+	23102813	23117437	TNFRSF10C	8794	GO:0007165|GO:0045569|GO:0005887|GO:0006915|GO:0031225|GO:0004888	tumor necrosis factor receptor superfamily%2C member 10c%2C decoy without an intracellular domain	.	.	-	.
CUST_129757_PI430048170	1.90401e-05	4.32174	11.1478	10.9723	11.576	11.2818	P	P	P	P	9.22176	9.31702	9.17102	8.84891	P	P	P	P	CUST_129757_PI430048170	0	mRNA	TTCTCTGAAAAAACGAGGTAATTCCCTGAGCCCAACCCTGATCCTCAAGGACCTGTAATT	NM_178820	RefSeq	chr19	-	39024020	39032596	FBXO27	126433	GO:0005515|GO:0001948|GO:0019005	F-box protein 27	.	.	-	.
CUST_134289_PI430048170	0.00236213	4.32038	15.713	14.8197	15.0615	15.6852	P	P	P	P	13.2548	13.2491	13.1833	13.3477	P	P	P	P	CUST_134289_PI430048170	0	mRNA	CTTAGCCCAAAGCTTGTGCCAGTCTCTATCGGAAATAAATGCCCCCAAAACCTCAAAAAA	NM_001114403	RefSeq	chr7	-	102637024	102642791	UPK3BL	NA	NA	uroplakin 3B-like	.	.	-	.
CUST_130468_PI430048170	0.00051085	4.31974	11.5496	11.2834	10.8162	10.9188	P	P	P	P	9.07554	9.63132	8.74983	8.54463	P	P	P	P	CUST_130468_PI430048170	0	mRNA	AGAGTTAGACCTCTAGACTCACCTGTTCTCACGCCCTGTTTTAATTTAACCCAGCTATGG	NM_006890	RefSeq	chr19_KI270867v1_alt	+	4497	8694	CEACAM7	1087	GO:0005886|GO:0016021|GO:0031225	carcinoembryonic antigen-related cell adhesion molecule 7%2C transcript variant 1	.	.	-	.
CUST_73028_PI430048170	0.0166616	4.31045	11.5989	11.1574	10.1178	11.5799	P	P	P	P	8.18987	10.0248	9.42652	7.61175	P	P	P	P	CUST_73028_PI430048170	0	mRNA	AAAGCATGGAAAGACTTGTGTCCTGGCAGCCCAGGGTGACAGAGCCAAATGAGGGCTGCA	NM_015896	RefSeq	chr3	-	50341105	50345746	ZMYND10	51364	GO:0005515|GO:0044458|GO:0036159|GO:0005737|GO:0034451|GO:0036158|GO:0046872	zinc finger%2C MYND-type containing 10	.	.	-	.
CUST_127773_PI430048170	0.0436769	4.30396	9.37349	9.41255	7.95979	9.63113	P	P	P	P	5.65886	8.38508	7.19325	4.54541	P	P	P	P	CUST_127773_PI430048170	0	mRNA	GAGTACCAGGGTGCAAATTTTTTCAAAACCATTCCTTCCTTTGGAATTTTGTATTGTACT	NM_000564	RefSeq	chr3	-	3066323	3110374	IL5RA	3568	GO:0002437|GO:0005515|GO:0007165|GO:0005886|GO:0008283|GO:0038043|GO:0004914|GO:0016021|GO:0032674|GO:0005615	interleukin 5 receptor%2C alpha%2C transcript variant 1	.	.	-	.
CUST_110721_PI430048170	0.00382747	4.30264	8.55854	7.29952	7.61679	7.74125	P	P	P	P	5.69827	5.69776	5.77304	5.93264	P	P	P	P	CUST_110721_PI430048170	0	mRNA	TTTTTGGCACATTCCTGTGCAAGGTGGTCTCACTCCTGAAGGAAGTCAACTTCTATAGTG	NM_001557	RefSeq	chr2	+	218126012	218137253	CXCR2	3579	GO:0005515|GO:0002438|GO:0008284|GO:0005886|GO:0007200|GO:0019959|GO:0007204|GO:0042629|GO:0031623|GO:0005622|GO:0072173|GO:0006954|GO:0006935|GO:0033030|GO:0038112|GO:0010666|GO:0004871|GO:0070098|GO:0009986|GO:0030593|GO:0002407|GO:0004918|GO:0045766|GO:0007165|GO:0006968|GO:0016020|GO:0016494|GO:0005887|GO:0090023|GO:0030901|GO:0042119|GO:0043117|GO:0007166	chemokine (C-X-C motif) receptor 2%2C transcript variant 1	.	.	-	.
CUST_144567_PI430048170	2.99742e-05	4.29743	11.12	11.4478	11.5655	11.057	P	P	P	P	9.25435	9.01573	9.37673	9.16951	P	P	P	P	CUST_144567_PI430048170	0	mRNA	GCAGAGGTTAGAAGTCAAAGAACATATTCTTGAAAGTTATGATGCATTCTTTTGGGTGGT	NM_001286524	RefSeq	chr6	+	126339788	126348875	CENPW	387103	GO:0005515|GO:0051276|GO:0046982|GO:0005730|GO:0006334|GO:0003677|GO:0016363|GO:0034080|GO:0007067|GO:0051382|GO:0007059|GO:0000777|GO:0000776|GO:0005654|GO:0000278|GO:0000775|GO:0051301	centromere protein W%2C transcript variant 1	.	.	-	.
CUST_63680_PI430048170	0.00348236	4.29729	7.64546	7.5287	7.4489	7.5191	P	P	P	P	5.16262	5.46526	6.04049	4.75964	P	P	P	P	CUST_63680_PI430048170	0	mRNA	TTTAAAGACCTTGGGTATCCTTTTGCACTATCCAAAAGCTCCATGTACACAGTGGGGGCT	NM_006101	RefSeq	chr18	+	2571510	2616635	NDC80	10403	GO:0005515|GO:0000132|GO:0005634|GO:0005829|GO:0051315|GO:0007067|GO:0000070|GO:0007059|GO:0016020|GO:0000942|GO:0000777|GO:0005200|GO:0000776|GO:0007052|GO:0000278|GO:0008608|GO:0000775|GO:0031262|GO:0051301	NDC80 kinetochore complex component	.	.	-	.
CUST_135238_PI430048170	0.00143885	4.29692	9.73984	9.35287	8.7139	9.42977	P	P	P	P	7.39278	6.48482	7.84619	6.9267	P	P	P	P	CUST_135238_PI430048170	0	mRNA	TTCATGAATTCACCTTCCAGCTTCCTCAGAATAAAATGCTGCCTGGGTCAAGGACTCAAA	NM_015717	RefSeq	chr2	-	70830211	70835823	CD207	50489	GO:0002474|GO:0051607|GO:0005886|GO:0031901|GO:0042590|GO:0002479|GO:0030246|GO:0030139|GO:0016021|GO:0005537|GO:0030669	CD207 molecule%2C langerin	.	.	-	.
CUST_140205_PI430048170	0.000654866	4.29338	8.82282	9.26024	9.6728	9.08025	P	P	P	P	7.10508	7.29976	7.11409	7.03031	P	P	P	P	CUST_140205_PI430048170	0	mRNA	CCTGTACAGAACAGTACCTTGGCATTCAGCAGCTGTAATTGGGGAACATTAAAACAGTAA	NM_022041	RefSeq	chr16	+	81314965	81380198	GAN	8139	GO:0005515|GO:0003674|GO:0005737|GO:0016567|GO:0031463|GO:0005856	gigaxonin	.	.	-	.
CUST_143984_PI430048170	8.43302e-05	4.29013	16.4871	16.8414	17.1762	16.5033	P	P	P	P	14.3293	14.7852	15.011	14.4965	P	P	P	P	CUST_143984_PI430048170	0	mRNA	AGCCAGAGGCTGGGTTCATTTGTGTAACGACAATAAACGGTACTTGTCATTTCGGGCAAA	NM_001006946	RefSeq	chr2	-	20200796	20225433	SDC1	6382	GO:0005515|GO:0001657|GO:0042542|GO:0007603|GO:0005886|GO:0044281|GO:0051591|GO:0005737|GO:0001948|GO:0006954|GO:0060009|GO:0030198|GO:0055002|GO:0042476|GO:0048627|GO:0030204|GO:0060070|GO:0030203|GO:0070062|GO:0043202|GO:0009986|GO:0005975|GO:0005796|GO:0006027|GO:0009636|GO:0051384|GO:0008022|GO:0001523|GO:0006024|GO:0043234|GO:0051592|GO:0005887|GO:0042060|GO:0042157|GO:0009405|GO:0005925|GO:…	syndecan 1%2C transcript variant 1	.	.	-	.
CUST_144582_PI430048170	7.41704e-05	4.2842	10.6668	10.1684	10.2625	9.92998	P	P	P	P	8.36441	7.94734	7.83805	8.48092	P	P	P	P	CUST_144582_PI430048170	0	mRNA	GCGGTAGCAGCTGTGGGTGGCTAATTAAGATAGATCGCGTTAGCCAGTTTTACCAGCGCA	NM_000413	RefSeq	chr17	+	42551965	42555214	HSD17B1	3292	GO:0004303|GO:0006694|GO:0031965|GO:0006703|GO:0044281|GO:0003824|GO:0005829|GO:0061370|GO:0060348|GO:0008210|GO:0071248|GO:0005737|GO:0047035|GO:0005654|GO:0008202|GO:0055114	hydroxysteroid (17-beta) dehydrogenase 1	.	.	-	.
CUST_139328_PI430048170	4.55409e-05	4.28415	11.6285	11.3039	11.3438	11.6197	P	P	P	P	9.07848	9.51419	9.67076	9.18842	P	P	P	P	CUST_139328_PI430048170	0	mRNA	GTCTGTAAGGTATGGCTGTGGAAAGATATTGTAGTAGTTTTGACACTATTGTTATTACCT	NM_001171689	RefSeq	chrX	-	110194185	110440233	AMMECR1	9949	GO:0005515|GO:0003674|GO:0008150|GO:0005575	Alport syndrome%2C mental retardation%2C midface hypoplasia and elliptocytosis chromosomal region gene 1%2C transcript variant 3	.	.	-	.
CUST_130019_PI430048170	0.000200341	4.28344	9.56007	9.61898	9.19079	9.83384	P	P	P	P	7.38417	7.53897	7.3923	7.55654	P	P	P	P	CUST_130019_PI430048170	0	mRNA	TATCCCCGCCAAGGGTTTCCTCTCAGTCATTTGTTTACCAGAAACATGAAAACTGCCTGT	NM_031475	RefSeq	chr1	+	6424787	6460944	ESPN	83715	GO:0005903|GO:0005737|GO:0017124|GO:0031941|GO:0051015|GO:0051494|GO:0007605|GO:0030046|GO:0032420|GO:0051491|GO:0007626|GO:0032426	espin	.	.	-	.
CUST_131069_PI430048170	2.02738e-05	4.28219	11.8288	11.9426	12.3435	11.8045	P	P	P	P	10.0768	10.037	9.87959	9.54104	P	P	P	P	CUST_131069_PI430048170	0	mRNA	GTCTCCATTTTTCAAGTGTGAGAGATAAGGGCTAATGATGACATCTCATTTATTTTGAGT	NM_015230	RefSeq	chr4	-	36065997	36244357	ARAP2	116984	GO:0043547|GO:0008060|GO:0051056|GO:0007264|GO:0032312|GO:0005547|GO:0008270|GO:0005829	ArfGAP with RhoGAP domain%2C ankyrin repeat and PH domain 2	.	.	-	.
CUST_126906_PI430048170	0.00277996	4.27284	7.36737	7.99361	7.36308	6.82787	P	P	P	P	5.30526	6.11076	5.01626	4.48536	P	P	P	A	CUST_126906_PI430048170	0	mRNA	TCGGACATCCGCAGGCACCAGGGAAAGTCTCCTGGGGCGATCTGTAAATAAACCTTTTTT	NM_207581	RefSeq	chr15	+	45114324	45118103	DUOXA2	405753	GO:2000609|GO:0005789|GO:0050727|GO:0016021|GO:0015031|GO:0042743	dual oxidase maturation factor 2	.	.	-	.
CUST_129489_PI430048170	0.00536301	4.26904	8.68891	8.53046	8.81586	8.79162	P	P	P	P	5.91844	6.55068	7.39006	6.14333	P	P	P	P	CUST_129489_PI430048170	0	mRNA	GGCACAGGAATCTCAAAATTAAACCTGACTTCATTGCACTTGTTGCAGGAGTGGCTTAAA	NM_001161581	RefSeq	chr3	-	52075232	52154690	POC1A	25886	GO:0005515|GO:0000922|GO:0005813|GO:0005814|GO:0030030|GO:0036064	POC1 centriolar protein A%2C transcript variant 3	.	.	-	.
CUST_141891_PI430048170	6.46116e-05	4.26687	8.72865	8.44543	8.77214	8.20082	P	P	P	P	6.16297	6.7867	6.62169	6.17	P	P	P	P	CUST_141891_PI430048170	0	mRNA	GCTTGGAGATAGAAAGGAATTCAACAATATATCAAATACTTTCCTTCCCACCTTTTTCCT	NM_007207	RefSeq	chr1	-	221701419	221742176	DUSP10	11221	GO:0033549|GO:0005794|GO:0048709|GO:0006950|GO:0007254|GO:0005634|GO:0090335|GO:0060266|GO:0035335|GO:0000188|GO:0002819|GO:0016791|GO:0005737|GO:0006470|GO:0046329|GO:0044387|GO:0048715|GO:0032496|GO:0005654|GO:0004721|GO:0008138|GO:0043508|GO:0004725|GO:0017017	dual specificity phosphatase 10%2C transcript variant 1	.	.	-	.
CUST_133114_PI430048170	0.000108475	4.26547	10.4711	10.1523	10.7884	10.3779	P	P	P	P	8.2995	8.0562	8.16226	8.84066	P	P	P	P	CUST_133114_PI430048170	0	mRNA	GCCCTACAGCTTCCCTAGGCAGTAAGTAAAAACATTCTCCTAGCATTAAAATGGTTTCCA	NM_023112	RefSeq	chr14_KI270847v1_alt	+	1140939	1163492	OTUB2	78990	GO:0071108|GO:0016579|GO:0004843|GO:0070536|GO:0006508|GO:0005634|GO:0035871	OTU deubiquitinase%2C ubiquitin aldehyde binding 2	.	.	-	.
CUST_144550_PI430048170	0.0301095	4.26319	11.9843	11.327	10.2842	11.7924	P	P	P	P	7.99688	10.5965	9.43093	7.51994	P	P	P	P	CUST_144550_PI430048170	0	mRNA	CCCCACATGGTAATGTTTTCTTTAGAGAGAAGAAAAAACAACTGGCTGTAAACGTAAATT	NM_001145077	RefSeq	chr11	+	61508799	61511018	LRRC10B	390205	NA	leucine rich repeat containing 10B	.	.	-	.
CUST_130730_PI430048170	0.0393852	4.26137	9.5595	9.2642	8.15691	9.88795	P	P	P	P	5.49575	8.04396	8.04467	5.23233	P	P	P	P	CUST_130730_PI430048170	0	mRNA	CCCACATAGAAATAACAATGCATGTATTACCCAGAATTTAATGTTGCGTACCTTATGTTC	NM_024783	RefSeq	chr11	-	47659590	47715376	AGBL2	79841	GO:0035610|GO:0005814|GO:0006508|GO:0008270|GO:0036064|GO:0004181|GO:0005829	ATP/GTP binding protein-like 2	.	.	-	.
CUST_119203_PI430048170	0.000354991	4.2595	11.5295	11.5291	11.6457	11.6345	P	P	P	P	9.27571	9.87444	9.32746	9.42108	P	P	P	P	CUST_119203_PI430048170	0	mRNA	CATGTGTGACATATATCAGTACCTTCATTCTTCTATATTTTGTGTCTCCTCCAACCTCCA	NM_024081	RefSeq	chr11	+	32829934	32858123	PRRG4	79056	GO:0003674|GO:0008150|GO:0005509|GO:0005576|GO:0016021	proline rich Gla (G-carboxyglutamic acid) 4 (transmembrane)	.	.	-	.
CUST_140576_PI430048170	0.0409468	4.25865	12.4126	12.7943	13.1312	11.5096	P	P	P	P	10.8563	11.3697	9.96155	7.9215	P	P	P	P	CUST_140576_PI430048170	0	mRNA	GCTGGTCTGATGGAACTGTGTATTTATTTAAAACTCTGGTGATAAAAATAAAGCTGTCTG	NM_004864	RefSeq	chr19	+	18386157	18389176	GDF15	9518	GO:0007267|GO:0010862|GO:0005576|GO:0042981|GO:0005125|GO:0005160|GO:0005615|GO:0060395|GO:0007165|GO:0043408|GO:0007179|GO:0048468|GO:0008083|GO:0070062	growth differentiation factor 15	.	.	-	.
CUST_90487_PI430048170	0.008252	4.25698	11.5405	10.4223	10.5858	10.1103	P	P	P	P	8.04017	8.33272	9.72957	7.70149	P	P	P	P	CUST_90487_PI430048170	0	mRNA	AATGTGGAGCTCAAATATGCCTTATTTTGCACAAAAGACTGCCAAGGACATGACCAGCAG	NM_001013398	RefSeq	chr7	-	45912244	45921272	IGFBP3	3486	GO:0005515|GO:0008285|GO:0031994|GO:0031995|GO:0005634|GO:0001558|GO:0005615|GO:0014912|GO:0010906|GO:0046872|GO:0008160|GO:0044342|GO:0009968|GO:0001968|GO:0070062|GO:0005520|GO:0043065|GO:0006915|GO:0048662|GO:0005576|GO:0043085|GO:0001649|GO:0016942|GO:0043568|GO:0043567|GO:0045663|GO:0001933|GO:0006468|GO:0043410|GO:0044267	insulin-like growth factor binding protein 3%2C transcript variant 1	.	.	-	.
CUST_133408_PI430048170	0.000151363	4.25218	12.1348	12.0555	11.5093	11.7516	P	P	P	P	9.33819	9.80901	10.2321	9.65838	P	P	P	P	CUST_133408_PI430048170	0	mRNA	GGTATCCAGAATTGGTTGTAAATACTTTGCATATTGTCTGATTAAACACAAACAGACCTC	NM_005417	RefSeq	chr20	+	37344684	37405432	SRC	6714	GO:0005515|GO:0042542|GO:0005158|GO:0005764|GO:0010907|GO:0016337|GO:0007172|GO:0007173|GO:0018105|GO:0007411|GO:0016301|GO:0042127|GO:0005080|GO:0031667|GO:0034446|GO:0007179|GO:0038083|GO:0042169|GO:0022407|GO:0032463|GO:0032869|GO:0030331|GO:0014069|GO:0030168|GO:0018108|GO:0007417|GO:0031234|GO:0007049|GO:0005178|GO:0007229|GO:0008543|GO:0005070|GO:0033146|GO:0019899|GO:0038096|GO:0034332|GO:…	SRC proto-oncogene%2C non-receptor tyrosine kinase%2C transcript variant 1	.	.	-	.
CUST_145694_PI430048170	0.000694055	4.2491	11.7279	11.4619	11.3624	10.6001	P	P	P	P	9.2667	9.65826	8.8463	9.13648	P	P	P	P	CUST_145694_PI430048170	0	mRNA	ATGCAATAAAGATGTGGTGGCCACTCTTTCATGGTGGTGGCAGCAGTTACCAGTAAAAAA	NM_003979	RefSeq	chr12	+	12891021	12913666	GPRC5A	9052	GO:0007165|GO:0005886|GO:0007186|GO:0004930|GO:0005887|GO:0030659|GO:0043231|GO:0070062	G protein-coupled receptor%2C class C%2C group 5%2C member A	.	.	-	.
CUST_117031_PI430048170	0.0222248	4.24305	9.33143	8.8314	7.66172	9.29499	P	P	P	P	5.58594	7.72373	7.27461	5.34704	P	P	P	P	CUST_117031_PI430048170	0	mRNA	ATGGGCTAGGGCACCACAGCCAAAGGCTTGGGTCTCACTTGGACTATTTGACCAAGATCA	NM_001114938	RefSeq	chr1	-	45620043	45624059	CCDC17	149483	NA	coiled-coil domain containing 17%2C transcript variant 1	.	.	-	.
CUST_133646_PI430048170	0.0130335	4.23856	7.86159	8.12925	7.46225	8.45237	P	P	P	P	5.50492	5.94308	6.8591	4.4695	P	P	P	P	CUST_133646_PI430048170	0	mRNA	CCTGAACGTGAAATTCTGTCAACACTCTCAATGATAAATCAGTCCTTAGATATCGTAAAA	NM_173516	RefSeq	chr6	+	159800248	159820704	PNLDC1	154197	GO:0005634|GO:0016021|GO:0003676	poly(A)-specific ribonuclease (PARN)-like domain containing 1%2C transcript variant 2	.	.	-	.
CUST_137737_PI430048170	0.00256414	4.23798	12.5158	13.1528	12.967	12.7759	P	P	P	P	10.6909	11.4408	9.94986	10.691	P	P	P	P	CUST_137737_PI430048170	0	mRNA	CCGAGAGGCCAGTTGATCTGCTCTGTTTTATACTAGTGACAATAAAGATTATTTTTTGAT	NM_005310	RefSeq	chr17	+	39737908	39747285	GRB7	2886	GO:0005515|GO:0017148|GO:0030335|GO:0005886|GO:0019901|GO:0010494|GO:0003723|GO:0009967|GO:0042995|GO:0050900|GO:0042802|GO:0005829|GO:0034063|GO:0007173|GO:0007596|GO:0005070|GO:0035091|GO:0005925	growth factor receptor-bound protein 7%2C transcript variant 1	.	.	-	.
CUST_138788_PI430048170	0.00208216	4.23441	9.49541	9.90475	9.97869	9.59237	P	P	P	P	7.36928	7.48771	8.39284	7.0925	P	P	P	P	CUST_138788_PI430048170	0	mRNA	TATTTATTGGTGGGTTGAATATAGCCTGCCTCAGTGGCAGCATCCTCCAAAACTTAGACC	NM_004186	RefSeq	chr3	+	50155414	50189075	SEMA3F	6405	GO:0021785|GO:0045499|GO:0016020|GO:0007411|GO:0021637|GO:0050919|GO:0048843|GO:0004872|GO:0021675|GO:0021612|GO:0048846|GO:0005615	sema domain%2C immunoglobulin domain (Ig)%2C short basic domain%2C secreted%2C (semaphorin) 3F	.	.	-	.
CUST_133217_PI430048170	0.00688962	4.2277	10.1671	10.1657	9.16773	10.565	P	P	P	P	7.17726	8.82582	8.23892	7.10198	P	P	P	P	CUST_133217_PI430048170	0	mRNA	AGTTCAAACCCTGAGCCCTTCATTCACCTCTGTGAGTGAATAAATGTGCTAAGTCTCTTT	NM_014433	RefSeq	chr22	-	23059414	23142054	RSPH14	27156	GO:0003674|GO:0008150|GO:0005575	radial spoke head 14 homolog (Chlamydomonas)	.	.	-	.
CUST_144620_PI430048170	0.00160039	4.22593	9.7173	10.0935	10.8957	10.0845	P	P	P	P	8.28777	7.27155	8.3413	8.54739	P	P	P	P	CUST_144620_PI430048170	0	mRNA	AAGCCACGGGACTGCTCCGAAGCCGCCATAATAAAATCTGATTGTTCAGCCCCCAAAAAA	NM_001010926	RefSeq	chr1_KI270762v1_alt	-	79934	81435	HES5	388585	GO:0051216|GO:0048708|GO:0072282|GO:0021861|GO:0007224|GO:0003690|GO:0007219|GO:0002062|GO:0046983|GO:0045747|GO:0000122|GO:0072049|GO:0072086|GO:0007420|GO:0072050|GO:0045595|GO:0005654|GO:0045893|GO:0008134|GO:0042668|GO:0008284|GO:0022010|GO:0021781|GO:0021537|GO:2000737|GO:0030513|GO:0050767|GO:2000981|GO:0045944|GO:0031641|GO:0043010|GO:0048469|GO:0007155|GO:0097150|GO:0042491|GO:0042517|GO:…	hes family bHLH transcription factor 5	.	.	-	.
CUST_136836_PI430048170	0.0105225	4.22306	10.4451	10.0144	9.02209	9.86186	P	P	P	P	7.26496	8.99559	6.85661	7.11205	P	P	P	P	CUST_136836_PI430048170	0	mRNA	TCTTCATCTGTGACTCCTGGTCTGAAAATGTTGTTATGCTATTAAAGTGATTTCATTCTG	NM_000729	RefSeq	chr3	-	42257825	42266170	CCK	885	GO:0005515|GO:0030424|GO:0008284|GO:0032099|GO:0050731|GO:0001836|GO:0007409|GO:0005615|GO:0030425|GO:0007205|GO:0043194|GO:0051901|GO:0043195|GO:0043203|GO:0043204|GO:0001662|GO:0005184|GO:0032461|GO:0006919|GO:0005576|GO:0007165|GO:0005179|GO:0042755|GO:0001764|GO:0051930	cholecystokinin%2C transcript variant 1	.	.	-	.
CUST_127633_PI430048170	0.00409733	4.21199	10.0878	10.1008	10.0578	9.96799	P	P	P	P	7.69329	7.7701	8.69207	7.41834	P	P	P	P	CUST_127633_PI430048170	0	mRNA	TACCCAACTTCCTGTACTGTTGCCCTTCTGATGTTAATAAAAGCAGCTGTTACTCCCAAA	NM_178229	RefSeq	chr1	-	156525404	156572604	IQGAP3	128239	GO:0005516|GO:0008361|GO:0071310|GO:0007265|GO:0016328|GO:0005099|GO:0010628|GO:0000187|GO:0000082|GO:0005737|GO:0070856|GO:0032320|GO:0005911|GO:0010629|GO:0017048|GO:0070371|GO:0033601	IQ motif containing GTPase activating protein 3	.	.	-	.
CUST_138415_PI430048170	0.0418925	4.20546	9.81236	9.39435	7.73211	10.0357	P	P	P	P	5.75063	8.52926	7.66425	5.57975	P	P	P	P	CUST_138415_PI430048170	0	mRNA	CATGTGCCCAACACTTTGTACTCTTGGAATAGAGTGTGGAATATTATAAAACTGGATTTT	NM_181426	RefSeq	chr3	-	180614007	180679495	CCDC39	339829	GO:0001947|GO:0060287|GO:0035469|GO:0030324|GO:0071910|GO:0005930|GO:0060285|GO:0005856|GO:0070286|GO:0071907	coiled-coil domain containing 39	.	.	-	.
CUST_122241_PI430048170	2.3675e-05	4.19492	7.81463	8.24264	8.23934	8.3916	P	P	P	P	6.10792	6.00694	6.35455	5.97403	P	P	P	P	CUST_122241_PI430048170	0	mRNA	TTCTCTGTGGGGTCTGGATACTACCTCCAAAAAGAAGCAGGGACGGCCAAGCATCAATCA	NM_003253	RefSeq	chr21	-	31118417	31558977	TIAM1	7074	GO:0051056|GO:0048011|GO:0043065|GO:0048013|GO:0007264|GO:0044291|GO:0097190|GO:0032855|GO:0005829|GO:0031234|GO:0005085|GO:0016601|GO:0005543|GO:0016477|GO:0007160|GO:0046875|GO:0007411|GO:0005911|GO:0032321|GO:0005057|GO:0050772|GO:0005089|GO:0030676	T-cell lymphoma invasion and metastasis 1	.	.	-	.
CUST_140986_PI430048170	0.00638276	4.19416	10.8658	10.9834	12.1498	10.8276	P	P	P	P	9.56878	8.18948	9.91291	8.74488	P	P	P	P	CUST_140986_PI430048170	0	mRNA	GAAGCCTGTTGGGCCAGAAGACAGAAACTCCAACTGGCAAAAAAGCAAGCATCTAAGAAA	NM_001145460	RefSeq	chr4	-	56647987	56681706	HOPX	84525	GO:0016575|GO:0048286|GO:0008016|GO:0043393|GO:0005634|GO:0000122|GO:0001829|GO:0003677|GO:0006351|GO:0007507|GO:0043415|GO:0051155|GO:0045596	HOP homeobox%2C transcript variant 5	.	.	-	.
CUST_62699_PI430048170	0.00281694	4.18715	9.72774	10.076	9.63292	9.86594	P	P	P	P	7.40513	7.85185	8.39559	7.08193	P	P	P	P	CUST_62699_PI430048170	0	mRNA	AGGAAAAACTCATGATCAAGTTCCAGAGCCATAGAAATATCCTAGAGGAGAACCTTCGGC	NM_006461	RefSeq	chr17	-	28577564	28599038	SPAG5	10615	GO:0005515|GO:0072686|GO:0005815|GO:0051988|GO:0030496|GO:0005634|GO:0035371|GO:0000070|GO:0000922|GO:0005737|GO:0007059|GO:0000777|GO:0000776|GO:0005654|GO:0007051|GO:0051301	sperm associated antigen 5	.	.	-	.
CUST_129880_PI430048170	0.00555108	4.18443	9.26601	8.75974	10.0264	8.35466	P	P	P	P	7.37409	7.50975	6.51409	7.11536	P	P	P	P	CUST_129880_PI430048170	0	mRNA	GATAGAAGTTTACTTTTTCCTCTTCTGGTTTTGGAAAATTTCCAGATAAGACATGTCACC	NM_022073	RefSeq	chr14	-	33924214	33951078	EGLN3	112399	GO:0031545|GO:0005515|GO:0001666|GO:0031418|GO:0005506|GO:0006919|GO:0071456|GO:0061418|GO:0006915|GO:0005634|GO:0006974|GO:0005829|GO:0043523|GO:0005737|GO:0018126|GO:0042127|GO:0018401|GO:0016706|GO:0005654|GO:0055114	egl-9 family hypoxia-inducible factor 3	.	.	-	.
CUST_93414_PI430048170	0.040868	4.18207	9.98689	9.97388	8.65549	10.3782	P	P	P	P	6.49884	8.80486	8.29972	5.49163	P	P	P	P	CUST_93414_PI430048170	0	mRNA	TCAGTGATGCTTTTGTATTTGTGGCGATTTTAATAAAAAGGATATGGCCTTCCCAATGCA	NM_001290020	RefSeq	chr10	-	27812163	27998906	ARMC4	55130	GO:0005930|GO:0021591|GO:0030030|GO:0036158|GO:0003341|GO:0005634|GO:0005654|GO:0070986|GO:0005856	armadillo repeat containing 4%2C transcript variant 1	.	.	-	.
CUST_142630_PI430048170	0.000449212	4.18198	8.26193	7.81353	8.04607	8.78724	P	P	P	P	5.90549	6.24341	6.49192	6.13608	P	P	P	P	CUST_142630_PI430048170	0	mRNA	CTGTCTTCTTTGCATCTGGCACACAGTAGATGCTCAATAAATGCCTGTGGAATGAAAAAA	NM_198458	RefSeq	chr19	-	58354356	58362848	ZNF497	162968	GO:0006355|GO:0005634|GO:0003677|GO:0006351|GO:0046872	zinc finger protein 497%2C transcript variant 1	.	.	-	.
CUST_136021_PI430048170	0.0114187	4.17225	8.38022	8.03932	7.60978	8.3016	P	P	P	P	5.10925	6.772	6.48809	4.99013	P	P	P	P	CUST_136021_PI430048170	0	mRNA	CTCCCATAAAACAGCCTTGGTAATAAAGAAGTTATCACACCAAGACATACCTTTTAGATT	NM_194313	RefSeq	chr9	-	34252379	34329200	KIF24	347240	GO:0005515|GO:0008017|GO:0005871|GO:0006996|GO:0005814|GO:0005874|GO:0003777|GO:0005524|GO:0005829|GO:0043234|GO:0042384|GO:0008152|GO:0016887|GO:0007019|GO:0007018	kinesin family member 24	.	.	-	.
CUST_139349_PI430048170	0.000650123	4.16857	10.375	11.007	10.9218	11.1691	P	P	P	P	8.97293	9.11907	8.06385	8.97694	P	P	P	P	CUST_139349_PI430048170	0	mRNA	TGCAGAGTACTGTGTTGTTGGTGCTGTCCATGCTGTAGCTCAAAATAAAGAAGCTATTTT	NM_001001850	RefSeq	chr3	-	94014370	94028610	STX19	NA	NA	syntaxin 19	.	.	-	.
CUST_144597_PI430048170	0.00323676	4.16548	9.93667	10.3868	11.1038	9.73467	P	P	P	P	8.10427	8.47683	8.63818	8.02065	P	P	P	P	CUST_144597_PI430048170	0	mRNA	TTCCAGGTGCCCTGGCTGGAGTCAGTCCTCATCGTAGTCAGCAACAACATTGACGAGGAG	NM_145201	RefSeq	chr8_KI270816v1_alt	-	64824	68391	NAPRT	93100	GO:0019358|GO:0005794|GO:0016874|GO:0019674|GO:0006767|GO:0005634|GO:0044281|GO:0006769|GO:0005829|GO:0004516|GO:0005737|GO:0006766|GO:0004514|GO:0005654|GO:0009435|GO:0006979|GO:0070062	nicotinate phosphoribosyltransferase%2C transcript variant 1	.	.	-	.
CUST_106026_PI430048170	0.00152531	4.16411	9.4598	8.75402	9.39821	8.35889	P	P	P	P	6.29774	7.59992	6.92995	6.89562	P	P	P	P	CUST_106026_PI430048170	0	mRNA	AGCTCCGACTACAGCATGTGGAGGAAGAACCAGTACGTCAGTAACGGGCTGCGCGACTTT	NM_001199021	RefSeq	chr4	-	1166932	1208962	SPON2	10417	GO:0032755|GO:0002448|GO:0032760|GO:0050832|GO:0005578|GO:0003823|GO:0005615|GO:0046872|GO:0001530|GO:0051607|GO:0071222|GO:0007411|GO:0045087|GO:0060907|GO:0007155|GO:0043152|GO:0008228|GO:0070062	spondin 2%2C extracellular matrix protein%2C transcript variant 3	.	.	-	.
CUST_58808_PI430048170	0.000345675	4.15411	8.65006	8.43995	7.95005	7.85325	P	P	P	P	6.08046	6.17638	6.49971	6.02265	P	P	P	P	CUST_58808_PI430048170	0	mRNA	CTTGAATTTGGAAGTGGAAGCCTTGTTACCCTCCTAAAGATACAGAAGTTACTGTCACCC	NM_001145010	RefSeq	chr12	+	27466809	27502185	SMCO2	341346	GO:0016021	single-pass membrane protein with coiled-coil domains 2	.	.	-	.
CUST_132957_PI430048170	2.6852e-05	4.13441	9.45606	9.7441	10.0676	9.92257	P	P	P	P	7.99107	7.73558	7.81756	7.47945	P	P	P	P	CUST_132957_PI430048170	0	mRNA	AATCTGACAAAGTCATGAAGCTCAGTTTGGCTGTAATTTAATTCCCCTTCCCTTATTTTT	NM_003885	RefSeq	chr17	+	32487086	32491253	CDK5R1	8851	GO:0005515|GO:0031594|GO:0009790|GO:0071158|GO:0031175|GO:0043231|GO:0007413|GO:0043525|GO:0018105|GO:0016301|GO:0007411|GO:0032956|GO:0018107|GO:0021722|GO:0043025|GO:0061001|GO:0045296|GO:0019901|GO:0005509|GO:0014069|GO:0090314|GO:0021549|GO:0007213|GO:0070507|GO:0035235|GO:0046875|GO:0007420|GO:0005654|GO:0048511|GO:0043539|GO:0045892|GO:0004693|GO:0030424|GO:0048471|GO:0071902|GO:0005886|GO:…	cyclin-dependent kinase 5%2C regulatory subunit 1 (p35)	.	.	-	.
CUST_113476_PI430048170	0.00104078	4.13427	16.9361	16.633	17.1135	16.3863	P	P	P	P	14.6253	15.4178	14.2388	14.3953	P	P	P	P	CUST_113476_PI430048170	0	mRNA	GGAGAGTCAGATCTTTCTCCTTGAATATCTTTCGATAAACAACAAGGTGGTGTGATCTTA	NM_002970	RefSeq	chrX	+	23783157	23786223	SAT1	6303	GO:0005515|GO:0001525|GO:0032918|GO:0044281|GO:0005829|GO:0005622|GO:0034641|GO:0006596|GO:0019809|GO:0042127|GO:0006595|GO:0004145|GO:0009447	spermidine/spermine N1-acetyltransferase 1%2C transcript variant 1	.	.	-	.
CUST_67040_PI430048170	0.000466918	4.13298	8.29375	8.64306	7.81152	7.81643	P	P	P	P	5.83186	6.08552	6.26011	6.32267	P	P	P	P	CUST_67040_PI430048170	0	mRNA	CTGTTGGAGTCCTGTACATAGAATGGCTGGATGCCTTTGGTGAAGGAAAAGGAAAAACAG	NM_194298	RefSeq	chr10	-	59650763	59709891	SLC16A9	220963	GO:0015718|GO:0034220|GO:0005886|GO:0008028|GO:0016021|GO:0046415|GO:0015293	solute carrier family 16%2C member 9	.	.	-	.
CUST_129579_PI430048170	0.00240232	4.13149	10.6102	10.5355	9.80594	10.6944	P	P	P	P	8.48408	8.09133	9.06788	7.55383	P	P	P	P	CUST_129579_PI430048170	0	mRNA	GTAAATTGTCTTGTGAATGTGTGCTAACCAAAACCCAAAGGCTCTTTTCAGAGCCAACCA	NM_003530	RefSeq	chr6	-	26196783	26199293	HIST1H3D	8351	GO:0005515|GO:0010467|GO:0046982|GO:0006325|GO:0006335|GO:0005576|GO:0005634|GO:0000228|GO:0003677|GO:0032776|GO:0043234|GO:0060968|GO:0016020|GO:0007596|GO:0000183|GO:0045814|GO:0040029|GO:0005654|GO:0000786|GO:0070062	histone cluster 1%2C H3d	.	.	-	.
CUST_129127_PI430048170	0.00222149	4.13132	11.2153	11.422	10.9974	11.2183	P	P	P	P	8.70562	9.52883	9.581	8.60409	P	P	P	P	CUST_129127_PI430048170	0	mRNA	ACTGCTTGGGATGTGTTCTTTGGCAGCTTGTGAGATTACTTTACCTAGTGTTTATAAAGT	NM_013296	RefSeq	chr1	+	108876980	108930422	GPSM2	29899	GO:0005515|GO:0005737|GO:0050790|GO:0007186|GO:0000132|GO:0060487|GO:0045177|GO:0005938|GO:0030695|GO:0042802	G-protein signaling modulator 2	.	.	-	.
CUST_140145_PI430048170	0.0169074	4.12423	9.8579	10.205	10.7062	9.82673	P	P	P	P	8.91897	7.23124	8.62402	6.75016	P	P	P	P	CUST_140145_PI430048170	0	mRNA	GGGTCACTTCTCATTTTCTTTGCTGACTTACCTTTTTACTGACCGTTGTGAATTTCTGTC	NM_005739	RefSeq	chr15	-	38488100	38564806	RASGRP1	10125	GO:0002437|GO:0043303|GO:0005886|GO:0005509|GO:0030168|GO:0032252|GO:0007265|GO:0032862|GO:0001816|GO:0014066|GO:0042629|GO:0030154|GO:0008289|GO:0005829|GO:0005085|GO:0007165|GO:0000139|GO:0016020|GO:0007596|GO:0047496|GO:0045087|GO:0005789|GO:0038095	RAS guanyl releasing protein 1 (calcium and DAG-regulated)%2C transcript variant 1	.	.	-	.
CUST_133561_PI430048170	4.72955e-05	4.11956	14.954	15.3363	14.6709	15.1556	P	P	P	P	13.0153	13.0394	13.2761	12.6261	P	P	P	P	CUST_133561_PI430048170	0	mRNA	CTGTAAACAATTTCTTAGGACACCATTTGGGCTAGTTTCTGTGTAAGTGTAAATACTACA	NM_006164	RefSeq	chr2	-	177230302	177265131	NFE2L2	4780	GO:0005515|GO:0016567|GO:0003700|GO:0070301|GO:0006366|GO:0005886|GO:0044212|GO:0005634|GO:2000121|GO:0030968|GO:0005829|GO:0001221|GO:0005737|GO:0045944|GO:0071356|GO:0000785|GO:0036003|GO:0071499|GO:0001102|GO:0005813|GO:0000976|GO:0036091|GO:0019904|GO:0001205|GO:0003677|GO:0071498|GO:0010628|GO:0045995|GO:0030194|GO:0043161|GO:0000980|GO:0005654|GO:2000352|GO:2000379|GO:0010499	nuclear factor%2C erythroid 2-like 2%2C transcript variant 1	.	.	-	.
CUST_138933_PI430048170	0.0330621	4.11936	8.35986	7.9354	7.1727	8.64398	P	P	P	P	4.57217	7.24742	6.26349	4.2289	P	P	P	A	CUST_138933_PI430048170	0	mRNA	CAGTAACCTCACTGAGAATGTTTTACAGTGATGGAAAATAAACTCTGTTCCAAGTTCAAA	NM_139170	RefSeq	chr16	+	4734287	4749396	C16orf71	146562	NA	chromosome 16 open reading frame 71	.	.	-	.
CUST_136530_PI430048170	0.0089181	4.11633	10.5692	10.2562	9.23365	10.5144	P	P	P	P	7.4434	9.01259	8.41293	7.09184	P	P	P	P	CUST_136530_PI430048170	0	mRNA	TACTGTTCCTCTTTCATATGTAGGAGGGTTTAAAAGTTCAGCGAATGGGCAAGGTACAAA	NM_153376	RefSeq	chr4	-	7040849	7043001	CCDC96	257236	NA	coiled-coil domain containing 96	.	.	-	.
CUST_139148_PI430048170	0.000347663	4.11461	13.6395	13.793	13.149	13.7584	P	P	P	P	11.6042	12.0221	11.4559	10.9979	P	P	P	P	CUST_139148_PI430048170	0	mRNA	ATAAATTGTAAACGTCTCTGGTCAGGCTGCGCATTTCATTCTTTTGCTTTGTCTGTGTAT	NM_032361	RefSeq	chr5	-	175959530	175968315	THOC3	84321	GO:0006397|GO:0008380|GO:0005794|GO:0006406|GO:0016607|GO:0000346|GO:0003723|GO:0000445|GO:0005654|GO:0046784|GO:0043231	THO complex 3	.	.	-	.
CUST_135752_PI430048170	0.0109123	4.11366	9.70421	9.48078	9.01507	10.0385	P	P	P	P	6.70404	8.29248	7.98919	6.42645	P	P	P	P	CUST_135752_PI430048170	0	mRNA	CTCAGAGGTTATGTGTTCTAACTATTATCAAATGAATAAATCCTCTCTATCACATCCCCC	NM_017425	RefSeq	chr11	+	124673843	124694791	SPA17	53340	GO:0007338|GO:0005516|GO:0005737|GO:0003351|GO:0016020|GO:0031514|GO:0007283|GO:0072372|GO:0007339	sperm autoantigenic protein 17	.	.	-	.
CUST_74643_PI430048170	0.0032496	4.11131	9.87252	9.97996	9.22146	9.45617	P	P	P	P	8.11463	7.56428	7.82646	6.58888	P	P	P	P	CUST_74643_PI430048170	0	mRNA	CTCTTGCAGTCCAAAGGGATACCTGATTAAAGAAGTTTCTTATTTAAACATCTCAGACGC	NM_014395	RefSeq	chr4	+	99816823	99870189	DAPP1	27071	GO:0007165|GO:0005543|GO:0006470|GO:0005886|GO:0043325|GO:0005547|GO:0005829	dual adaptor of phosphotyrosine and 3-phosphoinositides	.	.	-	.
CUST_64047_PI430048170	0.00132942	4.11002	9.55682	9.63347	9.80326	9.13521	P	P	P	P	6.91193	7.78919	7.9928	7.06993	P	P	P	P	CUST_64047_PI430048170	0	mRNA	GTGGAAGAGGAGCTGAGCATGGTCATTCTGCTTCCCGATGACAACACGGACCTCGCCGTG	NM_198833	RefSeq	chr18	+	63970028	63989374	SERPINB8	5271	GO:0005515|GO:0010951|GO:0004867|GO:0005615|GO:0005829|GO:0070062	serpin peptidase inhibitor%2C clade B (ovalbumin)%2C member 8%2C transcript variant 2	.	.	-	.
CUST_67191_PI430048170	0.00269125	4.10839	7.92999	7.79436	7.96396	8.0622	P	P	P	P	5.93183	5.48715	6.50384	5.4119	P	P	P	P	CUST_67191_PI430048170	0	mRNA	GATGCAAATTTATAGGAGAAAAAACACTTTCAGATAAGAGGTGTTTGCTGGGATGGAAGA	NM_017915	RefSeq	chr12	+	102120177	102197520	PARPBP	55010	GO:0005515|GO:0005737|GO:2000042|GO:0006281|GO:0005654|GO:0000785|GO:0003677	PARP1 binding protein	.	.	-	.
CUST_144727_PI430048170	0.000766729	4.10834	8.07886	7.4224	8.16341	8.32748	P	P	P	P	6.33566	6.04443	5.21959	6.16019	P	P	P	P	CUST_144727_PI430048170	0	mRNA	AGCCACCTAGCACTAAAGCATAGAACTTAAACACGAATCCCTAAATGAACAGATTATGTT	NM_002245	RefSeq	chr1	+	233614003	233672512	KCNK1	3775	GO:0005242|GO:0016324|GO:0005886|GO:0008076|GO:0007268|GO:0034765|GO:0031526|GO:0006813|GO:0071805|GO:0005768|GO:0035094	potassium channel%2C two pore domain subfamily K%2C member 1	.	.	-	.
CUST_31215_PI430048170	0.0274869	4.10731	8.70157	9.07039	8.76114	8.946	P	P	P	P	5.73677	6.65058	8.05649	5.24589	P	P	P	P	CUST_31215_PI430048170	0	mRNA	TGTTGAGCCTCTAAGATGGTCTTTTCCTCTGATGTGATAATAAAGTGTTTATTCTGAACT	NM_001012716	RefSeq	chr18	-	649619	658340	TYMSOS	494514	NA	TYMS opposite strand	.	.	-	.
CUST_142940_PI430048170	5.32545e-05	4.10461	13.512	13.6277	14.0549	14.0062	P	P	P	P	11.8974	11.7992	11.3397	12.0066	P	P	P	P	CUST_142940_PI430048170	0	mRNA	TTGTGTACTGTTGCTTGGATGCGGCACAGTGGTTGGTAATGGAATAAAGGATGCATGGAT	NM_021214	RefSeq	chr15	+	80695310	80755621	ABHD17C	58489	GO:0016787|GO:0008152	abhydrolase domain containing 17C	.	.	-	.
CUST_122645_PI430048170	0.00932593	4.10311	7.15622	7.45847	7.44995	7.13807	P	P	P	P	4.6021	4.60827	6.25617	4.88061	P	P	P	P	CUST_122645_PI430048170	0	mRNA	ACCTTCACGCCATCTATGAAGTCCACCAAGGATTATCCTGATGAGGTGATCAACTTCATG	NM_004186	RefSeq	chr3	+	50155414	50189075	SEMA3F	6405	GO:0021785|GO:0045499|GO:0016020|GO:0007411|GO:0021637|GO:0050919|GO:0048843|GO:0004872|GO:0021675|GO:0021612|GO:0048846|GO:0005615	sema domain%2C immunoglobulin domain (Ig)%2C short basic domain%2C secreted%2C (semaphorin) 3F	.	.	-	.
CUST_126899_PI430048170	0.0234153	4.10133	10.6868	9.09672	9.09612	8.40997	P	P	P	P	7.40645	6.8106	7.90717	7.84436	P	P	P	P	CUST_126899_PI430048170	0	mRNA	TTTAGCCTCCACCTTGTCTAAGCTTTGGTCTATAAAGTGCGCTACAGAAATGGCAAAAAA	NM_001261461	RefSeq	chr12	-	54292106	54301037	NFE2	4778	GO:0003700|GO:0006357|GO:0050699|GO:0008015|GO:0003713|GO:0007267|GO:0005634|GO:0007275|GO:0006337|GO:0030502|GO:0015629|GO:0006351|GO:0007599|GO:0043565|GO:2000758|GO:0005737|GO:0047485|GO:0007596|GO:0016605|GO:0060716|GO:0005654|GO:0045893|GO:0034242	nuclear factor%2C erythroid 2%2C transcript variant 3	.	.	-	.
CUST_134857_PI430048170	0.0396405	4.09921	11.6615	11.4793	9.20525	10.362	P	P	P	P	8.84231	9.63532	8.55346	8.32993	P	P	P	P	CUST_134857_PI430048170	0	mRNA	GCAGTGTTTTCTAGAACAACTTAAGCAAATTATACTGAAAGCTGCTGTGGTTATTTCAGT	NM_001199241	RefSeq	chr2	+	142877625	143042316	KYNU	8942	GO:0006569|GO:0030429|GO:0044281|GO:0034516|GO:0043420|GO:0042803|GO:0005829|GO:0005739|GO:0097053|GO:0034641|GO:0005737|GO:0019805|GO:0019441|GO:0030170|GO:0005654|GO:0034354|GO:0034341|GO:0019442	kynureninase%2C transcript variant 3	.	.	-	.
CUST_129969_PI430048170	0.00464505	4.09886	7.02445	7.72105	8.54873	7.23343	P	P	P	P	5.47856	5.44624	5.53566	6.26185	P	P	P	P	CUST_129969_PI430048170	0	mRNA	CAAAAAGATGAAGGAAATCACCGAGACAGTGACCAACACAGTCACAAATGCCATCACCCA	NM_001137549	RefSeq	chr10	-	47995339	47999791	FAM25G	NA	NA	family with sequence similarity 25%2C member G	.	.	-	.
CUST_129875_PI430048170	0.0218235	4.09634	9.97032	9.57325	8.80002	10.0643	P	P	P	P	6.37676	8.45285	8.1972	6.21051	P	P	P	P	CUST_129875_PI430048170	0	mRNA	GAGCCGCTGTCAACAGACAGTTTATTCTATATACAAACACAATTTTGTACACTGCAATTA	NM_138690	RefSeq	chr19	+	1000437	1009724	GRIN3B	116444	GO:0005262|GO:0005261|GO:0030054|GO:0005234|GO:0017146|GO:0030594|GO:0051205|GO:0035249|GO:0030425|GO:0035235|GO:0034220|GO:0004972|GO:0045211|GO:0016594|GO:0043025|GO:0051924|GO:0070588|GO:0042165	glutamate receptor%2C ionotropic%2C N-methyl-D-aspartate 3B	.	.	-	.
CUST_139910_PI430048170	0.0242111	4.09629	8.45918	9.74481	9.64975	7.63041	P	P	P	P	6.88621	7.84841	6.56904	6.58701	P	P	P	P	CUST_139910_PI430048170	0	mRNA	GGGTATATTGCAGTGAAACTGTGAAGGATACTTCACTACCAATGTATAAGCTTTGTTGAA	NM_001201	RefSeq	chr4	+	81030964	81057531	BMP3	651	GO:0051216|GO:0005102|GO:0007267|GO:0010862|GO:0042981|GO:0060395|GO:0005125|GO:0005160|GO:0005615|GO:0001501|GO:0001503|GO:0070700|GO:0045944|GO:0043408|GO:0048468|GO:0040007|GO:0008083|GO:0070062	bone morphogenetic protein 3	.	.	-	.
CUST_130469_PI430048170	0.00122789	4.08964	12.0002	11.7588	11.2478	11.3259	P	P	P	P	9.65252	10.1507	9.38748	8.84569	P	P	P	P	CUST_130469_PI430048170	0	mRNA	TTTTCAGAGTTGGACTTCTAGACTCACCTGTTCTCACTCCCTGTTTTAATTCAACCCAGC	NM_002483	RefSeq	chr19	+	41755519	41772208	CEACAM6	4680	GO:0005515|GO:0007165|GO:0005886|GO:0005887|GO:0007596|GO:0007267|GO:0031225|GO:0050900	carcinoembryonic antigen-related cell adhesion molecule 6 (non-specific cross reacting antigen)	.	.	-	.
CUST_145551_PI430048170	0.0235888	4.07202	11.3987	10.3297	9.16489	10.6021	P	P	P	P	8.23817	8.39429	8.88018	8.61518	P	P	P	P	CUST_145551_PI430048170	0	mRNA	TTTTATTTTGTTTCTCTAGTGTTATGGCAGTGGAGGTGGGAATTTAGTCCCCAGGTGGGA	NM_004381	RefSeq	chr6_GL000254v2_alt	-	3457287	3470260	ATF6B	1388	GO:0005515|GO:0003700|GO:0044212|GO:0035497|GO:0005634|GO:0030176|GO:0006351|GO:0030968|GO:0005622|GO:0043565|GO:0007165|GO:0032993|GO:0005789	activating transcription factor 6 beta%2C transcript variant 1	.	.	-	.
CUST_143028_PI430048170	0.0375232	4.07018	10.726	10.4762	9.65655	10.9604	P	P	P	P	7.21379	9.56161	8.8697	6.35792	P	P	P	P	CUST_143028_PI430048170	0	mRNA	CTCCTGTCGAGGGAGACAGACATATCCCCACTGAAAAATTAATAAAATTGGTTTTACATA	NM_001010978	RefSeq	chr1	-	54007297	54018186	LDLRAD1	388633	GO:0016021	low density lipoprotein receptor class A domain containing 1%2C transcript variant 1	.	.	-	.
CUST_130286_PI430048170	0.0141801	4.06174	10.735	9.42044	10.8282	9.36534	P	P	P	P	8.25828	8.51939	8.1596	7.90225	P	P	P	P	CUST_130286_PI430048170	0	mRNA	GCAGTTCAGAATGCCATGCCTTGGTTGTCCTAGTGTGAATAATTTTCAGCTACTTTAAAA	NM_001114752	RefSeq	chr1	+	207321471	207360966	CD55	1604	GO:2000516|GO:0045730|GO:0005515|GO:0030449|GO:2000563|GO:0005886|GO:0009986|GO:0005576|GO:0031225|GO:0009615|GO:0007204|GO:0008289|GO:0045916|GO:0005887|GO:0001618|GO:0045087|GO:0006958|GO:0031664|GO:0035743|GO:0045121|GO:0070062	CD55 molecule%2C decay accelerating factor for complement (Cromer blood group)%2C transcript variant 2	.	.	-	.
CUST_140743_PI430048170	0.00251599	4.06136	13.6064	13.6058	13.503	13.5894	P	P	P	P	11.3893	11.2854	12.1599	11.1543	P	P	P	P	CUST_140743_PI430048170	0	mRNA	TGGGACTGAGCTGTACAGTATGGTTGCCCCTATCCAAGTGTCGCTATTTAAGTTAAATTT	NM_001136015	RefSeq	chr15	-	60347150	60397986	ANXA2	302	GO:0008092|GO:0005515|GO:0006900|GO:0005765|GO:0005615|GO:0035749|GO:0044354|GO:0030199|GO:0005938|GO:0070062|GO:0005811|GO:0042470|GO:0017137|GO:0009986|GO:0005509|GO:0030496|GO:0005546|GO:0043086|GO:0005604|GO:0043234|GO:0045121|GO:0042730|GO:0019897|GO:0048306|GO:0048471|GO:0005886|GO:0072661|GO:0031340|GO:0005634|GO:0051290|GO:0048146|GO:0005544|GO:0007589|GO:0043220|GO:0051099|GO:0019834|GO:…	annexin A2%2C transcript variant 4	.	.	-	.
CUST_130945_PI430048170	0.0109375	4.05882	8.47736	7.26955	6.7839	7.70432	P	P	P	P	4.46064	6.50269	5.78036	5.19767	P	P	P	P	CUST_130945_PI430048170	0	mRNA	TATCTAAACCAGCCTTGGGAAATTACAGTGTTTTACAATAAACAGAAAGCCAAGCGGAAA	NM_001282540	RefSeq	chr17	-	15565481	15619704	CDRT1	374286	GO:0003674|GO:0008150|GO:0005575	CMT1A duplicated region transcript 1%2C transcript variant 2	.	.	-	.
CUST_139137_PI430048170	0.000600715	4.05729	11.7049	11.7724	11.7628	11.8796	P	P	P	P	9.61214	10.1988	9.55628	9.56878	P	P	P	P	CUST_139137_PI430048170	0	mRNA	GTGTGACATATATCAGTACCTTCATTCTTCTATATTTTGTGTCTCCTCCAACCTCCAACT	NM_024081	RefSeq	chr11	+	32829934	32858123	PRRG4	79056	GO:0003674|GO:0008150|GO:0005509|GO:0005576|GO:0016021	proline rich Gla (G-carboxyglutamic acid) 4 (transmembrane)	.	.	-	.
CUST_140944_PI430048170	0.0439993	4.05384	12.4557	12.4259	10.6643	13.0719	P	P	P	P	9.22986	11.2374	10.9078	8.37254	P	P	P	P	CUST_140944_PI430048170	0	mRNA	TTGAGATCACTACTCAGTGCATAGCGAAGACCAGTATGGCAAAATTAGTCTTGGAAAAAA	NM_007335	RefSeq	chr3	+	38039204	38122737	DLEC1	9940	GO:0003674|GO:0005737|GO:0008285	deleted in lung and esophageal cancer 1%2C transcript variant DLEC1-N1	.	.	-	.
CUST_58384_PI430048170	0.00530564	4.05067	7.15032	7.21771	7.60232	7.07676	P	P	P	P	4.39525	5.05155	6.05054	5.02803	P	P	P	P	CUST_58384_PI430048170	0	mRNA	TAAAGGGAAGCTGATTGATATTGTGAGCAGCCAGAAGATTTGGCTTCCTGCCACATGATC	NM_001114122	RefSeq	chr11	+	125625135	125657147	CHEK1	1111	GO:0005515|GO:0005657|GO:0031572|GO:0005634|GO:0005615|GO:0010569|GO:0005829|GO:0043231|GO:0018107|GO:0000086|GO:0042127|GO:0010767|GO:2000615|GO:0000785|GO:0005813|GO:0000794|GO:0000781|GO:0046602|GO:0071313|GO:0035407|GO:0005524|GO:0006974|GO:0035402|GO:0006975|GO:0006260|GO:0045839|GO:0010972|GO:0006281|GO:0004674|GO:2000279|GO:0005654|GO:0000077|GO:0071260|GO:0090399|GO:0048096	checkpoint kinase 1%2C transcript variant 1	.	.	-	.
[truncated: 3,829 more rows]
